# Supplementary material for: Exploring the unique function of imprinting control centers in the PWS/AS-responsible region: finding from array-based methylation analysis in cases with variously sized microdeletions
Source: Clin Epigenetics. 2019 Feb 28;11:36. doi: 10.1186/s13148-019-0633-1 (PMC6396496; doi:10.1186/s13148-019-0633-1)
Supplement: Supplementary file 3 — Table S1. Probes on a custom-built oligo-microarray. (XLSX 1717 kb) [file 13148_2019_633_MOESM3_ESM.xlsx]

## Sheet: Table S1
Table S1 Probes on custom-build oligo-microarray
SPOT_ID	GB_ACC	GENE_SYMBOL	GENE_NAME	ACCESSION_STRING	CHROMOSOMAL_LOCATION	CYTOBAND	DESCRIPTION
A_16_P02992162	_	_	_	_	chr15:20190548-20190607	hs|q11.1	_
A_14_P137961	_	_	_	_	chr15:20849110-20849169	hs|q11.2	_
A_16_P40327080	BC047459	_	_	gb|BC047459	chr15:21162691-21162750	hs|q11.2	Homo sapiens hypothetical protein LOC348120, mRNA (cDNA clone IMAGE:4838061).
A_14_P126838	AK310897	_	_	gb|AK310897	chr15:22885637-22885696	hs|q11.2	Homo sapiens cDNA, FLJ17939.
A_14_P120847	NM_014608	CYFIP1	cytoplasmic FMR1 interacting protein 1	ref|NM_014608	chr15:22925956-22926015	hs|q11.2	Homo sapiens cytoplasmic FMR1 interacting protein 1 (CYFIP1), transcript variant 1, mRNA.
A_16_P20181626	NM_014608	CYFIP1	cytoplasmic FMR1 interacting protein 1	ref|NM_014608	chr15:22931547-22931606	hs|q11.2	Homo sapiens cytoplasmic FMR1 interacting protein 1 (CYFIP1), transcript variant 1, mRNA.
A_14_P123402	NM_001008860	NIPA2	non imprinted in Prader-Willi/Angelman syndrome 2	ref|NM_001008860|ref|NM_001008892|ref|NM_001008894|ref|NM_001184888|ref|NM_001184889|ref|NM_030922	chr15:23027775-23027834	hs|q11.2	Homo sapiens non imprinted in Prader-Willi/Angelman syndrome 2 (NIPA2), transcript variant 2, mRNA.
A_14_P116985	NM_144599	NIPA1	non imprinted in Prader-Willi/Angelman syndrome 1	ref|NM_144599|ref|NM_001142275	chr15:23047637-23047696	hs|q11.2	Homo sapiens non imprinted in Prader-Willi/Angelman syndrome 1 (NIPA1), transcript variant 1, mRNA.
A_14_P128835	NM_144599	NIPA1	non imprinted in Prader-Willi/Angelman syndrome 1	ref|NM_144599|ref|NM_001142275	chr15:23076361-23076420	hs|q11.2	Homo sapiens non imprinted in Prader-Willi/Angelman syndrome 1 (NIPA1), transcript variant 1, mRNA.
A_14_P123103	NM_144599	NIPA1	non imprinted in Prader-Willi/Angelman syndrome 1	ref|NM_144599|ref|NM_001142275	chr15:23085037-23085096	hs|q11.2	Homo sapiens non imprinted in Prader-Willi/Angelman syndrome 1 (NIPA1), transcript variant 1, mRNA.
A_18_P20225247	_	_	_	_	chr15:23809985-23810032	hs|q11.2	_
A_18_P12148629	_	_	_	_	chr15:23810042-23810101	hs|q11.2	_
A_18_P20226183	_	_	_	_	chr15:23810076-23810133	hs|q11.2	_
A_18_P20227079	_	_	_	_	chr15:23810127-23810172	hs|q11.2	_
A_18_P12142716	_	_	_	_	chr15:23810167-23810226	hs|q11.2	_
A_16_P40330983	_	_	_	_	chr15:23810184-23810243	hs|q11.2	_
A_18_P20227253	_	_	_	_	chr15:23810203-23810256	hs|q11.2	_
A_18_P12144231	_	_	_	_	chr15:23810246-23810294	hs|q11.2	_
A_18_P20227541	_	_	_	_	chr15:23810282-23810332	hs|q11.2	_
A_16_P33632815	_	_	_	_	chr15:23810372-23810431	hs|q11.2	_
A_16_P33632816	_	_	_	_	chr15:23810379-23810438	hs|q11.2	_
A_16_P33632817	_	_	_	_	chr15:23810389-23810448	hs|q11.2	_
A_18_P20227414	_	_	_	_	chr15:23810397-23810456	hs|q11.2	_
A_16_P02993339	_	_	_	_	chr15:23810412-23810471	hs|q11.2	_
A_16_P33632820	NM_005664	MKRN3	makorin ring finger protein 3	ref|NM_005664	chr15:23810426-23810485	hs|q11.2	Homo sapiens makorin ring finger protein 3 (MKRN3), mRNA.
A_16_P33632821	NM_005664	MKRN3	makorin ring finger protein 3	ref|NM_005664	chr15:23810434-23810493	hs|q11.2	Homo sapiens makorin ring finger protein 3 (MKRN3), mRNA.
A_18_P12143659	NM_005664	MKRN3	makorin ring finger protein 3	ref|NM_005664	chr15:23810443-23810502	hs|q11.2	Homo sapiens makorin ring finger protein 3 (MKRN3), mRNA.
A_16_P33632823	NM_005664	MKRN3	makorin ring finger protein 3	ref|NM_005664	chr15:23810462-23810521	hs|q11.2	Homo sapiens makorin ring finger protein 3 (MKRN3), mRNA.
A_18_P20227080	NM_005664	MKRN3	makorin ring finger protein 3	ref|NM_005664	chr15:23810470-23810529	hs|q11.2	Homo sapiens makorin ring finger protein 3 (MKRN3), mRNA.
A_16_P33632825	NM_005664	MKRN3	makorin ring finger protein 3	ref|NM_005664	chr15:23810477-23810533	hs|q11.2	Homo sapiens makorin ring finger protein 3 (MKRN3), mRNA.
A_16_P33632826	NM_005664	MKRN3	makorin ring finger protein 3	ref|NM_005664	chr15:23810490-23810544	hs|q11.2	Homo sapiens makorin ring finger protein 3 (MKRN3), mRNA.
A_16_P33632827	NM_005664	MKRN3	makorin ring finger protein 3	ref|NM_005664	chr15:23810493-23810552	hs|q11.2	Homo sapiens makorin ring finger protein 3 (MKRN3), mRNA.
A_16_P33632828	NM_005664	MKRN3	makorin ring finger protein 3	ref|NM_005664	chr15:23810502-23810560	hs|q11.2	Homo sapiens makorin ring finger protein 3 (MKRN3), mRNA.
A_16_P33632829	NM_005664	MKRN3	makorin ring finger protein 3	ref|NM_005664	chr15:23810517-23810572	hs|q11.2	Homo sapiens makorin ring finger protein 3 (MKRN3), mRNA.
A_16_P33632830	NM_005664	MKRN3	makorin ring finger protein 3	ref|NM_005664	chr15:23810521-23810576	hs|q11.2	Homo sapiens makorin ring finger protein 3 (MKRN3), mRNA.
A_16_P20183444	NM_005664	MKRN3	makorin ring finger protein 3	ref|NM_005664	chr15:23810533-23810590	hs|q11.2	Homo sapiens makorin ring finger protein 3 (MKRN3), mRNA.
A_16_P33632832	NM_005664	MKRN3	makorin ring finger protein 3	ref|NM_005664	chr15:23810541-23810593	hs|q11.2	Homo sapiens makorin ring finger protein 3 (MKRN3), mRNA.
A_16_P33632833	NM_005664	MKRN3	makorin ring finger protein 3	ref|NM_005664	chr15:23810553-23810597	hs|q11.2	Homo sapiens makorin ring finger protein 3 (MKRN3), mRNA.
A_16_P33632834	NM_005664	MKRN3	makorin ring finger protein 3	ref|NM_005664	chr15:23810568-23810612	hs|q11.2	Homo sapiens makorin ring finger protein 3 (MKRN3), mRNA.
A_16_P33632835	NM_005664	MKRN3	makorin ring finger protein 3	ref|NM_005664	chr15:23810580-23810624	hs|q11.2	Homo sapiens makorin ring finger protein 3 (MKRN3), mRNA.
A_18_P20226369	NM_005664	MKRN3	makorin ring finger protein 3	ref|NM_005664	chr15:23810592-23810636	hs|q11.2	Homo sapiens makorin ring finger protein 3 (MKRN3), mRNA.
A_16_P33632837	NM_005664	MKRN3	makorin ring finger protein 3	ref|NM_005664	chr15:23810601-23810645	hs|q11.2	Homo sapiens makorin ring finger protein 3 (MKRN3), mRNA.
A_16_P33632840	NM_005664	MKRN3	makorin ring finger protein 3	ref|NM_005664	chr15:23810642-23810690	hs|q11.2	Homo sapiens makorin ring finger protein 3 (MKRN3), mRNA.
A_16_P33632841	NM_005664	MKRN3	makorin ring finger protein 3	ref|NM_005664	chr15:23810649-23810701	hs|q11.2	Homo sapiens makorin ring finger protein 3 (MKRN3), mRNA.
A_16_P33632842	NM_005664	MKRN3	makorin ring finger protein 3	ref|NM_005664	chr15:23810655-23810709	hs|q11.2	Homo sapiens makorin ring finger protein 3 (MKRN3), mRNA.
A_18_P20227542	NM_005664	MKRN3	makorin ring finger protein 3	ref|NM_005664	chr15:23810741-23810785	hs|q11.2	Homo sapiens makorin ring finger protein 3 (MKRN3), mRNA.
A_16_P33632845	NM_005664	MKRN3	makorin ring finger protein 3	ref|NM_005664	chr15:23810755-23810799	hs|q11.2	Homo sapiens makorin ring finger protein 3 (MKRN3), mRNA.
A_16_P33632846	NM_005664	MKRN3	makorin ring finger protein 3	ref|NM_005664	chr15:23810774-23810818	hs|q11.2	Homo sapiens makorin ring finger protein 3 (MKRN3), mRNA.
A_18_P12144715	NM_005664	MKRN3	makorin ring finger protein 3	ref|NM_005664	chr15:23810782-23810826	hs|q11.2	Homo sapiens makorin ring finger protein 3 (MKRN3), mRNA.
A_16_P33632848	NM_005664	MKRN3	makorin ring finger protein 3	ref|NM_005664	chr15:23810792-23810837	hs|q11.2	Homo sapiens makorin ring finger protein 3 (MKRN3), mRNA.
A_18_P20225611	NM_005664	MKRN3	makorin ring finger protein 3	ref|NM_005664	chr15:23810804-23810848	hs|q11.2	Homo sapiens makorin ring finger protein 3 (MKRN3), mRNA.
A_16_P33632852	NM_005664	MKRN3	makorin ring finger protein 3	ref|NM_005664	chr15:23810857-23810901	hs|q11.2	Homo sapiens makorin ring finger protein 3 (MKRN3), mRNA.
A_16_P40330985	NM_005664	MKRN3	makorin ring finger protein 3	ref|NM_005664	chr15:23810866-23810913	hs|q11.2	Homo sapiens makorin ring finger protein 3 (MKRN3), mRNA.
A_16_P02993340	NM_005664	MKRN3	makorin ring finger protein 3	ref|NM_005664	chr15:23810875-23810919	hs|q11.2	Homo sapiens makorin ring finger protein 3 (MKRN3), mRNA.
A_16_P33632855	NM_005664	MKRN3	makorin ring finger protein 3	ref|NM_005664	chr15:23810883-23810927	hs|q11.2	Homo sapiens makorin ring finger protein 3 (MKRN3), mRNA.
A_18_P12144953	NM_005664	MKRN3	makorin ring finger protein 3	ref|NM_005664	chr15:23811021-23811065	hs|q11.2	Homo sapiens makorin ring finger protein 3 (MKRN3), mRNA.
A_16_P33632862	NM_005664	MKRN3	makorin ring finger protein 3	ref|NM_005664	chr15:23811024-23811068	hs|q11.2	Homo sapiens makorin ring finger protein 3 (MKRN3), mRNA.
A_16_P33632863	NM_005664	MKRN3	makorin ring finger protein 3	ref|NM_005664	chr15:23811043-23811087	hs|q11.2	Homo sapiens makorin ring finger protein 3 (MKRN3), mRNA.
A_16_P33632864	NM_005664	MKRN3	makorin ring finger protein 3	ref|NM_005664	chr15:23811048-23811092	hs|q11.2	Homo sapiens makorin ring finger protein 3 (MKRN3), mRNA.
A_16_P33632869	NM_005664	MKRN3	makorin ring finger protein 3	ref|NM_005664	chr15:23811181-23811225	hs|q11.2	Homo sapiens makorin ring finger protein 3 (MKRN3), mRNA.
A_16_P33632870	NM_005664	MKRN3	makorin ring finger protein 3	ref|NM_005664	chr15:23811195-23811239	hs|q11.2	Homo sapiens makorin ring finger protein 3 (MKRN3), mRNA.
A_16_P33632871	NM_005664	MKRN3	makorin ring finger protein 3	ref|NM_005664	chr15:23811196-23811247	hs|q11.2	Homo sapiens makorin ring finger protein 3 (MKRN3), mRNA.
A_16_P20183446	NM_005664	MKRN3	makorin ring finger protein 3	ref|NM_005664	chr15:23811206-23811258	hs|q11.2	Homo sapiens makorin ring finger protein 3 (MKRN3), mRNA.
A_16_P33632873	NM_005664	MKRN3	makorin ring finger protein 3	ref|NM_005664	chr15:23811209-23811262	hs|q11.2	Homo sapiens makorin ring finger protein 3 (MKRN3), mRNA.
A_16_P33632874	NM_005664	MKRN3	makorin ring finger protein 3	ref|NM_005664	chr15:23811234-23811281	hs|q11.2	Homo sapiens makorin ring finger protein 3 (MKRN3), mRNA.
A_18_P20227081	NM_005664	MKRN3	makorin ring finger protein 3	ref|NM_005664	chr15:23811236-23811283	hs|q11.2	Homo sapiens makorin ring finger protein 3 (MKRN3), mRNA.
A_16_P33632876	NM_005664	MKRN3	makorin ring finger protein 3	ref|NM_005664	chr15:23811265-23811309	hs|q11.2	Homo sapiens makorin ring finger protein 3 (MKRN3), mRNA.
A_18_P12147340	NM_005664	MKRN3	makorin ring finger protein 3	ref|NM_005664	chr15:23811269-23811313	hs|q11.2	Homo sapiens makorin ring finger protein 3 (MKRN3), mRNA.
A_16_P33632878	NM_005664	MKRN3	makorin ring finger protein 3	ref|NM_005664	chr15:23811276-23811320	hs|q11.2	Homo sapiens makorin ring finger protein 3 (MKRN3), mRNA.
A_16_P33632879	NM_005664	MKRN3	makorin ring finger protein 3	ref|NM_005664	chr15:23811285-23811329	hs|q11.2	Homo sapiens makorin ring finger protein 3 (MKRN3), mRNA.
A_16_P33632888	NM_005664	MKRN3	makorin ring finger protein 3	ref|NM_005664	chr15:23811414-23811458	hs|q11.2	Homo sapiens makorin ring finger protein 3 (MKRN3), mRNA.
A_16_P33632889	NM_005664	MKRN3	makorin ring finger protein 3	ref|NM_005664	chr15:23811425-23811469	hs|q11.2	Homo sapiens makorin ring finger protein 3 (MKRN3), mRNA.
A_16_P33632890	NM_005664	MKRN3	makorin ring finger protein 3	ref|NM_005664	chr15:23811444-23811488	hs|q11.2	Homo sapiens makorin ring finger protein 3 (MKRN3), mRNA.
A_16_P02993341	NM_005664	MKRN3	makorin ring finger protein 3	ref|NM_005664	chr15:23811449-23811493	hs|q11.2	Homo sapiens makorin ring finger protein 3 (MKRN3), mRNA.
A_16_P33632893	NM_005664	MKRN3	makorin ring finger protein 3	ref|NM_005664	chr15:23811627-23811671	hs|q11.2	Homo sapiens makorin ring finger protein 3 (MKRN3), mRNA.
A_16_P33632894	NM_005664	MKRN3	makorin ring finger protein 3	ref|NM_005664	chr15:23811644-23811688	hs|q11.2	Homo sapiens makorin ring finger protein 3 (MKRN3), mRNA.
A_16_P33632895	NM_005664	MKRN3	makorin ring finger protein 3	ref|NM_005664	chr15:23811719-23811763	hs|q11.2	Homo sapiens makorin ring finger protein 3 (MKRN3), mRNA.
A_16_P33632896	NM_005664	MKRN3	makorin ring finger protein 3	ref|NM_005664	chr15:23811722-23811766	hs|q11.2	Homo sapiens makorin ring finger protein 3 (MKRN3), mRNA.
A_16_P33632897	NM_005664	MKRN3	makorin ring finger protein 3	ref|NM_005664	chr15:23811744-23811788	hs|q11.2	Homo sapiens makorin ring finger protein 3 (MKRN3), mRNA.
A_16_P33632898	NM_005664	MKRN3	makorin ring finger protein 3	ref|NM_005664	chr15:23811758-23811802	hs|q11.2	Homo sapiens makorin ring finger protein 3 (MKRN3), mRNA.
A_16_P40330988	NM_005664	MKRN3	makorin ring finger protein 3	ref|NM_005664	chr15:23811771-23811819	hs|q11.2	Homo sapiens makorin ring finger protein 3 (MKRN3), mRNA.
A_18_P12145441	NM_005664	MKRN3	makorin ring finger protein 3	ref|NM_005664	chr15:23811777-23811827	hs|q11.2	Homo sapiens makorin ring finger protein 3 (MKRN3), mRNA.
A_16_P33632901	NM_005664	MKRN3	makorin ring finger protein 3	ref|NM_005664	chr15:23811783-23811832	hs|q11.2	Homo sapiens makorin ring finger protein 3 (MKRN3), mRNA.
A_16_P33632902	NM_005664	MKRN3	makorin ring finger protein 3	ref|NM_005664	chr15:23811793-23811841	hs|q11.2	Homo sapiens makorin ring finger protein 3 (MKRN3), mRNA.
A_16_P33632903	NM_005664	MKRN3	makorin ring finger protein 3	ref|NM_005664	chr15:23811809-23811856	hs|q11.2	Homo sapiens makorin ring finger protein 3 (MKRN3), mRNA.
A_16_P33632904	NM_005664	MKRN3	makorin ring finger protein 3	ref|NM_005664	chr15:23811810-23811856	hs|q11.2	Homo sapiens makorin ring finger protein 3 (MKRN3), mRNA.
A_16_P33632905	NM_005664	MKRN3	makorin ring finger protein 3	ref|NM_005664	chr15:23811829-23811873	hs|q11.2	Homo sapiens makorin ring finger protein 3 (MKRN3), mRNA.
A_16_P33632906	NM_005664	MKRN3	makorin ring finger protein 3	ref|NM_005664	chr15:23811845-23811889	hs|q11.2	Homo sapiens makorin ring finger protein 3 (MKRN3), mRNA.
A_18_P20225418	NM_005664	MKRN3	makorin ring finger protein 3	ref|NM_005664	chr15:23811882-23811926	hs|q11.2	Homo sapiens makorin ring finger protein 3 (MKRN3), mRNA.
A_16_P33632911	NM_005664	MKRN3	makorin ring finger protein 3	ref|NM_005664	chr15:23811902-23811946	hs|q11.2	Homo sapiens makorin ring finger protein 3 (MKRN3), mRNA.
A_16_P33632912	NM_005664	MKRN3	makorin ring finger protein 3	ref|NM_005664	chr15:23811907-23811954	hs|q11.2	Homo sapiens makorin ring finger protein 3 (MKRN3), mRNA.
A_16_P33632913	NM_005664	MKRN3	makorin ring finger protein 3	ref|NM_005664	chr15:23811910-23811961	hs|q11.2	Homo sapiens makorin ring finger protein 3 (MKRN3), mRNA.
A_16_P33632914	NM_005664	MKRN3	makorin ring finger protein 3	ref|NM_005664	chr15:23811913-23811966	hs|q11.2	Homo sapiens makorin ring finger protein 3 (MKRN3), mRNA.
A_16_P02993342	NM_005664	MKRN3	makorin ring finger protein 3	ref|NM_005664	chr15:23811919-23811969	hs|q11.2	Homo sapiens makorin ring finger protein 3 (MKRN3), mRNA.
A_16_P33632916	NM_005664	MKRN3	makorin ring finger protein 3	ref|NM_005664	chr15:23811929-23811977	hs|q11.2	Homo sapiens makorin ring finger protein 3 (MKRN3), mRNA.
A_16_P33632917	NM_005664	MKRN3	makorin ring finger protein 3	ref|NM_005664	chr15:23811948-23811994	hs|q11.2	Homo sapiens makorin ring finger protein 3 (MKRN3), mRNA.
A_16_P33632918	NM_005664	MKRN3	makorin ring finger protein 3	ref|NM_005664	chr15:23811967-23812011	hs|q11.2	Homo sapiens makorin ring finger protein 3 (MKRN3), mRNA.
A_18_P20226184	NM_005664	MKRN3	makorin ring finger protein 3	ref|NM_005664	chr15:23811979-23812023	hs|q11.2	Homo sapiens makorin ring finger protein 3 (MKRN3), mRNA.
A_16_P33632920	NM_005664	MKRN3	makorin ring finger protein 3	ref|NM_005664	chr15:23811980-23812024	hs|q11.2	Homo sapiens makorin ring finger protein 3 (MKRN3), mRNA.
A_16_P33632921	NM_005664	MKRN3	makorin ring finger protein 3	ref|NM_005664	chr15:23812001-23812045	hs|q11.2	Homo sapiens makorin ring finger protein 3 (MKRN3), mRNA.
A_16_P33632922	NM_005664	MKRN3	makorin ring finger protein 3	ref|NM_005664	chr15:23812014-23812058	hs|q11.2	Homo sapiens makorin ring finger protein 3 (MKRN3), mRNA.
A_16_P33632923	NM_005664	MKRN3	makorin ring finger protein 3	ref|NM_005664	chr15:23812025-23812069	hs|q11.2	Homo sapiens makorin ring finger protein 3 (MKRN3), mRNA.
A_16_P33632929	NM_005664	MKRN3	makorin ring finger protein 3	ref|NM_005664	chr15:23812111-23812155	hs|q11.2	Homo sapiens makorin ring finger protein 3 (MKRN3), mRNA.
A_16_P33632930	NM_005664	MKRN3	makorin ring finger protein 3	ref|NM_005664	chr15:23812132-23812176	hs|q11.2	Homo sapiens makorin ring finger protein 3 (MKRN3), mRNA.
A_18_P12147272	NM_005664	MKRN3	makorin ring finger protein 3	ref|NM_005664	chr15:23812146-23812194	hs|q11.2	Homo sapiens makorin ring finger protein 3 (MKRN3), mRNA.
A_16_P33632932	NM_005664	MKRN3	makorin ring finger protein 3	ref|NM_005664	chr15:23812151-23812201	hs|q11.2	Homo sapiens makorin ring finger protein 3 (MKRN3), mRNA.
A_16_P33632933	NM_005664	MKRN3	makorin ring finger protein 3	ref|NM_005664	chr15:23812152-23812202	hs|q11.2	Homo sapiens makorin ring finger protein 3 (MKRN3), mRNA.
A_18_P20227543	NM_005664	MKRN3	makorin ring finger protein 3	ref|NM_005664	chr15:23812161-23812207	hs|q11.2	Homo sapiens makorin ring finger protein 3 (MKRN3), mRNA.
A_16_P33632935	NM_005664	MKRN3	makorin ring finger protein 3	ref|NM_005664	chr15:23812176-23812220	hs|q11.2	Homo sapiens makorin ring finger protein 3 (MKRN3), mRNA.
A_16_P33632936	NM_005664	MKRN3	makorin ring finger protein 3	ref|NM_005664	chr15:23812184-23812228	hs|q11.2	Homo sapiens makorin ring finger protein 3 (MKRN3), mRNA.
A_16_P33632937	NM_005664	MKRN3	makorin ring finger protein 3	ref|NM_005664	chr15:23812207-23812251	hs|q11.2	Homo sapiens makorin ring finger protein 3 (MKRN3), mRNA.
A_16_P33632938	NM_005664	MKRN3	makorin ring finger protein 3	ref|NM_005664	chr15:23812220-23812264	hs|q11.2	Homo sapiens makorin ring finger protein 3 (MKRN3), mRNA.
A_18_P20227728	NM_005664	MKRN3	makorin ring finger protein 3	ref|NM_005664	chr15:23812226-23812270	hs|q11.2	Homo sapiens makorin ring finger protein 3 (MKRN3), mRNA.
A_16_P33632940	NM_005664	MKRN3	makorin ring finger protein 3	ref|NM_005664	chr15:23812236-23812280	hs|q11.2	Homo sapiens makorin ring finger protein 3 (MKRN3), mRNA.
A_16_P33632941	NM_005664	MKRN3	makorin ring finger protein 3	ref|NM_005664	chr15:23812237-23812281	hs|q11.2	Homo sapiens makorin ring finger protein 3 (MKRN3), mRNA.
A_16_P33632942	NM_005664	MKRN3	makorin ring finger protein 3	ref|NM_005664	chr15:23812263-23812307	hs|q11.2	Homo sapiens makorin ring finger protein 3 (MKRN3), mRNA.
A_18_P12147518	NM_005664	MKRN3	makorin ring finger protein 3	ref|NM_005664	chr15:23812268-23812315	hs|q11.2	Homo sapiens makorin ring finger protein 3 (MKRN3), mRNA.
A_16_P33632944	NM_005664	MKRN3	makorin ring finger protein 3	ref|NM_005664	chr15:23812336-23812385	hs|q11.2	Homo sapiens makorin ring finger protein 3 (MKRN3), mRNA.
A_16_P33632945	NM_005664	MKRN3	makorin ring finger protein 3	ref|NM_005664	chr15:23812341-23812391	hs|q11.2	Homo sapiens makorin ring finger protein 3 (MKRN3), mRNA.
A_16_P02993343	NM_005664	MKRN3	makorin ring finger protein 3	ref|NM_005664	chr15:23812343-23812396	hs|q11.2	Homo sapiens makorin ring finger protein 3 (MKRN3), mRNA.
A_16_P33632947	NM_005664	MKRN3	makorin ring finger protein 3	ref|NM_005664	chr15:23812351-23812400	hs|q11.2	Homo sapiens makorin ring finger protein 3 (MKRN3), mRNA.
A_16_P33632948	NM_005664	MKRN3	makorin ring finger protein 3	ref|NM_005664	chr15:23812373-23812420	hs|q11.2	Homo sapiens makorin ring finger protein 3 (MKRN3), mRNA.
A_16_P33632949	NM_005664	MKRN3	makorin ring finger protein 3	ref|NM_005664	chr15:23812428-23812484	hs|q11.2	Homo sapiens makorin ring finger protein 3 (MKRN3), mRNA.
A_16_P33632950	NM_005664	MKRN3	makorin ring finger protein 3	ref|NM_005664	chr15:23812436-23812484	hs|q11.2	Homo sapiens makorin ring finger protein 3 (MKRN3), mRNA.
A_16_P33632951	NM_005664	MKRN3	makorin ring finger protein 3	ref|NM_005664	chr15:23812445-23812489	hs|q11.2	Homo sapiens makorin ring finger protein 3 (MKRN3), mRNA.
A_16_P33632952	NM_005664	MKRN3	makorin ring finger protein 3	ref|NM_005664	chr15:23812468-23812514	hs|q11.2	Homo sapiens makorin ring finger protein 3 (MKRN3), mRNA.
A_16_P33632953	NM_005664	MKRN3	makorin ring finger protein 3	ref|NM_005664	chr15:23812468-23812515	hs|q11.2	Homo sapiens makorin ring finger protein 3 (MKRN3), mRNA.
A_16_P33632954	NM_005664	MKRN3	makorin ring finger protein 3	ref|NM_005664	chr15:23812488-23812535	hs|q11.2	Homo sapiens makorin ring finger protein 3 (MKRN3), mRNA.
A_16_P33632955	NM_005664	MKRN3	makorin ring finger protein 3	ref|NM_005664	chr15:23812488-23812536	hs|q11.2	Homo sapiens makorin ring finger protein 3 (MKRN3), mRNA.
A_18_P12141497	NM_005664	MKRN3	makorin ring finger protein 3	ref|NM_005664	chr15:23812495-23812543	hs|q11.2	Homo sapiens makorin ring finger protein 3 (MKRN3), mRNA.
A_16_P33632957	NM_005664	MKRN3	makorin ring finger protein 3	ref|NM_005664	chr15:23812501-23812546	hs|q11.2	Homo sapiens makorin ring finger protein 3 (MKRN3), mRNA.
A_16_P33632958	NM_005664	MKRN3	makorin ring finger protein 3	ref|NM_005664	chr15:23812526-23812570	hs|q11.2	Homo sapiens makorin ring finger protein 3 (MKRN3), mRNA.
A_16_P33632959	NM_005664	MKRN3	makorin ring finger protein 3	ref|NM_005664	chr15:23812531-23812580	hs|q11.2	Homo sapiens makorin ring finger protein 3 (MKRN3), mRNA.
A_16_P33632960	NM_005664	MKRN3	makorin ring finger protein 3	ref|NM_005664	chr15:23812538-23812588	hs|q11.2	Homo sapiens makorin ring finger protein 3 (MKRN3), mRNA.
A_18_P20226887	NM_005664	MKRN3	makorin ring finger protein 3	ref|NM_005664	chr15:23812552-23812606	hs|q11.2	Homo sapiens makorin ring finger protein 3 (MKRN3), mRNA.
A_16_P33632962	NM_005664	MKRN3	makorin ring finger protein 3	ref|NM_005664	chr15:23812556-23812612	hs|q11.2	Homo sapiens makorin ring finger protein 3 (MKRN3), mRNA.
A_16_P33632963	NM_005664	MKRN3	makorin ring finger protein 3	ref|NM_005664	chr15:23812563-23812622	hs|q11.2	Homo sapiens makorin ring finger protein 3 (MKRN3), mRNA.
A_16_P33632964	NM_005664	MKRN3	makorin ring finger protein 3	ref|NM_005664	chr15:23812569-23812628	hs|q11.2	Homo sapiens makorin ring finger protein 3 (MKRN3), mRNA.
A_16_P40330991	NM_005664	MKRN3	makorin ring finger protein 3	ref|NM_005664	chr15:23812578-23812637	hs|q11.2	Homo sapiens makorin ring finger protein 3 (MKRN3), mRNA.
A_16_P33632966	NM_005664	MKRN3	makorin ring finger protein 3	ref|NM_005664	chr15:23812588-23812647	hs|q11.2	Homo sapiens makorin ring finger protein 3 (MKRN3), mRNA.
A_16_P33632967	NM_005664	MKRN3	makorin ring finger protein 3	ref|NM_005664	chr15:23812599-23812658	hs|q11.2	Homo sapiens makorin ring finger protein 3 (MKRN3), mRNA.
A_16_P02993344	NM_005664	MKRN3	makorin ring finger protein 3	ref|NM_005664	chr15:23812614-23812673	hs|q11.2	Homo sapiens makorin ring finger protein 3 (MKRN3), mRNA.
A_16_P33632968	NM_005664	MKRN3	makorin ring finger protein 3	ref|NM_005664	chr15:23812678-23812737	hs|q11.2	Homo sapiens makorin ring finger protein 3 (MKRN3), mRNA.
A_16_P33632969	NM_005664	MKRN3	makorin ring finger protein 3	ref|NM_005664	chr15:23812684-23812743	hs|q11.2	Homo sapiens makorin ring finger protein 3 (MKRN3), mRNA.
A_16_P33632970	NM_005664	MKRN3	makorin ring finger protein 3	ref|NM_005664	chr15:23812692-23812751	hs|q11.2	Homo sapiens makorin ring finger protein 3 (MKRN3), mRNA.
A_16_P33632971	NM_005664	MKRN3	makorin ring finger protein 3	ref|NM_005664	chr15:23812702-23812761	hs|q11.2	Homo sapiens makorin ring finger protein 3 (MKRN3), mRNA.
A_16_P33632972	NM_005664	MKRN3	makorin ring finger protein 3	ref|NM_005664	chr15:23812708-23812767	hs|q11.2	Homo sapiens makorin ring finger protein 3 (MKRN3), mRNA.
A_16_P40330993	NM_005664	MKRN3	makorin ring finger protein 3	ref|NM_005664	chr15:23812716-23812775	hs|q11.2	Homo sapiens makorin ring finger protein 3 (MKRN3), mRNA.
A_16_P33632974	NM_005664	MKRN3	makorin ring finger protein 3	ref|NM_005664	chr15:23812725-23812784	hs|q11.2	Homo sapiens makorin ring finger protein 3 (MKRN3), mRNA.
A_16_P33632975	NM_005664	MKRN3	makorin ring finger protein 3	ref|NM_005664	chr15:23812735-23812794	hs|q11.2	Homo sapiens makorin ring finger protein 3 (MKRN3), mRNA.
A_16_P33632976	NM_005664	MKRN3	makorin ring finger protein 3	ref|NM_005664	chr15:23812748-23812807	hs|q11.2	Homo sapiens makorin ring finger protein 3 (MKRN3), mRNA.
A_16_P33632977	NM_005664	MKRN3	makorin ring finger protein 3	ref|NM_005664	chr15:23812756-23812815	hs|q11.2	Homo sapiens makorin ring finger protein 3 (MKRN3), mRNA.
A_16_P33632978	NM_005664	MKRN3	makorin ring finger protein 3	ref|NM_005664	chr15:23812879-23812932	hs|q11.2	Homo sapiens makorin ring finger protein 3 (MKRN3), mRNA.
A_16_P33632979	NM_005664	MKRN3	makorin ring finger protein 3	ref|NM_005664	chr15:23812884-23812934	hs|q11.2	Homo sapiens makorin ring finger protein 3 (MKRN3), mRNA.
A_16_P33632980	NM_005664	MKRN3	makorin ring finger protein 3	ref|NM_005664	chr15:23812901-23812953	hs|q11.2	Homo sapiens makorin ring finger protein 3 (MKRN3), mRNA.
A_16_P33632981	NM_005664	MKRN3	makorin ring finger protein 3	ref|NM_005664	chr15:23812910-23812969	hs|q11.2	Homo sapiens makorin ring finger protein 3 (MKRN3), mRNA.
A_16_P02993345	NM_005664	MKRN3	makorin ring finger protein 3	ref|NM_005664	chr15:23812918-23812977	hs|q11.2	Homo sapiens makorin ring finger protein 3 (MKRN3), mRNA.
A_16_P33632983	NM_005664	MKRN3	makorin ring finger protein 3	ref|NM_005664	chr15:23812930-23812989	hs|q11.2	Homo sapiens makorin ring finger protein 3 (MKRN3), mRNA.
A_16_P33632984	NM_005664	MKRN3	makorin ring finger protein 3	ref|NM_005664	chr15:23812937-23812996	hs|q11.2	Homo sapiens makorin ring finger protein 3 (MKRN3), mRNA.
A_18_P20226185	NM_005664	MKRN3	makorin ring finger protein 3	ref|NM_005664	chr15:23812943-23813002	hs|q11.2	Homo sapiens makorin ring finger protein 3 (MKRN3), mRNA.
A_16_P33632986	AK309383	_	_	gb|AK309383|gb|BC070293	chr15:23813178-23813232	hs|q11.2	Homo sapiens cDNA, FLJ99424.
A_16_P33632987	AK309383	_	_	gb|AK309383|gb|BC070293	chr15:23813183-23813236	hs|q11.2	Homo sapiens cDNA, FLJ99424.
A_16_P33632988	AK309383	_	_	gb|AK309383|gb|BC070293	chr15:23813198-23813248	hs|q11.2	Homo sapiens cDNA, FLJ99424.
A_16_P33632989	AK309383	_	_	gb|AK309383|gb|BC070293	chr15:23813205-23813258	hs|q11.2	Homo sapiens cDNA, FLJ99424.
A_18_P20227415	AK309383	_	_	gb|AK309383|gb|BC070293	chr15:23813214-23813273	hs|q11.2	Homo sapiens cDNA, FLJ99424.
A_16_P33632991	AK309383	_	_	gb|AK309383|gb|BC070293	chr15:23813221-23813280	hs|q11.2	Homo sapiens cDNA, FLJ99424.
A_16_P33632992	AK309383	_	_	gb|AK309383|gb|BC070293	chr15:23813240-23813292	hs|q11.2	Homo sapiens cDNA, FLJ99424.
A_16_P33632993	AK309383	_	_	gb|AK309383|gb|BC070293	chr15:23813246-23813299	hs|q11.2	Homo sapiens cDNA, FLJ99424.
A_18_P20225612	AK309383	_	_	gb|AK309383|gb|BC070293	chr15:23813253-23813308	hs|q11.2	Homo sapiens cDNA, FLJ99424.
A_16_P33632995	AK309383	_	_	gb|AK309383|gb|BC070293	chr15:23813261-23813310	hs|q11.2	Homo sapiens cDNA, FLJ99424.
A_16_P33632996	AK309383	_	_	gb|AK309383|gb|BC070293	chr15:23813279-23813327	hs|q11.2	Homo sapiens cDNA, FLJ99424.
A_16_P33632997	AK309383	_	_	gb|AK309383|gb|BC070293	chr15:23813287-23813341	hs|q11.2	Homo sapiens cDNA, FLJ99424.
A_14_P135280	AK309383	_	_	gb|AK309383|gb|BC070293	chr15:23813289-23813348	hs|q11.2	Homo sapiens cDNA, FLJ99424.
A_16_P20183453	AK309383	_	_	gb|AK309383|gb|BC070293	chr15:23813292-23813351	hs|q11.2	Homo sapiens cDNA, FLJ99424.
A_16_P33632999	AK309383	_	_	gb|AK309383|gb|BC070293	chr15:23813301-23813360	hs|q11.2	Homo sapiens cDNA, FLJ99424.
A_16_P33633000	AK309383	_	_	gb|AK309383|gb|BC070293	chr15:23813373-23813432	hs|q11.2	Homo sapiens cDNA, FLJ99424.
A_16_P02993346	AK309383	_	_	gb|AK309383|gb|BC070293	chr15:23813385-23813444	hs|q11.2	Homo sapiens cDNA, FLJ99424.
A_16_P33633002	AK309383	_	_	gb|AK309383|gb|BC070293	chr15:23813391-23813450	hs|q11.2	Homo sapiens cDNA, FLJ99424.
A_16_P33633003	AK309383	_	_	gb|AK309383|gb|BC070293	chr15:23813403-23813457	hs|q11.2	Homo sapiens cDNA, FLJ99424.
A_16_P33633004	AK309383	_	_	gb|AK309383|gb|BC070293	chr15:23813414-23813469	hs|q11.2	Homo sapiens cDNA, FLJ99424.
A_16_P33633005	AK309383	_	_	gb|AK309383|gb|BC070293	chr15:23813418-23813477	hs|q11.2	Homo sapiens cDNA, FLJ99424.
A_16_P33633006	AK309383	_	_	gb|AK309383|gb|BC070293	chr15:23813424-23813483	hs|q11.2	Homo sapiens cDNA, FLJ99424.
A_16_P33633007	AK309383	_	_	gb|AK309383|gb|BC070293	chr15:23813432-23813491	hs|q11.2	Homo sapiens cDNA, FLJ99424.
A_18_P20227416	AK309383	_	_	gb|AK309383|gb|BC070293	chr15:23813438-23813497	hs|q11.2	Homo sapiens cDNA, FLJ99424.
A_16_P33633009	AK309383	_	_	gb|AK309383|gb|BC070293	chr15:23813448-23813504	hs|q11.2	Homo sapiens cDNA, FLJ99424.
A_16_P33633010	AK309383	_	_	gb|AK309383|gb|BC070293	chr15:23813463-23813522	hs|q11.2	Homo sapiens cDNA, FLJ99424.
A_16_P33633011	AK309383	_	_	gb|AK309383|gb|BC070293	chr15:23813474-23813533	hs|q11.2	Homo sapiens cDNA, FLJ99424.
A_16_P33633012	AK309383	_	_	gb|AK309383|gb|BC070293	chr15:23813481-23813540	hs|q11.2	Homo sapiens cDNA, FLJ99424.
A_16_P33633013	AK309383	_	_	gb|AK309383|gb|BC070293	chr15:23813487-23813546	hs|q11.2	Homo sapiens cDNA, FLJ99424.
A_18_P12144548	AK309383	_	_	gb|AK309383|gb|BC070293	chr15:23813497-23813556	hs|q11.2	Homo sapiens cDNA, FLJ99424.
A_16_P33633015	AK309383	_	_	gb|AK309383|gb|BC070293	chr15:23813504-23813563	hs|q11.2	Homo sapiens cDNA, FLJ99424.
A_18_P20226186	AK309383	_	_	gb|AK309383|gb|BC070293	chr15:23813522-23813581	hs|q11.2	Homo sapiens cDNA, FLJ99424.
A_16_P33633017	AK309383	_	_	gb|AK309383|gb|BC070293	chr15:23813540-23813599	hs|q11.2	Homo sapiens cDNA, FLJ99424.
A_18_P20227254	AK309383	_	_	gb|AK309383|gb|BC070293	chr15:23813550-23813609	hs|q11.2	Homo sapiens cDNA, FLJ99424.
A_16_P33633019	AK309383	_	_	gb|AK309383|gb|BC070293	chr15:23813569-23813628	hs|q11.2	Homo sapiens cDNA, FLJ99424.
A_16_P33633020	AK309383	_	_	gb|AK309383|gb|BC070293	chr15:23813578-23813637	hs|q11.2	Homo sapiens cDNA, FLJ99424.
A_16_P33633021	AK309383	_	_	gb|AK309383|gb|BC070293	chr15:23813590-23813649	hs|q11.2	Homo sapiens cDNA, FLJ99424.
A_16_P33633022	AK309383	_	_	gb|AK309383|gb|BC070293	chr15:23813601-23813660	hs|q11.2	Homo sapiens cDNA, FLJ99424.
A_18_P20225067	AK309383	_	_	gb|AK309383|gb|BC070293	chr15:23813614-23813673	hs|q11.2	Homo sapiens cDNA, FLJ99424.
A_16_P57255625	AK309383	_	_	gb|AK309383|gb|BC070293	chr15:23813687-23813746	hs|q11.2	Homo sapiens cDNA, FLJ99424.
A_16_P57255626	AK309383	_	_	gb|AK309383|gb|BC070293	chr15:23813776-23813828	hs|q11.2	Homo sapiens cDNA, FLJ99424.
A_16_P57255627	AK309383	_	_	gb|AK309383|gb|BC070293	chr15:23813820-23813879	hs|q11.2	Homo sapiens cDNA, FLJ99424.
A_16_P57255628	AK309383	_	_	gb|AK309383|gb|BC070293	chr15:23813934-23813993	hs|q11.2	Homo sapiens cDNA, FLJ99424.
A_16_P57255629	AK309383	_	_	gb|AK309383|gb|BC070293	chr15:23813960-23814019	hs|q11.2	Homo sapiens cDNA, FLJ99424.
A_16_P40330997	AK309383	_	_	gb|AK309383|gb|BC070293	chr15:23814008-23814067	hs|q11.2	Homo sapiens cDNA, FLJ99424.
A_16_P02993347	AK309383	_	_	gb|AK309383|gb|BC070293	chr15:23814155-23814206	hs|q11.2	Homo sapiens cDNA, FLJ99424.
A_18_P20227729	AK309383	_	_	gb|AK309383|gb|BC070293	chr15:23814190-23814248	hs|q11.2	Homo sapiens cDNA, FLJ99424.
A_16_P57255630	AK309383	_	_	gb|AK309383|gb|BC070293	chr15:23814384-23814435	hs|q11.2	Homo sapiens cDNA, FLJ99424.
A_16_P02993348	AK309383	_	_	gb|AK309383|gb|BC070293	chr15:23814605-23814659	hs|q11.2	Homo sapiens cDNA, FLJ99424.
A_18_P12143666	AK309383	_	_	gb|AK309383|gb|BC070293	chr15:23814723-23814778	hs|q11.2	Homo sapiens cDNA, FLJ99424.
A_18_P12145772	AK309383	_	_	gb|AK309383|gb|BC070293	chr15:23814797-23814852	hs|q11.2	Homo sapiens cDNA, FLJ99424.
A_18_P20225068	AK309383	_	_	gb|AK309383|gb|BC070293	chr15:23814831-23814875	hs|q11.2	Homo sapiens cDNA, FLJ99424.
A_16_P40330999	AK309383	_	_	gb|AK309383|gb|BC070293	chr15:23814879-23814938	hs|q11.2	Homo sapiens cDNA, FLJ99424.
A_16_P02993349	AK309383	_	_	gb|AK309383|gb|BC070293	chr15:23815037-23815096	hs|q11.2	Homo sapiens cDNA, FLJ99424.
A_18_P20227545	AK309383	_	_	gb|AK309383|gb|BC070293	chr15:23815071-23815130	hs|q11.2	Homo sapiens cDNA, FLJ99424.
A_16_P57255631	AK309383	_	_	gb|AK309383|gb|BC070293	chr15:23815132-23815191	hs|q11.2	Homo sapiens cDNA, FLJ99424.
A_18_P12143581	AK309383	_	_	gb|AK309383|gb|BC070293	chr15:23815353-23815412	hs|q11.2	Homo sapiens cDNA, FLJ99424.
A_18_P20225069	AK309383	_	_	gb|AK309383|gb|BC070293	chr15:23815399-23815458	hs|q11.2	Homo sapiens cDNA, FLJ99424.
A_16_P20183459	AK309383	_	_	gb|AK309383|gb|BC070293	chr15:23815445-23815504	hs|q11.2	Homo sapiens cDNA, FLJ99424.
A_18_P20227255	AK309383	_	_	gb|AK309383|gb|BC070293	chr15:23815496-23815555	hs|q11.2	Homo sapiens cDNA, FLJ99424.
A_16_P02993350	AK309383	_	_	gb|AK309383|gb|BC070293	chr15:23815550-23815609	hs|q11.2	Homo sapiens cDNA, FLJ99424.
A_18_P20227417	AK309383	_	_	gb|AK309383|gb|BC070293	chr15:23815628-23815687	hs|q11.2	Homo sapiens cDNA, FLJ99424.
A_16_P20183461	AK309383	_	_	gb|AK309383|gb|BC070293	chr15:23815682-23815741	hs|q11.2	Homo sapiens cDNA, FLJ99424.
A_18_P20225419	AK309383	_	_	gb|AK309383|gb|BC070293	chr15:23815755-23815799	hs|q11.2	Homo sapiens cDNA, FLJ99424.
A_18_P12145619	AK309383	_	_	gb|AK309383|gb|BC070293	chr15:23815808-23815855	hs|q11.2	Homo sapiens cDNA, FLJ99424.
A_16_P02993351	AK309383	_	_	gb|AK309383|gb|BC070293	chr15:23815964-23816023	hs|q11.2	Homo sapiens cDNA, FLJ99424.
A_18_P20225613	AK309383	_	_	gb|AK309383|gb|BC070293	chr15:23815997-23816056	hs|q11.2	Homo sapiens cDNA, FLJ99424.
A_18_P12143044	AK309383	_	_	gb|AK309383|gb|BC070293	chr15:23816024-23816083	hs|q11.2	Homo sapiens cDNA, FLJ99424.
A_18_P20227083	AK309383	_	_	gb|AK309383|gb|BC070293	chr15:23816065-23816124	hs|q11.2	Homo sapiens cDNA, FLJ99424.
A_18_P20226735	AK309383	_	_	gb|AK309383|gb|BC070293	chr15:23816094-23816153	hs|q11.2	Homo sapiens cDNA, FLJ99424.
A_16_P20183463	AK309383	_	_	gb|AK309383|gb|BC070293	chr15:23816147-23816205	hs|q11.2	Homo sapiens cDNA, FLJ99424.
A_18_P20226888	AK309383	_	_	gb|AK309383|gb|BC070293	chr15:23816201-23816259	hs|q11.2	Homo sapiens cDNA, FLJ99424.
A_16_P20183464	AK309383	_	_	gb|AK309383|gb|BC070293	chr15:23816301-23816360	hs|q11.2	Homo sapiens cDNA, FLJ99424.
A_16_P02993352	AK309383	_	_	gb|AK309383|gb|BC070293	chr15:23816333-23816392	hs|q11.2	Homo sapiens cDNA, FLJ99424.
A_16_P20183465	AK309383	_	_	gb|AK309383|gb|BC070293	chr15:23816808-23816867	hs|q11.2	Homo sapiens cDNA, FLJ99424.
A_16_P02993353	AK309383	_	_	gb|AK309383|gb|BC070293	chr15:23816872-23816931	hs|q11.2	Homo sapiens cDNA, FLJ99424.
A_16_P57255632	AK309383	_	_	gb|AK309383|gb|BC070293	chr15:23816937-23816996	hs|q11.2	Homo sapiens cDNA, FLJ99424.
A_16_P20183467	AK309383	_	_	gb|AK309383|gb|BC070293	chr15:23817082-23817141	hs|q11.2	Homo sapiens cDNA, FLJ99424.
A_16_P02993354	AK309383	_	_	gb|AK309383|gb|BC070293	chr15:23817344-23817403	hs|q11.2	Homo sapiens cDNA, FLJ99424.
A_16_P40331009	AK309383	_	_	gb|AK309383|gb|BC070293	chr15:23817367-23817426	hs|q11.2	Homo sapiens cDNA, FLJ99424.
A_16_P20183468	AK309383	_	_	gb|AK309383|gb|BC070293	chr15:23817449-23817508	hs|q11.2	Homo sapiens cDNA, FLJ99424.
A_16_P40331011	AK309383	_	_	gb|AK309383|gb|BC070293	chr15:23817826-23817885	hs|q11.2	Homo sapiens cDNA, FLJ99424.
A_16_P02993355	AK309383	_	_	gb|AK309383|gb|BC070293	chr15:23817861-23817920	hs|q11.2	Homo sapiens cDNA, FLJ99424.
A_18_P20227730	AK309383	_	_	gb|AK309383|gb|BC070293	chr15:23817888-23817941	hs|q11.2	Homo sapiens cDNA, FLJ99424.
A_16_P57255633	AK309383	_	_	gb|AK309383|gb|BC070293	chr15:23819724-23819783	hs|q11.2	Homo sapiens cDNA, FLJ99424.
A_16_P57255634	AK309383	_	_	gb|AK309383|gb|BC070293	chr15:23819786-23819833	hs|q11.2	Homo sapiens cDNA, FLJ99424.
A_16_P57255636	AK309383	_	_	gb|AK309383|gb|BC070293	chr15:23820331-23820390	hs|q11.2	Homo sapiens cDNA, FLJ99424.
A_16_P57255637	AK309383	_	_	gb|AK309383|gb|BC070293	chr15:23820573-23820632	hs|q11.2	Homo sapiens cDNA, FLJ99424.
A_16_P20183471	BC070293	_	_	gb|BC070293	chr15:23821081-23821140	hs|q11.2	Homo sapiens makorin ring finger protein 3, mRNA (cDNA clone IMAGE:4731576), complete cds.
A_16_P57255639	BC070293	_	_	gb|BC070293	chr15:23821531-23821579	hs|q11.2	Homo sapiens makorin ring finger protein 3, mRNA (cDNA clone IMAGE:4731576), complete cds.
A_16_P57255640	BC070293	_	_	gb|BC070293	chr15:23821831-23821890	hs|q11.2	Homo sapiens makorin ring finger protein 3, mRNA (cDNA clone IMAGE:4731576), complete cds.
A_16_P20183472	BC070293	_	_	gb|BC070293	chr15:23821923-23821982	hs|q11.2	Homo sapiens makorin ring finger protein 3, mRNA (cDNA clone IMAGE:4731576), complete cds.
A_16_P02993356	BC070293	_	_	gb|BC070293	chr15:23822086-23822145	hs|q11.2	Homo sapiens makorin ring finger protein 3, mRNA (cDNA clone IMAGE:4731576), complete cds.
A_16_P57255641	BC070293	_	_	gb|BC070293	chr15:23822235-23822294	hs|q11.2	Homo sapiens makorin ring finger protein 3, mRNA (cDNA clone IMAGE:4731576), complete cds.
A_16_P40331015	BC070293	_	_	gb|BC070293	chr15:23822274-23822333	hs|q11.2	Homo sapiens makorin ring finger protein 3, mRNA (cDNA clone IMAGE:4731576), complete cds.
A_18_P20225803	BC070293	_	_	gb|BC070293	chr15:23822373-23822432	hs|q11.2	Homo sapiens makorin ring finger protein 3, mRNA (cDNA clone IMAGE:4731576), complete cds.
A_18_P12144710	BC070293	_	_	gb|BC070293	chr15:23822423-23822482	hs|q11.2	Homo sapiens makorin ring finger protein 3, mRNA (cDNA clone IMAGE:4731576), complete cds.
A_16_P20183474	BC070293	_	_	gb|BC070293	chr15:23822452-23822511	hs|q11.2	Homo sapiens makorin ring finger protein 3, mRNA (cDNA clone IMAGE:4731576), complete cds.
A_18_P12146394	BC070293	_	_	gb|BC070293	chr15:23822515-23822574	hs|q11.2	Homo sapiens makorin ring finger protein 3, mRNA (cDNA clone IMAGE:4731576), complete cds.
A_18_P12145429	BC070293	_	_	gb|BC070293	chr15:23822577-23822636	hs|q11.2	Homo sapiens makorin ring finger protein 3, mRNA (cDNA clone IMAGE:4731576), complete cds.
A_18_P20225420	BC070293	_	_	gb|BC070293	chr15:23822610-23822669	hs|q11.2	Homo sapiens makorin ring finger protein 3, mRNA (cDNA clone IMAGE:4731576), complete cds.
A_16_P02993357	BC070293	_	_	gb|BC070293	chr15:23822639-23822698	hs|q11.2	Homo sapiens makorin ring finger protein 3, mRNA (cDNA clone IMAGE:4731576), complete cds.
A_18_P12146744	BC070293	_	_	gb|BC070293	chr15:23822709-23822768	hs|q11.2	Homo sapiens makorin ring finger protein 3, mRNA (cDNA clone IMAGE:4731576), complete cds.
A_16_P40331017	BC070293	_	_	gb|BC070293	chr15:23822750-23822809	hs|q11.2	Homo sapiens makorin ring finger protein 3, mRNA (cDNA clone IMAGE:4731576), complete cds.
A_18_P20227418	BC070293	_	_	gb|BC070293	chr15:23822763-23822822	hs|q11.2	Homo sapiens makorin ring finger protein 3, mRNA (cDNA clone IMAGE:4731576), complete cds.
A_18_P12145402	BC070293	_	_	gb|BC070293	chr15:23822791-23822850	hs|q11.2	Homo sapiens makorin ring finger protein 3, mRNA (cDNA clone IMAGE:4731576), complete cds.
A_18_P20226187	BC070293	_	_	gb|BC070293	chr15:23822833-23822892	hs|q11.2	Homo sapiens makorin ring finger protein 3, mRNA (cDNA clone IMAGE:4731576), complete cds.
A_18_P12147505	BC070293	_	_	gb|BC070293	chr15:23822882-23822941	hs|q11.2	Homo sapiens makorin ring finger protein 3, mRNA (cDNA clone IMAGE:4731576), complete cds.
A_18_P20226736	BC070293	_	_	gb|BC070293	chr15:23822909-23822968	hs|q11.2	Homo sapiens makorin ring finger protein 3, mRNA (cDNA clone IMAGE:4731576), complete cds.
A_16_P02993358	BC070293	_	_	gb|BC070293	chr15:23822937-23822996	hs|q11.2	Homo sapiens makorin ring finger protein 3, mRNA (cDNA clone IMAGE:4731576), complete cds.
A_16_P40331018	BC070293	_	_	gb|BC070293	chr15:23823082-23823141	hs|q11.2	Homo sapiens makorin ring finger protein 3, mRNA (cDNA clone IMAGE:4731576), complete cds.
A_16_P20183477	BC070293	_	_	gb|BC070293	chr15:23823123-23823182	hs|q11.2	Homo sapiens makorin ring finger protein 3, mRNA (cDNA clone IMAGE:4731576), complete cds.
A_16_P57255643	BC070293	_	_	gb|BC070293	chr15:23823229-23823288	hs|q11.2	Homo sapiens makorin ring finger protein 3, mRNA (cDNA clone IMAGE:4731576), complete cds.
A_16_P57255645	BC070293	_	_	gb|BC070293	chr15:23823778-23823831	hs|q11.2	Homo sapiens makorin ring finger protein 3, mRNA (cDNA clone IMAGE:4731576), complete cds.
A_16_P20183478	BC070293	_	_	gb|BC070293	chr15:23824059-23824118	hs|q11.2	Homo sapiens makorin ring finger protein 3, mRNA (cDNA clone IMAGE:4731576), complete cds.
A_16_P40331021	BC070293	_	_	gb|BC070293	chr15:23824124-23824183	hs|q11.2	Homo sapiens makorin ring finger protein 3, mRNA (cDNA clone IMAGE:4731576), complete cds.
A_18_P12146231	BC070293	_	_	gb|BC070293	chr15:23824183-23824242	hs|q11.2	Homo sapiens makorin ring finger protein 3, mRNA (cDNA clone IMAGE:4731576), complete cds.
A_18_P20227419	BC070293	_	_	gb|BC070293	chr15:23824217-23824276	hs|q11.2	Homo sapiens makorin ring finger protein 3, mRNA (cDNA clone IMAGE:4731576), complete cds.
A_18_P20225421	BC070293	_	_	gb|BC070293	chr15:23824242-23824301	hs|q11.2	Homo sapiens makorin ring finger protein 3, mRNA (cDNA clone IMAGE:4731576), complete cds.
A_16_P02993359	BC070293	_	_	gb|BC070293	chr15:23824257-23824316	hs|q11.2	Homo sapiens makorin ring finger protein 3, mRNA (cDNA clone IMAGE:4731576), complete cds.
A_18_P12144942	BC070293	_	_	gb|BC070293	chr15:23824289-23824348	hs|q11.2	Homo sapiens makorin ring finger protein 3, mRNA (cDNA clone IMAGE:4731576), complete cds.
A_18_P20226889	BC070293	_	_	gb|BC070293	chr15:23824342-23824401	hs|q11.2	Homo sapiens makorin ring finger protein 3, mRNA (cDNA clone IMAGE:4731576), complete cds.
A_16_P20183480	BC070293	_	_	gb|BC070293	chr15:23824374-23824433	hs|q11.2	Homo sapiens makorin ring finger protein 3, mRNA (cDNA clone IMAGE:4731576), complete cds.
A_18_P20226000	BC070293	_	_	gb|BC070293	chr15:23824423-23824482	hs|q11.2	Homo sapiens makorin ring finger protein 3, mRNA (cDNA clone IMAGE:4731576), complete cds.
A_16_P40331023	BC070293	_	_	gb|BC070293	chr15:23824779-23824838	hs|q11.2	Homo sapiens makorin ring finger protein 3, mRNA (cDNA clone IMAGE:4731576), complete cds.
A_16_P02993360	BC070293	_	_	gb|BC070293	chr15:23824808-23824867	hs|q11.2	Homo sapiens makorin ring finger protein 3, mRNA (cDNA clone IMAGE:4731576), complete cds.
A_18_P20227420	BC070293	_	_	gb|BC070293	chr15:23824832-23824891	hs|q11.2	Homo sapiens makorin ring finger protein 3, mRNA (cDNA clone IMAGE:4731576), complete cds.
A_16_P20183482	BC070293	_	_	gb|BC070293	chr15:23824864-23824923	hs|q11.2	Homo sapiens makorin ring finger protein 3, mRNA (cDNA clone IMAGE:4731576), complete cds.
A_18_P12148346	BC070293	_	_	gb|BC070293	chr15:23824936-23824995	hs|q11.2	Homo sapiens makorin ring finger protein 3, mRNA (cDNA clone IMAGE:4731576), complete cds.
A_18_P20225422	BC070293	_	_	gb|BC070293	chr15:23824969-23825028	hs|q11.2	Homo sapiens makorin ring finger protein 3, mRNA (cDNA clone IMAGE:4731576), complete cds.
A_16_P20183484	BC070293	_	_	gb|BC070293	chr15:23825552-23825611	hs|q11.2	Homo sapiens makorin ring finger protein 3, mRNA (cDNA clone IMAGE:4731576), complete cds.
A_16_P02993361	BC070293	_	_	gb|BC070293	chr15:23825584-23825643	hs|q11.2	Homo sapiens makorin ring finger protein 3, mRNA (cDNA clone IMAGE:4731576), complete cds.
A_16_P40331026	BC070293	_	_	gb|BC070293	chr15:23825750-23825809	hs|q11.2	Homo sapiens makorin ring finger protein 3, mRNA (cDNA clone IMAGE:4731576), complete cds.
A_18_P12147216	BC070293	_	_	gb|BC070293	chr15:23825808-23825867	hs|q11.2	Homo sapiens makorin ring finger protein 3, mRNA (cDNA clone IMAGE:4731576), complete cds.
A_18_P20226890	BC070293	_	_	gb|BC070293	chr15:23825884-23825943	hs|q11.2	Homo sapiens makorin ring finger protein 3, mRNA (cDNA clone IMAGE:4731576), complete cds.
A_16_P02993362	BC070293	_	_	gb|BC070293	chr15:23826503-23826562	hs|q11.2	Homo sapiens makorin ring finger protein 3, mRNA (cDNA clone IMAGE:4731576), complete cds.
A_16_P20183488	BC070293	_	_	gb|BC070293	chr15:23826545-23826604	hs|q11.2	Homo sapiens makorin ring finger protein 3, mRNA (cDNA clone IMAGE:4731576), complete cds.
A_18_P20225249	BC070293	_	_	gb|BC070293	chr15:23826587-23826646	hs|q11.2	Homo sapiens makorin ring finger protein 3, mRNA (cDNA clone IMAGE:4731576), complete cds.
A_18_P12142061	BC070293	_	_	gb|BC070293	chr15:23826700-23826759	hs|q11.2	Homo sapiens makorin ring finger protein 3, mRNA (cDNA clone IMAGE:4731576), complete cds.
A_18_P20225424	BC070293	_	_	gb|BC070293	chr15:23826734-23826793	hs|q11.2	Homo sapiens makorin ring finger protein 3, mRNA (cDNA clone IMAGE:4731576), complete cds.
A_16_P40331028	BC070293	_	_	gb|BC070293	chr15:23826759-23826818	hs|q11.2	Homo sapiens makorin ring finger protein 3, mRNA (cDNA clone IMAGE:4731576), complete cds.
A_18_P20225425	BC070293	_	_	gb|BC070293	chr15:23826803-23826862	hs|q11.2	Homo sapiens makorin ring finger protein 3, mRNA (cDNA clone IMAGE:4731576), complete cds.
A_18_P12148821	BC070293	_	_	gb|BC070293	chr15:23826874-23826933	hs|q11.2	Homo sapiens makorin ring finger protein 3, mRNA (cDNA clone IMAGE:4731576), complete cds.
A_18_P20225805	BC070293	_	_	gb|BC070293	chr15:23826903-23826962	hs|q11.2	Homo sapiens makorin ring finger protein 3, mRNA (cDNA clone IMAGE:4731576), complete cds.
A_16_P20183489	BC070293	_	_	gb|BC070293	chr15:23826939-23826998	hs|q11.2	Homo sapiens makorin ring finger protein 3, mRNA (cDNA clone IMAGE:4731576), complete cds.
A_16_P02993363	BC070293	_	_	gb|BC070293	chr15:23826958-23827017	hs|q11.2	Homo sapiens makorin ring finger protein 3, mRNA (cDNA clone IMAGE:4731576), complete cds.
A_16_P20183490	BC070293	_	_	gb|BC070293	chr15:23827529-23827588	hs|q11.2	Homo sapiens makorin ring finger protein 3, mRNA (cDNA clone IMAGE:4731576), complete cds.
A_18_P12147005	BC070293	_	_	gb|BC070293	chr15:23827543-23827602	hs|q11.2	Homo sapiens makorin ring finger protein 3, mRNA (cDNA clone IMAGE:4731576), complete cds.
A_16_P02993364	BC070293	_	_	gb|BC070293	chr15:23827571-23827630	hs|q11.2	Homo sapiens makorin ring finger protein 3, mRNA (cDNA clone IMAGE:4731576), complete cds.
A_18_P12147487	BC070293	_	_	gb|BC070293	chr15:23827614-23827673	hs|q11.2	Homo sapiens makorin ring finger protein 3, mRNA (cDNA clone IMAGE:4731576), complete cds.
A_16_P20183491	BC070293	_	_	gb|BC070293	chr15:23827672-23827731	hs|q11.2	Homo sapiens makorin ring finger protein 3, mRNA (cDNA clone IMAGE:4731576), complete cds.
A_16_P20183492	BC070293	_	_	gb|BC070293	chr15:23827757-23827816	hs|q11.2	Homo sapiens makorin ring finger protein 3, mRNA (cDNA clone IMAGE:4731576), complete cds.
A_18_P20227731	BC070293	_	_	gb|BC070293	chr15:23827806-23827865	hs|q11.2	Homo sapiens makorin ring finger protein 3, mRNA (cDNA clone IMAGE:4731576), complete cds.
A_16_P20183493	BC070293	_	_	gb|BC070293	chr15:23828365-23828416	hs|q11.2	Homo sapiens makorin ring finger protein 3, mRNA (cDNA clone IMAGE:4731576), complete cds.
A_18_P20227084	BC070293	_	_	gb|BC070293	chr15:23828404-23828448	hs|q11.2	Homo sapiens makorin ring finger protein 3, mRNA (cDNA clone IMAGE:4731576), complete cds.
A_16_P40331034	BC070293	_	_	gb|BC070293	chr15:23828446-23828505	hs|q11.2	Homo sapiens makorin ring finger protein 3, mRNA (cDNA clone IMAGE:4731576), complete cds.
A_18_P20225615	BC070293	_	_	gb|BC070293	chr15:23828482-23828541	hs|q11.2	Homo sapiens makorin ring finger protein 3, mRNA (cDNA clone IMAGE:4731576), complete cds.
A_18_P12145310	BC070293	_	_	gb|BC070293	chr15:23828529-23828577	hs|q11.2	Homo sapiens makorin ring finger protein 3, mRNA (cDNA clone IMAGE:4731576), complete cds.
A_16_P20183495	BC070293	_	_	gb|BC070293	chr15:23828574-23828633	hs|q11.2	Homo sapiens makorin ring finger protein 3, mRNA (cDNA clone IMAGE:4731576), complete cds.
A_18_P12145324	BC070293	_	_	gb|BC070293	chr15:23828589-23828648	hs|q11.2	Homo sapiens makorin ring finger protein 3, mRNA (cDNA clone IMAGE:4731576), complete cds.
A_16_P02993365	BC070293	_	_	gb|BC070293	chr15:23828606-23828665	hs|q11.2	Homo sapiens makorin ring finger protein 3, mRNA (cDNA clone IMAGE:4731576), complete cds.
A_16_P57255646	BC070293	_	_	gb|BC070293	chr15:23828670-23828729	hs|q11.2	Homo sapiens makorin ring finger protein 3, mRNA (cDNA clone IMAGE:4731576), complete cds.
A_16_P57255647	BC070293	_	_	gb|BC070293	chr15:23828734-23828781	hs|q11.2	Homo sapiens makorin ring finger protein 3, mRNA (cDNA clone IMAGE:4731576), complete cds.
A_16_P57255648	BC070293	_	_	gb|BC070293	chr15:23828765-23828816	hs|q11.2	Homo sapiens makorin ring finger protein 3, mRNA (cDNA clone IMAGE:4731576), complete cds.
A_16_P57255649	BC070293	_	_	gb|BC070293	chr15:23828892-23828951	hs|q11.2	Homo sapiens makorin ring finger protein 3, mRNA (cDNA clone IMAGE:4731576), complete cds.
A_16_P57255650	BC070293	_	_	gb|BC070293	chr15:23829005-23829062	hs|q11.2	Homo sapiens makorin ring finger protein 3, mRNA (cDNA clone IMAGE:4731576), complete cds.
A_16_P02993366	BC070293	_	_	gb|BC070293	chr15:23829108-23829167	hs|q11.2	Homo sapiens makorin ring finger protein 3, mRNA (cDNA clone IMAGE:4731576), complete cds.
A_16_P57255651	BC070293	_	_	gb|BC070293	chr15:23829301-23829350	hs|q11.2	Homo sapiens makorin ring finger protein 3, mRNA (cDNA clone IMAGE:4731576), complete cds.
A_16_P57255653	BC070293	_	_	gb|BC070293	chr15:23829394-23829441	hs|q11.2	Homo sapiens makorin ring finger protein 3, mRNA (cDNA clone IMAGE:4731576), complete cds.
A_16_P57255656	BC070293	_	_	gb|BC070293	chr15:23829667-23829711	hs|q11.2	Homo sapiens makorin ring finger protein 3, mRNA (cDNA clone IMAGE:4731576), complete cds.
A_16_P57255657	BC070293	_	_	gb|BC070293	chr15:23829856-23829915	hs|q11.2	Homo sapiens makorin ring finger protein 3, mRNA (cDNA clone IMAGE:4731576), complete cds.
A_16_P57255658	BC070293	_	_	gb|BC070293	chr15:23829899-23829958	hs|q11.2	Homo sapiens makorin ring finger protein 3, mRNA (cDNA clone IMAGE:4731576), complete cds.
A_16_P57255659	BC070293	_	_	gb|BC070293	chr15:23829926-23829981	hs|q11.2	Homo sapiens makorin ring finger protein 3, mRNA (cDNA clone IMAGE:4731576), complete cds.
A_16_P57255660	BC070293	_	_	gb|BC070293	chr15:23830051-23830110	hs|q11.2	Homo sapiens makorin ring finger protein 3, mRNA (cDNA clone IMAGE:4731576), complete cds.
A_16_P57255661	BC070293	_	_	gb|BC070293	chr15:23830077-23830136	hs|q11.2	Homo sapiens makorin ring finger protein 3, mRNA (cDNA clone IMAGE:4731576), complete cds.
A_16_P57255662	BC070293	_	_	gb|BC070293	chr15:23830194-23830246	hs|q11.2	Homo sapiens makorin ring finger protein 3, mRNA (cDNA clone IMAGE:4731576), complete cds.
A_16_P57255665	BC070293	_	_	gb|BC070293	chr15:23830390-23830449	hs|q11.2	Homo sapiens makorin ring finger protein 3, mRNA (cDNA clone IMAGE:4731576), complete cds.
A_16_P57255666	BC070293	_	_	gb|BC070293	chr15:23830510-23830564	hs|q11.2	Homo sapiens makorin ring finger protein 3, mRNA (cDNA clone IMAGE:4731576), complete cds.
A_16_P57255667	BC070293	_	_	gb|BC070293	chr15:23830538-23830597	hs|q11.2	Homo sapiens makorin ring finger protein 3, mRNA (cDNA clone IMAGE:4731576), complete cds.
A_16_P57255670	BC070293	_	_	gb|BC070293	chr15:23831084-23831143	hs|q11.2	Homo sapiens makorin ring finger protein 3, mRNA (cDNA clone IMAGE:4731576), complete cds.
A_16_P57255671	BC070293	_	_	gb|BC070293	chr15:23831793-23831852	hs|q11.2	Homo sapiens makorin ring finger protein 3, mRNA (cDNA clone IMAGE:4731576), complete cds.
A_16_P57255672	BC070293	_	_	gb|BC070293	chr15:23831831-23831887	hs|q11.2	Homo sapiens makorin ring finger protein 3, mRNA (cDNA clone IMAGE:4731576), complete cds.
A_16_P57255675	BC070293	_	_	gb|BC070293	chr15:23832465-23832518	hs|q11.2	Homo sapiens makorin ring finger protein 3, mRNA (cDNA clone IMAGE:4731576), complete cds.
A_16_P57255676	BC070293	_	_	gb|BC070293	chr15:23832684-23832732	hs|q11.2	Homo sapiens makorin ring finger protein 3, mRNA (cDNA clone IMAGE:4731576), complete cds.
A_16_P57255678	BC070293	_	_	gb|BC070293	chr15:23833241-23833300	hs|q11.2	Homo sapiens makorin ring finger protein 3, mRNA (cDNA clone IMAGE:4731576), complete cds.
A_16_P40331037	BC070293	_	_	gb|BC070293	chr15:23833404-23833463	hs|q11.2	Homo sapiens makorin ring finger protein 3, mRNA (cDNA clone IMAGE:4731576), complete cds.
A_16_P02993367	BC070293	_	_	gb|BC070293	chr15:23833422-23833481	hs|q11.2	Homo sapiens makorin ring finger protein 3, mRNA (cDNA clone IMAGE:4731576), complete cds.
A_18_P20227085	BC070293	_	_	gb|BC070293	chr15:23833451-23833508	hs|q11.2	Homo sapiens makorin ring finger protein 3, mRNA (cDNA clone IMAGE:4731576), complete cds.
A_16_P57255679	BC070293	_	_	gb|BC070293	chr15:23833550-23833609	hs|q11.2	Homo sapiens makorin ring finger protein 3, mRNA (cDNA clone IMAGE:4731576), complete cds.
A_16_P57255680	BC070293	_	_	gb|BC070293	chr15:23833584-23833635	hs|q11.2	Homo sapiens makorin ring finger protein 3, mRNA (cDNA clone IMAGE:4731576), complete cds.
A_16_P57255681	BC070293	_	_	gb|BC070293	chr15:23833625-23833684	hs|q11.2	Homo sapiens makorin ring finger protein 3, mRNA (cDNA clone IMAGE:4731576), complete cds.
A_16_P20183499	BC070293	_	_	gb|BC070293	chr15:23833725-23833784	hs|q11.2	Homo sapiens makorin ring finger protein 3, mRNA (cDNA clone IMAGE:4731576), complete cds.
A_18_P12146230	BC070293	_	_	gb|BC070293	chr15:23833751-23833810	hs|q11.2	Homo sapiens makorin ring finger protein 3, mRNA (cDNA clone IMAGE:4731576), complete cds.
A_16_P40331039	BC070293	_	_	gb|BC070293	chr15:23833871-23833928	hs|q11.2	Homo sapiens makorin ring finger protein 3, mRNA (cDNA clone IMAGE:4731576), complete cds.
A_16_P02993368	BC070293	_	_	gb|BC070293	chr15:23833929-23833988	hs|q11.2	Homo sapiens makorin ring finger protein 3, mRNA (cDNA clone IMAGE:4731576), complete cds.
A_18_P20227422	BC070293	_	_	gb|BC070293	chr15:23834061-23834105	hs|q11.2	Homo sapiens makorin ring finger protein 3, mRNA (cDNA clone IMAGE:4731576), complete cds.
A_18_P12147729	BC070293	_	_	gb|BC070293	chr15:23834084-23834134	hs|q11.2	Homo sapiens makorin ring finger protein 3, mRNA (cDNA clone IMAGE:4731576), complete cds.
A_18_P20227732	BC070293	_	_	gb|BC070293	chr15:23834110-23834161	hs|q11.2	Homo sapiens makorin ring finger protein 3, mRNA (cDNA clone IMAGE:4731576), complete cds.
A_16_P40331040	BC070293	_	_	gb|BC070293	chr15:23834165-23834217	hs|q11.2	Homo sapiens makorin ring finger protein 3, mRNA (cDNA clone IMAGE:4731576), complete cds.
A_16_P02993369	BC070293	_	_	gb|BC070293	chr15:23834286-23834338	hs|q11.2	Homo sapiens makorin ring finger protein 3, mRNA (cDNA clone IMAGE:4731576), complete cds.
A_18_P12148217	BC070293	_	_	gb|BC070293	chr15:23834351-23834401	hs|q11.2	Homo sapiens makorin ring finger protein 3, mRNA (cDNA clone IMAGE:4731576), complete cds.
A_18_P12146009	BC070293	_	_	gb|BC070293	chr15:23834412-23834457	hs|q11.2	Homo sapiens makorin ring finger protein 3, mRNA (cDNA clone IMAGE:4731576), complete cds.
A_16_P20183502	BC070293	_	_	gb|BC070293	chr15:23834464-23834523	hs|q11.2	Homo sapiens makorin ring finger protein 3, mRNA (cDNA clone IMAGE:4731576), complete cds.
A_18_P20226891	BC070293	_	_	gb|BC070293	chr15:23834490-23834541	hs|q11.2	Homo sapiens makorin ring finger protein 3, mRNA (cDNA clone IMAGE:4731576), complete cds.
A_18_P12145190	BC070293	_	_	gb|BC070293	chr15:23834527-23834586	hs|q11.2	Homo sapiens makorin ring finger protein 3, mRNA (cDNA clone IMAGE:4731576), complete cds.
A_16_P02993370	BC070293	_	_	gb|BC070293	chr15:23834557-23834616	hs|q11.2	Homo sapiens makorin ring finger protein 3, mRNA (cDNA clone IMAGE:4731576), complete cds.
A_18_P12146485	BC070293	_	_	gb|BC070293	chr15:23834627-23834678	hs|q11.2	Homo sapiens makorin ring finger protein 3, mRNA (cDNA clone IMAGE:4731576), complete cds.
A_16_P40331042	BC070293	_	_	gb|BC070293	chr15:23834716-23834775	hs|q11.2	Homo sapiens makorin ring finger protein 3, mRNA (cDNA clone IMAGE:4731576), complete cds.
A_18_P12146199	BC070293	_	_	gb|BC070293	chr15:23834727-23834786	hs|q11.2	Homo sapiens makorin ring finger protein 3, mRNA (cDNA clone IMAGE:4731576), complete cds.
A_18_P20226372	BC070293	_	_	gb|BC070293	chr15:23834772-23834818	hs|q11.2	Homo sapiens makorin ring finger protein 3, mRNA (cDNA clone IMAGE:4731576), complete cds.
A_18_P20226892	BC070293	_	_	gb|BC070293	chr15:23834814-23834861	hs|q11.2	Homo sapiens makorin ring finger protein 3, mRNA (cDNA clone IMAGE:4731576), complete cds.
A_18_P20226189	BC070293	_	_	gb|BC070293	chr15:23834843-23834892	hs|q11.2	Homo sapiens makorin ring finger protein 3, mRNA (cDNA clone IMAGE:4731576), complete cds.
A_18_P12144674	BC070293	_	_	gb|BC070293	chr15:23834893-23834952	hs|q11.2	Homo sapiens makorin ring finger protein 3, mRNA (cDNA clone IMAGE:4731576), complete cds.
A_16_P02993371	BC070293	_	_	gb|BC070293	chr15:23834910-23834969	hs|q11.2	Homo sapiens makorin ring finger protein 3, mRNA (cDNA clone IMAGE:4731576), complete cds.
A_18_P20226893	BC070293	_	_	gb|BC070293	chr15:23834940-23834998	hs|q11.2	Homo sapiens makorin ring finger protein 3, mRNA (cDNA clone IMAGE:4731576), complete cds.
A_18_P20227548	BC070293	_	_	gb|BC070293	chr15:23835064-23835112	hs|q11.2	Homo sapiens makorin ring finger protein 3, mRNA (cDNA clone IMAGE:4731576), complete cds.
A_18_P12142659	BC070293	_	_	gb|BC070293	chr15:23835100-23835152	hs|q11.2	Homo sapiens makorin ring finger protein 3, mRNA (cDNA clone IMAGE:4731576), complete cds.
A_18_P20227733	BC070293	_	_	gb|BC070293	chr15:23835128-23835175	hs|q11.2	Homo sapiens makorin ring finger protein 3, mRNA (cDNA clone IMAGE:4731576), complete cds.
A_18_P12148501	BC070293	_	_	gb|BC070293	chr15:23835191-23835237	hs|q11.2	Homo sapiens makorin ring finger protein 3, mRNA (cDNA clone IMAGE:4731576), complete cds.
A_16_P02993372	BC070293	_	_	gb|BC070293	chr15:23835306-23835353	hs|q11.2	Homo sapiens makorin ring finger protein 3, mRNA (cDNA clone IMAGE:4731576), complete cds.
A_16_P57255682	BC070293	_	_	gb|BC070293	chr15:23835529-23835579	hs|q11.2	Homo sapiens makorin ring finger protein 3, mRNA (cDNA clone IMAGE:4731576), complete cds.
A_16_P40331045	BC070293	_	_	gb|BC070293	chr15:23835609-23835656	hs|q11.2	Homo sapiens makorin ring finger protein 3, mRNA (cDNA clone IMAGE:4731576), complete cds.
A_18_P20225250	BC070293	_	_	gb|BC070293	chr15:23835813-23835857	hs|q11.2	Homo sapiens makorin ring finger protein 3, mRNA (cDNA clone IMAGE:4731576), complete cds.
A_18_P20227735	BC070293	_	_	gb|BC070293	chr15:23835884-23835928	hs|q11.2	Homo sapiens makorin ring finger protein 3, mRNA (cDNA clone IMAGE:4731576), complete cds.
A_18_P12144383	BC070293	_	_	gb|BC070293	chr15:23835942-23835995	hs|q11.2	Homo sapiens makorin ring finger protein 3, mRNA (cDNA clone IMAGE:4731576), complete cds.
A_18_P20225251	BC070293	_	_	gb|BC070293	chr15:23836043-23836087	hs|q11.2	Homo sapiens makorin ring finger protein 3, mRNA (cDNA clone IMAGE:4731576), complete cds.
A_18_P20227423	BC070293	_	_	gb|BC070293	chr15:23836075-23836133	hs|q11.2	Homo sapiens makorin ring finger protein 3, mRNA (cDNA clone IMAGE:4731576), complete cds.
A_16_P02993374	BC070293	_	_	gb|BC070293	chr15:23836104-23836163	hs|q11.2	Homo sapiens makorin ring finger protein 3, mRNA (cDNA clone IMAGE:4731576), complete cds.
A_16_P40331047	BC070293	_	_	gb|BC070293	chr15:23836121-23836180	hs|q11.2	Homo sapiens makorin ring finger protein 3, mRNA (cDNA clone IMAGE:4731576), complete cds.
A_16_P40331048	BC070293	_	_	gb|BC070293	chr15:23836282-23836326	hs|q11.2	Homo sapiens makorin ring finger protein 3, mRNA (cDNA clone IMAGE:4731576), complete cds.
A_18_P20225806	BC070293	_	_	gb|BC070293	chr15:23836303-23836347	hs|q11.2	Homo sapiens makorin ring finger protein 3, mRNA (cDNA clone IMAGE:4731576), complete cds.
A_18_P20226894	BC070293	_	_	gb|BC070293	chr15:23836370-23836415	hs|q11.2	Homo sapiens makorin ring finger protein 3, mRNA (cDNA clone IMAGE:4731576), complete cds.
A_16_P57255683	BC070293	_	_	gb|BC070293	chr15:23836631-23836685	hs|q11.2	Homo sapiens makorin ring finger protein 3, mRNA (cDNA clone IMAGE:4731576), complete cds.
A_16_P57255684	BC070293	_	_	gb|BC070293	chr15:23837104-23837163	hs|q11.2	Homo sapiens makorin ring finger protein 3, mRNA (cDNA clone IMAGE:4731576), complete cds.
A_16_P57255685	BC070293	_	_	gb|BC070293	chr15:23837327-23837386	hs|q11.2	Homo sapiens makorin ring finger protein 3, mRNA (cDNA clone IMAGE:4731576), complete cds.
A_16_P57255687	BC070293	_	_	gb|BC070293	chr15:23837528-23837587	hs|q11.2	Homo sapiens makorin ring finger protein 3, mRNA (cDNA clone IMAGE:4731576), complete cds.
A_16_P57255689	BC070293	_	_	gb|BC070293	chr15:23838403-23838450	hs|q11.2	Homo sapiens makorin ring finger protein 3, mRNA (cDNA clone IMAGE:4731576), complete cds.
A_16_P57255691	BC070293	_	_	gb|BC070293	chr15:23838465-23838524	hs|q11.2	Homo sapiens makorin ring finger protein 3, mRNA (cDNA clone IMAGE:4731576), complete cds.
A_16_P57255693	BC070293	_	_	gb|BC070293	chr15:23838636-23838694	hs|q11.2	Homo sapiens makorin ring finger protein 3, mRNA (cDNA clone IMAGE:4731576), complete cds.
A_16_P57255695	BC070293	_	_	gb|BC070293	chr15:23838703-23838762	hs|q11.2	Homo sapiens makorin ring finger protein 3, mRNA (cDNA clone IMAGE:4731576), complete cds.
A_16_P57255696	BC070293	_	_	gb|BC070293	chr15:23838739-23838798	hs|q11.2	Homo sapiens makorin ring finger protein 3, mRNA (cDNA clone IMAGE:4731576), complete cds.
A_16_P57255697	BC070293	_	_	gb|BC070293	chr15:23839104-23839162	hs|q11.2	Homo sapiens makorin ring finger protein 3, mRNA (cDNA clone IMAGE:4731576), complete cds.
A_16_P57255707	BC070293	_	_	gb|BC070293	chr15:23841683-23841742	hs|q11.2	Homo sapiens makorin ring finger protein 3, mRNA (cDNA clone IMAGE:4731576), complete cds.
A_16_P57255712	BC070293	_	_	gb|BC070293	chr15:23842269-23842319	hs|q11.2	Homo sapiens makorin ring finger protein 3, mRNA (cDNA clone IMAGE:4731576), complete cds.
A_16_P57255713	BC070293	_	_	gb|BC070293	chr15:23842284-23842341	hs|q11.2	Homo sapiens makorin ring finger protein 3, mRNA (cDNA clone IMAGE:4731576), complete cds.
A_16_P57255714	BC070293	_	_	gb|BC070293	chr15:23842325-23842384	hs|q11.2	Homo sapiens makorin ring finger protein 3, mRNA (cDNA clone IMAGE:4731576), complete cds.
A_18_P20225807	BC070293	_	_	gb|BC070293	chr15:23842491-23842535	hs|q11.2	Homo sapiens makorin ring finger protein 3, mRNA (cDNA clone IMAGE:4731576), complete cds.
A_16_P20183510	BC070293	_	_	gb|BC070293	chr15:23842544-23842598	hs|q11.2	Homo sapiens makorin ring finger protein 3, mRNA (cDNA clone IMAGE:4731576), complete cds.
A_16_P57255715	BC070293	_	_	gb|BC070293	chr15:23843075-23843127	hs|q11.2	Homo sapiens makorin ring finger protein 3, mRNA (cDNA clone IMAGE:4731576), complete cds.
A_16_P57255717	BC070293	_	_	gb|BC070293	chr15:23843267-23843317	hs|q11.2	Homo sapiens makorin ring finger protein 3, mRNA (cDNA clone IMAGE:4731576), complete cds.
A_16_P57255721	BC070293	_	_	gb|BC070293	chr15:23843465-23843511	hs|q11.2	Homo sapiens makorin ring finger protein 3, mRNA (cDNA clone IMAGE:4731576), complete cds.
A_16_P57255722	BC070293	_	_	gb|BC070293	chr15:23843777-23843836	hs|q11.2	Homo sapiens makorin ring finger protein 3, mRNA (cDNA clone IMAGE:4731576), complete cds.
A_16_P57255723	BC070293	_	_	gb|BC070293	chr15:23844302-23844350	hs|q11.2	Homo sapiens makorin ring finger protein 3, mRNA (cDNA clone IMAGE:4731576), complete cds.
A_16_P57255725	BC070293	_	_	gb|BC070293	chr15:23844498-23844557	hs|q11.2	Homo sapiens makorin ring finger protein 3, mRNA (cDNA clone IMAGE:4731576), complete cds.
A_16_P57255726	BC070293	_	_	gb|BC070293	chr15:23844548-23844607	hs|q11.2	Homo sapiens makorin ring finger protein 3, mRNA (cDNA clone IMAGE:4731576), complete cds.
A_16_P57255727	BC070293	_	_	gb|BC070293	chr15:23844581-23844640	hs|q11.2	Homo sapiens makorin ring finger protein 3, mRNA (cDNA clone IMAGE:4731576), complete cds.
A_16_P02993375	BC070293	_	_	gb|BC070293	chr15:23844842-23844901	hs|q11.2	Homo sapiens makorin ring finger protein 3, mRNA (cDNA clone IMAGE:4731576), complete cds.
A_18_P20226737	BC070293	_	_	gb|BC070293	chr15:23844878-23844937	hs|q11.2	Homo sapiens makorin ring finger protein 3, mRNA (cDNA clone IMAGE:4731576), complete cds.
A_16_P57255730	BC070293	_	_	gb|BC070293	chr15:23844974-23845025	hs|q11.2	Homo sapiens makorin ring finger protein 3, mRNA (cDNA clone IMAGE:4731576), complete cds.
A_16_P57255731	BC070293	_	_	gb|BC070293	chr15:23845082-23845126	hs|q11.2	Homo sapiens makorin ring finger protein 3, mRNA (cDNA clone IMAGE:4731576), complete cds.
A_16_P02993376	BC070293	_	_	gb|BC070293	chr15:23845237-23845292	hs|q11.2	Homo sapiens makorin ring finger protein 3, mRNA (cDNA clone IMAGE:4731576), complete cds.
A_18_P20226895	BC070293	_	_	gb|BC070293	chr15:23845280-23845324	hs|q11.2	Homo sapiens makorin ring finger protein 3, mRNA (cDNA clone IMAGE:4731576), complete cds.
A_18_P20226551	BC070293	_	_	gb|BC070293	chr15:23845320-23845364	hs|q11.2	Homo sapiens makorin ring finger protein 3, mRNA (cDNA clone IMAGE:4731576), complete cds.
A_18_P12143910	BC070293	_	_	gb|BC070293	chr15:23845340-23845384	hs|q11.2	Homo sapiens makorin ring finger protein 3, mRNA (cDNA clone IMAGE:4731576), complete cds.
A_18_P12143790	BC070293	_	_	gb|BC070293	chr15:23845407-23845466	hs|q11.2	Homo sapiens makorin ring finger protein 3, mRNA (cDNA clone IMAGE:4731576), complete cds.
A_16_P02993377	BC070293	_	_	gb|BC070293	chr15:23845511-23845563	hs|q11.2	Homo sapiens makorin ring finger protein 3, mRNA (cDNA clone IMAGE:4731576), complete cds.
A_18_P20227549	BC070293	_	_	gb|BC070293	chr15:23845966-23846025	hs|q11.2	Homo sapiens makorin ring finger protein 3, mRNA (cDNA clone IMAGE:4731576), complete cds.
A_16_P02993378	BC070293	_	_	gb|BC070293	chr15:23846014-23846067	hs|q11.2	Homo sapiens makorin ring finger protein 3, mRNA (cDNA clone IMAGE:4731576), complete cds.
A_18_P20226738	BC070293	_	_	gb|BC070293	chr15:23846054-23846099	hs|q11.2	Homo sapiens makorin ring finger protein 3, mRNA (cDNA clone IMAGE:4731576), complete cds.
A_18_P20225252	BC070293	_	_	gb|BC070293	chr15:23846122-23846169	hs|q11.2	Homo sapiens makorin ring finger protein 3, mRNA (cDNA clone IMAGE:4731576), complete cds.
A_16_P20183514	BC070293	_	_	gb|BC070293	chr15:23846147-23846202	hs|q11.2	Homo sapiens makorin ring finger protein 3, mRNA (cDNA clone IMAGE:4731576), complete cds.
A_18_P12144724	BC070293	_	_	gb|BC070293	chr15:23846211-23846267	hs|q11.2	Homo sapiens makorin ring finger protein 3, mRNA (cDNA clone IMAGE:4731576), complete cds.
A_16_P02993379	BC070293	_	_	gb|BC070293	chr15:23846221-23846279	hs|q11.2	Homo sapiens makorin ring finger protein 3, mRNA (cDNA clone IMAGE:4731576), complete cds.
A_18_P20227550	BC070293	_	_	gb|BC070293	chr15:23846239-23846288	hs|q11.2	Homo sapiens makorin ring finger protein 3, mRNA (cDNA clone IMAGE:4731576), complete cds.
A_18_P20226001	BC070293	_	_	gb|BC070293	chr15:23846629-23846673	hs|q11.2	Homo sapiens makorin ring finger protein 3, mRNA (cDNA clone IMAGE:4731576), complete cds.
A_16_P20183516	BC070293	_	_	gb|BC070293	chr15:23846672-23846716	hs|q11.2	Homo sapiens makorin ring finger protein 3, mRNA (cDNA clone IMAGE:4731576), complete cds.
A_16_P02993380	BC070293	_	_	gb|BC070293	chr15:23846749-23846805	hs|q11.2	Homo sapiens makorin ring finger protein 3, mRNA (cDNA clone IMAGE:4731576), complete cds.
A_18_P20227086	BC070293	_	_	gb|BC070293	chr15:23846835-23846883	hs|q11.2	Homo sapiens makorin ring finger protein 3, mRNA (cDNA clone IMAGE:4731576), complete cds.
A_18_P12144087	BC070293	_	_	gb|BC070293	chr15:23846868-23846927	hs|q11.2	Homo sapiens makorin ring finger protein 3, mRNA (cDNA clone IMAGE:4731576), complete cds.
A_18_P20226896	BC070293	_	_	gb|BC070293	chr15:23846895-23846954	hs|q11.2	Homo sapiens makorin ring finger protein 3, mRNA (cDNA clone IMAGE:4731576), complete cds.
A_16_P40331056	BC070293	_	_	gb|BC070293	chr15:23846951-23847010	hs|q11.2	Homo sapiens makorin ring finger protein 3, mRNA (cDNA clone IMAGE:4731576), complete cds.
A_16_P57255733	BC070293	_	_	gb|BC070293	chr15:23847739-23847798	hs|q11.2	Homo sapiens makorin ring finger protein 3, mRNA (cDNA clone IMAGE:4731576), complete cds.
A_16_P57255734	BC070293	_	_	gb|BC070293	chr15:23847832-23847877	hs|q11.2	Homo sapiens makorin ring finger protein 3, mRNA (cDNA clone IMAGE:4731576), complete cds.
A_16_P57255735	BC070293	_	_	gb|BC070293	chr15:23847957-23848002	hs|q11.2	Homo sapiens makorin ring finger protein 3, mRNA (cDNA clone IMAGE:4731576), complete cds.
A_16_P57255736	BC070293	_	_	gb|BC070293	chr15:23847998-23848049	hs|q11.2	Homo sapiens makorin ring finger protein 3, mRNA (cDNA clone IMAGE:4731576), complete cds.
A_16_P57255737	BC070293	_	_	gb|BC070293	chr15:23848052-23848098	hs|q11.2	Homo sapiens makorin ring finger protein 3, mRNA (cDNA clone IMAGE:4731576), complete cds.
A_16_P57255738	BC070293	_	_	gb|BC070293	chr15:23848070-23848122	hs|q11.2	Homo sapiens makorin ring finger protein 3, mRNA (cDNA clone IMAGE:4731576), complete cds.
A_16_P57255739	BC070293	_	_	gb|BC070293	chr15:23848111-23848155	hs|q11.2	Homo sapiens makorin ring finger protein 3, mRNA (cDNA clone IMAGE:4731576), complete cds.
A_16_P57255740	BC070293	_	_	gb|BC070293	chr15:23848267-23848311	hs|q11.2	Homo sapiens makorin ring finger protein 3, mRNA (cDNA clone IMAGE:4731576), complete cds.
A_16_P57255742	BC070293	_	_	gb|BC070293	chr15:23848341-23848385	hs|q11.2	Homo sapiens makorin ring finger protein 3, mRNA (cDNA clone IMAGE:4731576), complete cds.
A_16_P57255743	BC070293	_	_	gb|BC070293	chr15:23848430-23848489	hs|q11.2	Homo sapiens makorin ring finger protein 3, mRNA (cDNA clone IMAGE:4731576), complete cds.
A_16_P57255744	BC070293	_	_	gb|BC070293	chr15:23848460-23848512	hs|q11.2	Homo sapiens makorin ring finger protein 3, mRNA (cDNA clone IMAGE:4731576), complete cds.
A_16_P57255745	BC070293	_	_	gb|BC070293	chr15:23848503-23848547	hs|q11.2	Homo sapiens makorin ring finger protein 3, mRNA (cDNA clone IMAGE:4731576), complete cds.
A_18_P20225071	BC070293	_	_	gb|BC070293	chr15:23848652-23848708	hs|q11.2	Homo sapiens makorin ring finger protein 3, mRNA (cDNA clone IMAGE:4731576), complete cds.
A_16_P02993381	BC070293	_	_	gb|BC070293	chr15:23848695-23848754	hs|q11.2	Homo sapiens makorin ring finger protein 3, mRNA (cDNA clone IMAGE:4731576), complete cds.
A_18_P20226374	BC070293	_	_	gb|BC070293	chr15:23848726-23848785	hs|q11.2	Homo sapiens makorin ring finger protein 3, mRNA (cDNA clone IMAGE:4731576), complete cds.
A_18_P12150034	BC070293	_	_	gb|BC070293	chr15:23848902-23848949	hs|q11.2	Homo sapiens makorin ring finger protein 3, mRNA (cDNA clone IMAGE:4731576), complete cds.
A_18_P20226375	BC070293	_	_	gb|BC070293	chr15:23848943-23848987	hs|q11.2	Homo sapiens makorin ring finger protein 3, mRNA (cDNA clone IMAGE:4731576), complete cds.
A_18_P20226897	BC070293	_	_	gb|BC070293	chr15:23848982-23849028	hs|q11.2	Homo sapiens makorin ring finger protein 3, mRNA (cDNA clone IMAGE:4731576), complete cds.
A_18_P12143478	BC070293	_	_	gb|BC070293	chr15:23848999-23849055	hs|q11.2	Homo sapiens makorin ring finger protein 3, mRNA (cDNA clone IMAGE:4731576), complete cds.
A_16_P02993382	BC070293	_	_	gb|BC070293	chr15:23849010-23849069	hs|q11.2	Homo sapiens makorin ring finger protein 3, mRNA (cDNA clone IMAGE:4731576), complete cds.
A_18_P20227256	BC070293	_	_	gb|BC070293	chr15:23849046-23849105	hs|q11.2	Homo sapiens makorin ring finger protein 3, mRNA (cDNA clone IMAGE:4731576), complete cds.
A_18_P20225253	BC070293	_	_	gb|BC070293	chr15:23849080-23849137	hs|q11.2	Homo sapiens makorin ring finger protein 3, mRNA (cDNA clone IMAGE:4731576), complete cds.
A_16_P20183520	BC070293	_	_	gb|BC070293	chr15:23849218-23849274	hs|q11.2	Homo sapiens makorin ring finger protein 3, mRNA (cDNA clone IMAGE:4731576), complete cds.
A_16_P02993383	BC070293	_	_	gb|BC070293	chr15:23849607-23849666	hs|q11.2	Homo sapiens makorin ring finger protein 3, mRNA (cDNA clone IMAGE:4731576), complete cds.
A_16_P20183521	BC070293	_	_	gb|BC070293	chr15:23849627-23849686	hs|q11.2	Homo sapiens makorin ring finger protein 3, mRNA (cDNA clone IMAGE:4731576), complete cds.
A_18_P20227087	BC070293	_	_	gb|BC070293	chr15:23849678-23849722	hs|q11.2	Homo sapiens makorin ring finger protein 3, mRNA (cDNA clone IMAGE:4731576), complete cds.
A_16_P02993384	BC070293	_	_	gb|BC070293	chr15:23850146-23850205	hs|q11.2	Homo sapiens makorin ring finger protein 3, mRNA (cDNA clone IMAGE:4731576), complete cds.
A_18_P20227257	BC070293	_	_	gb|BC070293	chr15:23850191-23850243	hs|q11.2	Homo sapiens makorin ring finger protein 3, mRNA (cDNA clone IMAGE:4731576), complete cds.
A_18_P12148681	BC070293	_	_	gb|BC070293	chr15:23850252-23850296	hs|q11.2	Homo sapiens makorin ring finger protein 3, mRNA (cDNA clone IMAGE:4731576), complete cds.
A_18_P20226898	BC070293	_	_	gb|BC070293	chr15:23850282-23850326	hs|q11.2	Homo sapiens makorin ring finger protein 3, mRNA (cDNA clone IMAGE:4731576), complete cds.
A_18_P12144798	BC070293	_	_	gb|BC070293	chr15:23850351-23850404	hs|q11.2	Homo sapiens makorin ring finger protein 3, mRNA (cDNA clone IMAGE:4731576), complete cds.
A_18_P20225427	BC070293	_	_	gb|BC070293	chr15:23850467-23850520	hs|q11.2	Homo sapiens makorin ring finger protein 3, mRNA (cDNA clone IMAGE:4731576), complete cds.
A_16_P02993385	BC070293	_	_	gb|BC070293	chr15:23850481-23850540	hs|q11.2	Homo sapiens makorin ring finger protein 3, mRNA (cDNA clone IMAGE:4731576), complete cds.
A_18_P12146590	BC070293	_	_	gb|BC070293	chr15:23850495-23850554	hs|q11.2	Homo sapiens makorin ring finger protein 3, mRNA (cDNA clone IMAGE:4731576), complete cds.
A_18_P12145850	BC070293	_	_	gb|BC070293	chr15:23850577-23850633	hs|q11.2	Homo sapiens makorin ring finger protein 3, mRNA (cDNA clone IMAGE:4731576), complete cds.
A_18_P20227088	BC070293	_	_	gb|BC070293	chr15:23850603-23850656	hs|q11.2	Homo sapiens makorin ring finger protein 3, mRNA (cDNA clone IMAGE:4731576), complete cds.
A_18_P12150056	BC070293	_	_	gb|BC070293	chr15:23850654-23850698	hs|q11.2	Homo sapiens makorin ring finger protein 3, mRNA (cDNA clone IMAGE:4731576), complete cds.
A_16_P40331063	BC070293	_	_	gb|BC070293	chr15:23850747-23850791	hs|q11.2	Homo sapiens makorin ring finger protein 3, mRNA (cDNA clone IMAGE:4731576), complete cds.
A_18_P12141087	BC070293	_	_	gb|BC070293	chr15:23850748-23850794	hs|q11.2	Homo sapiens makorin ring finger protein 3, mRNA (cDNA clone IMAGE:4731576), complete cds.
A_16_P02993386	BC070293	_	_	gb|BC070293	chr15:23850845-23850904	hs|q11.2	Homo sapiens makorin ring finger protein 3, mRNA (cDNA clone IMAGE:4731576), complete cds.
A_16_P20183526	BC070293	_	_	gb|BC070293	chr15:23850876-23850935	hs|q11.2	Homo sapiens makorin ring finger protein 3, mRNA (cDNA clone IMAGE:4731576), complete cds.
A_18_P20226739	BC070293	_	_	gb|BC070293	chr15:23850912-23850961	hs|q11.2	Homo sapiens makorin ring finger protein 3, mRNA (cDNA clone IMAGE:4731576), complete cds.
A_18_P20226740	BC070293	_	_	gb|BC070293	chr15:23850939-23850994	hs|q11.2	Homo sapiens makorin ring finger protein 3, mRNA (cDNA clone IMAGE:4731576), complete cds.
A_16_P20183527	BC070293	_	_	gb|BC070293	chr15:23851305-23851363	hs|q11.2	Homo sapiens makorin ring finger protein 3, mRNA (cDNA clone IMAGE:4731576), complete cds.
A_18_P20227089	BC070293	_	_	gb|BC070293	chr15:23851307-23851366	hs|q11.2	Homo sapiens makorin ring finger protein 3, mRNA (cDNA clone IMAGE:4731576), complete cds.
A_18_P12146582	BC070293	_	_	gb|BC070293	chr15:23851384-23851443	hs|q11.2	Homo sapiens makorin ring finger protein 3, mRNA (cDNA clone IMAGE:4731576), complete cds.
A_16_P20183528	BC070293	_	_	gb|BC070293	chr15:23851397-23851456	hs|q11.2	Homo sapiens makorin ring finger protein 3, mRNA (cDNA clone IMAGE:4731576), complete cds.
A_16_P02993387	BC070293	_	_	gb|BC070293	chr15:23851420-23851479	hs|q11.2	Homo sapiens makorin ring finger protein 3, mRNA (cDNA clone IMAGE:4731576), complete cds.
A_18_P20227258	BC070293	_	_	gb|BC070293	chr15:23851446-23851505	hs|q11.2	Homo sapiens makorin ring finger protein 3, mRNA (cDNA clone IMAGE:4731576), complete cds.
A_18_P20226741	BC070293	_	_	gb|BC070293	chr15:23851567-23851614	hs|q11.2	Homo sapiens makorin ring finger protein 3, mRNA (cDNA clone IMAGE:4731576), complete cds.
A_18_P12145471	BC070293	_	_	gb|BC070293	chr15:23851656-23851701	hs|q11.2	Homo sapiens makorin ring finger protein 3, mRNA (cDNA clone IMAGE:4731576), complete cds.
A_18_P20226553	BC070293	_	_	gb|BC070293	chr15:23851697-23851756	hs|q11.2	Homo sapiens makorin ring finger protein 3, mRNA (cDNA clone IMAGE:4731576), complete cds.
A_16_P02993388	BC070293	_	_	gb|BC070293	chr15:23851732-23851791	hs|q11.2	Homo sapiens makorin ring finger protein 3, mRNA (cDNA clone IMAGE:4731576), complete cds.
A_18_P20227551	BC070293	_	_	gb|BC070293	chr15:23851812-23851859	hs|q11.2	Homo sapiens makorin ring finger protein 3, mRNA (cDNA clone IMAGE:4731576), complete cds.
A_18_P12144875	BC070293	_	_	gb|BC070293	chr15:23851826-23851878	hs|q11.2	Homo sapiens makorin ring finger protein 3, mRNA (cDNA clone IMAGE:4731576), complete cds.
A_18_P12147243	BC070293	_	_	gb|BC070293	chr15:23851893-23851952	hs|q11.2	Homo sapiens makorin ring finger protein 3, mRNA (cDNA clone IMAGE:4731576), complete cds.
A_16_P20183530	BC070293	_	_	gb|BC070293	chr15:23851914-23851973	hs|q11.2	Homo sapiens makorin ring finger protein 3, mRNA (cDNA clone IMAGE:4731576), complete cds.
A_18_P20226002	BC070293	_	_	gb|BC070293	chr15:23852005-23852049	hs|q11.2	Homo sapiens makorin ring finger protein 3, mRNA (cDNA clone IMAGE:4731576), complete cds.
A_18_P12145101	BC070293	_	_	gb|BC070293	chr15:23852056-23852106	hs|q11.2	Homo sapiens makorin ring finger protein 3, mRNA (cDNA clone IMAGE:4731576), complete cds.
A_16_P57255746	BC070293	_	_	gb|BC070293	chr15:23852231-23852275	hs|q11.2	Homo sapiens makorin ring finger protein 3, mRNA (cDNA clone IMAGE:4731576), complete cds.
A_16_P57255747	BC070293	_	_	gb|BC070293	chr15:23852370-23852427	hs|q11.2	Homo sapiens makorin ring finger protein 3, mRNA (cDNA clone IMAGE:4731576), complete cds.
A_18_P20227259	BC070293	_	_	gb|BC070293	chr15:23852644-23852692	hs|q11.2	Homo sapiens makorin ring finger protein 3, mRNA (cDNA clone IMAGE:4731576), complete cds.
A_18_P20227736	BC070293	_	_	gb|BC070293	chr15:23852682-23852735	hs|q11.2	Homo sapiens makorin ring finger protein 3, mRNA (cDNA clone IMAGE:4731576), complete cds.
A_18_P20226554	BC070293	_	_	gb|BC070293	chr15:23852708-23852767	hs|q11.2	Homo sapiens makorin ring finger protein 3, mRNA (cDNA clone IMAGE:4731576), complete cds.
A_18_P12144442	BC070293	_	_	gb|BC070293	chr15:23852737-23852796	hs|q11.2	Homo sapiens makorin ring finger protein 3, mRNA (cDNA clone IMAGE:4731576), complete cds.
A_16_P02993389	BC070293	_	_	gb|BC070293	chr15:23852754-23852813	hs|q11.2	Homo sapiens makorin ring finger protein 3, mRNA (cDNA clone IMAGE:4731576), complete cds.
A_18_P20226003	BC070293	_	_	gb|BC070293	chr15:23852780-23852839	hs|q11.2	Homo sapiens makorin ring finger protein 3, mRNA (cDNA clone IMAGE:4731576), complete cds.
A_18_P12146066	BC070293	_	_	gb|BC070293	chr15:23852829-23852879	hs|q11.2	Homo sapiens makorin ring finger protein 3, mRNA (cDNA clone IMAGE:4731576), complete cds.
A_16_P20183532	BC070293	_	_	gb|BC070293	chr15:23852920-23852979	hs|q11.2	Homo sapiens makorin ring finger protein 3, mRNA (cDNA clone IMAGE:4731576), complete cds.
A_18_P20225808	BC070293	_	_	gb|BC070293	chr15:23852972-23853017	hs|q11.2	Homo sapiens makorin ring finger protein 3, mRNA (cDNA clone IMAGE:4731576), complete cds.
A_18_P20225072	BC070293	_	_	gb|BC070293	chr15:23853148-23853196	hs|q11.2	Homo sapiens makorin ring finger protein 3, mRNA (cDNA clone IMAGE:4731576), complete cds.
A_18_P20225254	BC070293	_	_	gb|BC070293	chr15:23853193-23853237	hs|q11.2	Homo sapiens makorin ring finger protein 3, mRNA (cDNA clone IMAGE:4731576), complete cds.
A_16_P02993390	BC070293	_	_	gb|BC070293	chr15:23853215-23853270	hs|q11.2	Homo sapiens makorin ring finger protein 3, mRNA (cDNA clone IMAGE:4731576), complete cds.
A_18_P20226742	BC070293	_	_	gb|BC070293	chr15:23853287-23853335	hs|q11.2	Homo sapiens makorin ring finger protein 3, mRNA (cDNA clone IMAGE:4731576), complete cds.
A_16_P20183534	BC070293	_	_	gb|BC070293	chr15:23853328-23853372	hs|q11.2	Homo sapiens makorin ring finger protein 3, mRNA (cDNA clone IMAGE:4731576), complete cds.
A_18_P20225616	BC070293	_	_	gb|BC070293	chr15:23853357-23853406	hs|q11.2	Homo sapiens makorin ring finger protein 3, mRNA (cDNA clone IMAGE:4731576), complete cds.
A_16_P57255748	BC070293	_	_	gb|BC070293	chr15:23853427-23853486	hs|q11.2	Homo sapiens makorin ring finger protein 3, mRNA (cDNA clone IMAGE:4731576), complete cds.
A_18_P20227260	BC070293	_	_	gb|BC070293	chr15:23853637-23853684	hs|q11.2	Homo sapiens makorin ring finger protein 3, mRNA (cDNA clone IMAGE:4731576), complete cds.
A_16_P20183535	BC070293	_	_	gb|BC070293	chr15:23853688-23853747	hs|q11.2	Homo sapiens makorin ring finger protein 3, mRNA (cDNA clone IMAGE:4731576), complete cds.
A_16_P02993391	BC070293	_	_	gb|BC070293	chr15:23853732-23853791	hs|q11.2	Homo sapiens makorin ring finger protein 3, mRNA (cDNA clone IMAGE:4731576), complete cds.
A_18_P12145168	BC070293	_	_	gb|BC070293	chr15:23853746-23853805	hs|q11.2	Homo sapiens makorin ring finger protein 3, mRNA (cDNA clone IMAGE:4731576), complete cds.
A_18_P20227424	BC070293	_	_	gb|BC070293	chr15:23853801-23853854	hs|q11.2	Homo sapiens makorin ring finger protein 3, mRNA (cDNA clone IMAGE:4731576), complete cds.
A_18_P20226899	BC070293	_	_	gb|BC070293	chr15:23853873-23853932	hs|q11.2	Homo sapiens makorin ring finger protein 3, mRNA (cDNA clone IMAGE:4731576), complete cds.
A_18_P12143195	BC070293	_	_	gb|BC070293	chr15:23853907-23853966	hs|q11.2	Homo sapiens makorin ring finger protein 3, mRNA (cDNA clone IMAGE:4731576), complete cds.
A_18_P20225809	BC070293	_	_	gb|BC070293	chr15:23853968-23854012	hs|q11.2	Homo sapiens makorin ring finger protein 3, mRNA (cDNA clone IMAGE:4731576), complete cds.
A_18_P20227552	BC070293	_	_	gb|BC070293	chr15:23853984-23854043	hs|q11.2	Homo sapiens makorin ring finger protein 3, mRNA (cDNA clone IMAGE:4731576), complete cds.
A_16_P20183537	BC070293	_	_	gb|BC070293	chr15:23854012-23854071	hs|q11.2	Homo sapiens makorin ring finger protein 3, mRNA (cDNA clone IMAGE:4731576), complete cds.
A_16_P02993392	BC070293	_	_	gb|BC070293	chr15:23854175-23854225	hs|q11.2	Homo sapiens makorin ring finger protein 3, mRNA (cDNA clone IMAGE:4731576), complete cds.
A_18_P20225255	BC070293	_	_	gb|BC070293	chr15:23854256-23854300	hs|q11.2	Homo sapiens makorin ring finger protein 3, mRNA (cDNA clone IMAGE:4731576), complete cds.
A_16_P40331076	BC070293	_	_	gb|BC070293	chr15:23854468-23854527	hs|q11.2	Homo sapiens makorin ring finger protein 3, mRNA (cDNA clone IMAGE:4731576), complete cds.
A_18_P20225428	BC070293	_	_	gb|BC070293	chr15:23854496-23854555	hs|q11.2	Homo sapiens makorin ring finger protein 3, mRNA (cDNA clone IMAGE:4731576), complete cds.
A_18_P20226004	BC070293	_	_	gb|BC070293	chr15:23854640-23854687	hs|q11.2	Homo sapiens makorin ring finger protein 3, mRNA (cDNA clone IMAGE:4731576), complete cds.
A_16_P02993393	BC070293	_	_	gb|BC070293	chr15:23854668-23854725	hs|q11.2	Homo sapiens makorin ring finger protein 3, mRNA (cDNA clone IMAGE:4731576), complete cds.
A_18_P20225617	BC070293	_	_	gb|BC070293	chr15:23854710-23854767	hs|q11.2	Homo sapiens makorin ring finger protein 3, mRNA (cDNA clone IMAGE:4731576), complete cds.
A_18_P12144115	BC070293	_	_	gb|BC070293	chr15:23854862-23854921	hs|q11.2	Homo sapiens makorin ring finger protein 3, mRNA (cDNA clone IMAGE:4731576), complete cds.
A_18_P20225073	BC070293	_	_	gb|BC070293	chr15:23854921-23854966	hs|q11.2	Homo sapiens makorin ring finger protein 3, mRNA (cDNA clone IMAGE:4731576), complete cds.
A_18_P20227553	BC070293	_	_	gb|BC070293	chr15:23855072-23855116	hs|q11.2	Homo sapiens makorin ring finger protein 3, mRNA (cDNA clone IMAGE:4731576), complete cds.
A_16_P02993394	BC070293	_	_	gb|BC070293	chr15:23855106-23855165	hs|q11.2	Homo sapiens makorin ring finger protein 3, mRNA (cDNA clone IMAGE:4731576), complete cds.
A_16_P20183541	BC070293	_	_	gb|BC070293	chr15:23855134-23855193	hs|q11.2	Homo sapiens makorin ring finger protein 3, mRNA (cDNA clone IMAGE:4731576), complete cds.
A_18_P12147231	BC070293	_	_	gb|BC070293	chr15:23855178-23855237	hs|q11.2	Homo sapiens makorin ring finger protein 3, mRNA (cDNA clone IMAGE:4731576), complete cds.
A_18_P20226743	BC070293	_	_	gb|BC070293	chr15:23855262-23855311	hs|q11.2	Homo sapiens makorin ring finger protein 3, mRNA (cDNA clone IMAGE:4731576), complete cds.
A_18_P20226192	BC070293	_	_	gb|BC070293	chr15:23855586-23855645	hs|q11.2	Homo sapiens makorin ring finger protein 3, mRNA (cDNA clone IMAGE:4731576), complete cds.
A_18_P12146998	BC070293	_	_	gb|BC070293	chr15:23855615-23855674	hs|q11.2	Homo sapiens makorin ring finger protein 3, mRNA (cDNA clone IMAGE:4731576), complete cds.
A_16_P33633023	BC070293	_	_	gb|BC070293	chr15:23855675-23855734	hs|q11.2	Homo sapiens makorin ring finger protein 3, mRNA (cDNA clone IMAGE:4731576), complete cds.
A_16_P20183543	BC070293	_	_	gb|BC070293	chr15:23855680-23855739	hs|q11.2	Homo sapiens makorin ring finger protein 3, mRNA (cDNA clone IMAGE:4731576), complete cds.
A_16_P33633025	BC070293	_	_	gb|BC070293	chr15:23855689-23855748	hs|q11.2	Homo sapiens makorin ring finger protein 3, mRNA (cDNA clone IMAGE:4731576), complete cds.
A_16_P33633026	BC070293	_	_	gb|BC070293	chr15:23855703-23855762	hs|q11.2	Homo sapiens makorin ring finger protein 3, mRNA (cDNA clone IMAGE:4731576), complete cds.
A_18_P20226377	BC070293	_	_	gb|BC070293	chr15:23855713-23855772	hs|q11.2	Homo sapiens makorin ring finger protein 3, mRNA (cDNA clone IMAGE:4731576), complete cds.
A_16_P33633028	BC070293	_	_	gb|BC070293	chr15:23855728-23855787	hs|q11.2	Homo sapiens makorin ring finger protein 3, mRNA (cDNA clone IMAGE:4731576), complete cds.
A_16_P02993396	BC070293	_	_	gb|BC070293	chr15:23855745-23855804	hs|q11.2	Homo sapiens makorin ring finger protein 3, mRNA (cDNA clone IMAGE:4731576), complete cds.
A_16_P33633030	BC070293	_	_	gb|BC070293	chr15:23855759-23855811	hs|q11.2	Homo sapiens makorin ring finger protein 3, mRNA (cDNA clone IMAGE:4731576), complete cds.
A_16_P33633031	BC070293	_	_	gb|BC070293	chr15:23855765-23855812	hs|q11.2	Homo sapiens makorin ring finger protein 3, mRNA (cDNA clone IMAGE:4731576), complete cds.
A_16_P33633032	BC070293	_	_	gb|BC070293	chr15:23855773-23855818	hs|q11.2	Homo sapiens makorin ring finger protein 3, mRNA (cDNA clone IMAGE:4731576), complete cds.
A_16_P33633033	BC070293	_	_	gb|BC070293	chr15:23855789-23855833	hs|q11.2	Homo sapiens makorin ring finger protein 3, mRNA (cDNA clone IMAGE:4731576), complete cds.
A_18_P12145875	BC070293	_	_	gb|BC070293	chr15:23855801-23855846	hs|q11.2	Homo sapiens makorin ring finger protein 3, mRNA (cDNA clone IMAGE:4731576), complete cds.
A_16_P33633035	BC070293	_	_	gb|BC070293	chr15:23855813-23855857	hs|q11.2	Homo sapiens makorin ring finger protein 3, mRNA (cDNA clone IMAGE:4731576), complete cds.
A_16_P33633036	BC070293	_	_	gb|BC070293	chr15:23855821-23855869	hs|q11.2	Homo sapiens makorin ring finger protein 3, mRNA (cDNA clone IMAGE:4731576), complete cds.
A_16_P33633037	BC070293	_	_	gb|BC070293	chr15:23855827-23855881	hs|q11.2	Homo sapiens makorin ring finger protein 3, mRNA (cDNA clone IMAGE:4731576), complete cds.
A_16_P33633038	BC070293	_	_	gb|BC070293	chr15:23855828-23855882	hs|q11.2	Homo sapiens makorin ring finger protein 3, mRNA (cDNA clone IMAGE:4731576), complete cds.
A_16_P40331083	BC070293	_	_	gb|BC070293	chr15:23855837-23855896	hs|q11.2	Homo sapiens makorin ring finger protein 3, mRNA (cDNA clone IMAGE:4731576), complete cds.
A_16_P57255749	_	_	_	_	chr15:23857402-23857456	hs|q11.2	_
A_16_P57255750	_	_	_	_	chr15:23857922-23857978	hs|q11.2	_
A_18_P20226378	_	_	_	_	chr15:23858214-23858273	hs|q11.2	_
A_18_P12147810	_	_	_	_	chr15:23858322-23858373	hs|q11.2	_
A_18_P20227554	_	_	_	_	chr15:23858353-23858402	hs|q11.2	_
A_16_P20183544	_	_	_	_	chr15:23858485-23858544	hs|q11.2	_
A_14_P133146	_	_	_	_	chr15:23858490-23858549	hs|q11.2	_
A_18_P20225430	_	_	_	_	chr15:23858511-23858570	hs|q11.2	_
A_16_P20183545	_	_	_	_	chr15:23858979-23859038	hs|q11.2	_
A_16_P02993397	_	_	_	_	chr15:23858993-23859052	hs|q11.2	_
A_16_P20183546	_	_	_	_	chr15:23859010-23859069	hs|q11.2	_
A_18_P20227425	_	_	_	_	chr15:23859056-23859100	hs|q11.2	_
A_16_P57255751	_	_	_	_	chr15:23859155-23859207	hs|q11.2	_
A_16_P20183547	_	_	_	_	chr15:23860073-23860132	hs|q11.2	_
A_16_P57255753	_	_	_	_	chr15:23860106-23860165	hs|q11.2	_
A_16_P02993398	_	_	_	_	chr15:23860129-23860188	hs|q11.2	_
A_16_P57255754	_	_	_	_	chr15:23860576-23860629	hs|q11.2	_
A_16_P02993399	_	_	_	_	chr15:23860640-23860693	hs|q11.2	_
A_16_P57255755	_	_	_	_	chr15:23860660-23860714	hs|q11.2	_
A_16_P57255756	_	_	_	_	chr15:23860684-23860729	hs|q11.2	_
A_16_P40331089	_	_	_	_	chr15:23860752-23860811	hs|q11.2	_
A_16_P57255757	_	_	_	_	chr15:23860774-23860830	hs|q11.2	_
A_16_P57255758	_	_	_	_	chr15:23860842-23860901	hs|q11.2	_
A_16_P57255759	_	_	_	_	chr15:23860962-23861021	hs|q11.2	_
A_16_P57255760	_	_	_	_	chr15:23860996-23861055	hs|q11.2	_
A_16_P57255761	_	_	_	_	chr15:23861024-23861074	hs|q11.2	_
A_16_P57255762	_	_	_	_	chr15:23861068-23861119	hs|q11.2	_
A_16_P57255763	_	_	_	_	chr15:23861110-23861158	hs|q11.2	_
A_16_P57255764	_	_	_	_	chr15:23861152-23861211	hs|q11.2	_
A_16_P57255765	_	_	_	_	chr15:23861287-23861341	hs|q11.2	_
A_16_P57255766	_	_	_	_	chr15:23861712-23861769	hs|q11.2	_
A_16_P57255767	_	_	_	_	chr15:23861872-23861921	hs|q11.2	_
A_16_P57255768	_	_	_	_	chr15:23861973-23862029	hs|q11.2	_
A_16_P57255769	_	_	_	_	chr15:23862216-23862275	hs|q11.2	_
A_18_P20225431	_	_	_	_	chr15:23862383-23862442	hs|q11.2	_
A_16_P02993400	_	_	_	_	chr15:23862410-23862469	hs|q11.2	_
A_16_P20183552	_	_	_	_	chr15:23862446-23862505	hs|q11.2	_
A_18_P20225433	_	_	_	_	chr15:23862476-23862535	hs|q11.2	_
A_18_P20225618	_	_	_	_	chr15:23863651-23863710	hs|q11.2	_
A_16_P40331092	_	_	_	_	chr15:23863676-23863734	hs|q11.2	_
A_16_P02993401	_	_	_	_	chr15:23864489-23864541	hs|q11.2	_
A_16_P20183554	_	_	_	_	chr15:23864519-23864573	hs|q11.2	_
A_16_P02993402	_	_	_	_	chr15:23864888-23864947	hs|q11.2	_
A_18_P20227555	_	_	_	_	chr15:23864918-23864977	hs|q11.2	_
A_18_P20227426	_	_	_	_	chr15:23864946-23865005	hs|q11.2	_
A_16_P20183555	_	_	_	_	chr15:23865017-23865076	hs|q11.2	_
A_18_P20225619	_	_	_	_	chr15:23865054-23865104	hs|q11.2	_
A_18_P20226555	_	_	_	_	chr15:23865095-23865144	hs|q11.2	_
A_18_P12142860	_	_	_	_	chr15:23865123-23865182	hs|q11.2	_
A_18_P20227427	_	_	_	_	chr15:23865187-23865231	hs|q11.2	_
A_18_P12142913	_	_	_	_	chr15:23865199-23865249	hs|q11.2	_
A_18_P20227262	_	_	_	_	chr15:23865225-23865270	hs|q11.2	_
A_18_P12150296	_	_	_	_	chr15:23865274-23865327	hs|q11.2	_
A_16_P02993403	_	_	_	_	chr15:23865343-23865402	hs|q11.2	_
A_16_P57255770	_	_	_	_	chr15:23865433-23865492	hs|q11.2	_
A_16_P57255771	_	_	_	_	chr15:23865461-23865520	hs|q11.2	_
A_16_P57255772	_	_	_	_	chr15:23865499-23865551	hs|q11.2	_
A_16_P57255773	_	_	_	_	chr15:23865528-23865581	hs|q11.2	_
A_16_P57255774	_	_	_	_	chr15:23865628-23865687	hs|q11.2	_
A_16_P57255775	_	_	_	_	chr15:23865655-23865700	hs|q11.2	_
A_16_P57255776	_	_	_	_	chr15:23865770-23865828	hs|q11.2	_
A_16_P02993404	_	_	_	_	chr15:23865857-23865916	hs|q11.2	_
A_18_P20227556	_	_	_	_	chr15:23865888-23865933	hs|q11.2	_
A_18_P20226379	_	_	_	_	chr15:23865915-23865959	hs|q11.2	_
A_18_P20226005	_	_	_	_	chr15:23865981-23866025	hs|q11.2	_
A_16_P02993405	_	_	_	_	chr15:23866101-23866160	hs|q11.2	_
A_18_P12144857	_	_	_	_	chr15:23866158-23866215	hs|q11.2	_
A_18_P20225811	_	_	_	_	chr15:23866185-23866230	hs|q11.2	_
A_18_P12142862	_	_	_	_	chr15:23866233-23866287	hs|q11.2	_
A_18_P20225075	_	_	_	_	chr15:23866280-23866327	hs|q11.2	_
A_18_P20227090	_	_	_	_	chr15:23866313-23866357	hs|q11.2	_
A_18_P12145160	_	_	_	_	chr15:23866367-23866420	hs|q11.2	_
A_16_P20183559	_	_	_	_	chr15:23866389-23866442	hs|q11.2	_
A_18_P20227737	_	_	_	_	chr15:23866503-23866547	hs|q11.2	_
A_18_P20225256	_	_	_	_	chr15:23866542-23866598	hs|q11.2	_
A_16_P02993406	_	_	_	_	chr15:23866581-23866640	hs|q11.2	_
A_18_P20225434	_	_	_	_	chr15:23866692-23866750	hs|q11.2	_
A_16_P40331101	_	_	_	_	chr15:23866729-23866788	hs|q11.2	_
A_18_P20226193	_	_	_	_	chr15:23866777-23866836	hs|q11.2	_
A_18_P12145035	_	_	_	_	chr15:23866826-23866885	hs|q11.2	_
A_18_P20227738	_	_	_	_	chr15:23866865-23866924	hs|q11.2	_
A_16_P02993407	_	_	_	_	chr15:23866905-23866964	hs|q11.2	_
A_18_P20227428	_	_	_	_	chr15:23866991-23867040	hs|q11.2	_
A_16_P20183562	_	_	_	_	chr15:23867209-23867268	hs|q11.2	_
A_16_P57255777	_	_	_	_	chr15:23867236-23867295	hs|q11.2	_
A_16_P02993408	_	_	_	_	chr15:23867349-23867408	hs|q11.2	_
A_18_P20227557	_	_	_	_	chr15:23867377-23867436	hs|q11.2	_
A_18_P12142453	_	_	_	_	chr15:23867422-23867466	hs|q11.2	_
A_16_P20183563	_	_	_	_	chr15:23867494-23867553	hs|q11.2	_
A_18_P20226380	_	_	_	_	chr15:23867667-23867717	hs|q11.2	_
A_16_P02993409	_	_	_	_	chr15:23867682-23867741	hs|q11.2	_
A_18_P12147640	_	_	_	_	chr15:23867698-23867755	hs|q11.2	_
A_18_P20226194	_	_	_	_	chr15:23867729-23867788	hs|q11.2	_
A_18_P20225257	_	_	_	_	chr15:23867759-23867818	hs|q11.2	_
A_16_P02993410	_	_	_	_	chr15:23868057-23868116	hs|q11.2	_
A_16_P57255778	_	_	_	_	chr15:23870717-23870776	hs|q11.2	_
A_18_P20227091	_	_	_	_	chr15:23871611-23871670	hs|q11.2	_
A_16_P02993411	_	_	_	_	chr15:23871615-23871674	hs|q11.2	_
A_16_P20183566	_	_	_	_	chr15:23871630-23871689	hs|q11.2	_
A_18_P20227739	_	_	_	_	chr15:23871690-23871749	hs|q11.2	_
A_16_P20183567	_	_	_	_	chr15:23871738-23871796	hs|q11.2	_
A_18_P20226901	_	_	_	_	chr15:23871770-23871822	hs|q11.2	_
A_18_P20225812	_	_	_	_	chr15:23871824-23871875	hs|q11.2	_
A_18_P12143210	_	_	_	_	chr15:23871842-23871901	hs|q11.2	_
A_18_P12143864	_	_	_	_	chr15:23871974-23872033	hs|q11.2	_
A_16_P02993412	_	_	_	_	chr15:23871987-23872046	hs|q11.2	_
A_18_P20227092	_	_	_	_	chr15:23872009-23872068	hs|q11.2	_
A_16_P40331109	_	_	_	_	chr15:23872020-23872079	hs|q11.2	_
A_18_P20227908	_	_	_	_	chr15:23872036-23872095	hs|q11.2	_
A_18_P12147085	_	_	_	_	chr15:23872165-23872224	hs|q11.2	_
A_16_P02993413	_	_	_	_	chr15:23872298-23872357	hs|q11.2	_
A_18_P20227740	_	_	_	_	chr15:23872324-23872383	hs|q11.2	_
A_16_P57255780	_	_	_	_	chr15:23872420-23872479	hs|q11.2	_
A_16_P57255781	_	_	_	_	chr15:23872466-23872525	hs|q11.2	_
A_16_P20183570	_	_	_	_	chr15:23872603-23872662	hs|q11.2	_
A_16_P02993414	_	_	_	_	chr15:23872640-23872699	hs|q11.2	_
A_16_P57255782	_	_	_	_	chr15:23872861-23872920	hs|q11.2	_
A_16_P57255783	_	_	_	_	chr15:23872913-23872960	hs|q11.2	_
A_16_P57255784	_	_	_	_	chr15:23872950-23872996	hs|q11.2	_
A_16_P57255785	_	_	_	_	chr15:23872991-23873044	hs|q11.2	_
A_16_P57255786	_	_	_	_	chr15:23873139-23873194	hs|q11.2	_
A_16_P57255787	_	_	_	_	chr15:23873184-23873239	hs|q11.2	_
A_16_P57255788	_	_	_	_	chr15:23873223-23873275	hs|q11.2	_
A_16_P57255789	_	_	_	_	chr15:23873352-23873402	hs|q11.2	_
A_16_P57255790	_	_	_	_	chr15:23873381-23873440	hs|q11.2	_
A_16_P57255791	_	_	_	_	chr15:23873411-23873470	hs|q11.2	_
A_16_P57255792	_	_	_	_	chr15:23873443-23873502	hs|q11.2	_
A_16_P57255793	_	_	_	_	chr15:23873560-23873619	hs|q11.2	_
A_16_P20183572	_	_	_	_	chr15:23873650-23873709	hs|q11.2	_
A_16_P20183573	_	_	_	_	chr15:23874332-23874376	hs|q11.2	_
A_16_P02993415	_	_	_	_	chr15:23874366-23874425	hs|q11.2	_
A_16_P20183574	_	_	_	_	chr15:23874506-23874565	hs|q11.2	_
A_18_P20225258	_	_	_	_	chr15:23874534-23874591	hs|q11.2	_
A_18_P12144617	_	_	_	_	chr15:23874611-23874670	hs|q11.2	_
A_18_P12145678	_	_	_	_	chr15:23874682-23874741	hs|q11.2	_
A_18_P20226381	_	_	_	_	chr15:23874708-23874767	hs|q11.2	_
A_16_P02993416	_	_	_	_	chr15:23874772-23874831	hs|q11.2	_
A_16_P40331116	_	_	_	_	chr15:23874807-23874866	hs|q11.2	_
A_16_P57255799	_	_	_	_	chr15:23875258-23875317	hs|q11.2	_
A_16_P57255800	_	_	_	_	chr15:23875370-23875429	hs|q11.2	_
A_16_P57255801	_	_	_	_	chr15:23875489-23875548	hs|q11.2	_
A_16_P57255802	_	_	_	_	chr15:23875519-23875578	hs|q11.2	_
A_16_P57255803	_	_	_	_	chr15:23875643-23875702	hs|q11.2	_
A_16_P57255804	_	_	_	_	chr15:23875912-23875971	hs|q11.2	_
A_16_P20183576	_	_	_	_	chr15:23876608-23876652	hs|q11.2	_
A_16_P57255806	_	_	_	_	chr15:23876730-23876774	hs|q11.2	_
A_18_P20225259	_	_	_	_	chr15:23876845-23876904	hs|q11.2	_
A_18_P20227093	_	_	_	_	chr15:23876872-23876931	hs|q11.2	_
A_16_P02993417	_	_	_	_	chr15:23876900-23876959	hs|q11.2	_
A_18_P20226744	_	_	_	_	chr15:23876925-23876984	hs|q11.2	_
A_18_P20226745	_	_	_	_	chr15:23876952-23877011	hs|q11.2	_
A_18_P12145145	_	_	_	_	chr15:23876979-23877038	hs|q11.2	_
A_18_P20226195	_	_	_	_	chr15:23877011-23877056	hs|q11.2	_
A_18_P20226902	_	_	_	_	chr15:23877052-23877096	hs|q11.2	_
A_18_P20227741	_	_	_	_	chr15:23877078-23877126	hs|q11.2	_
A_18_P12144947	_	_	_	_	chr15:23877109-23877159	hs|q11.2	_
A_16_P20183578	_	_	_	_	chr15:23877211-23877270	hs|q11.2	_
A_18_P20225260	_	_	_	_	chr15:23877262-23877307	hs|q11.2	_
A_18_P12146538	_	_	_	_	chr15:23877322-23877376	hs|q11.2	_
A_16_P02993418	_	_	_	_	chr15:23877389-23877448	hs|q11.2	_
A_16_P40331121	_	_	_	_	chr15:23877750-23877809	hs|q11.2	_
A_18_P12144797	_	_	_	_	chr15:23877760-23877819	hs|q11.2	_
A_16_P02993419	_	_	_	_	chr15:23877880-23877939	hs|q11.2	_
A_18_P20227431	_	_	_	_	chr15:23877961-23878016	hs|q11.2	_
A_16_P02993420	_	_	_	_	chr15:23878353-23878412	hs|q11.2	_
A_16_P20183582	_	_	_	_	chr15:23878458-23878517	hs|q11.2	_
A_18_P20227095	_	_	_	_	chr15:23878665-23878718	hs|q11.2	_
A_16_P20183583	_	_	_	_	chr15:23879022-23879078	hs|q11.2	_
A_16_P40331126	_	_	_	_	chr15:23879071-23879126	hs|q11.2	_
A_16_P57255807	_	_	_	_	chr15:23879147-23879196	hs|q11.2	_
A_16_P57255808	_	_	_	_	chr15:23879227-23879271	hs|q11.2	_
A_16_P57255809	_	_	_	_	chr15:23879277-23879321	hs|q11.2	_
A_16_P57255810	_	_	_	_	chr15:23879303-23879347	hs|q11.2	_
A_16_P57255811	_	_	_	_	chr15:23879314-23879358	hs|q11.2	_
A_16_P57255812	_	_	_	_	chr15:23879458-23879502	hs|q11.2	_
A_16_P57255813	_	_	_	_	chr15:23879525-23879569	hs|q11.2	_
A_16_P57255815	_	_	_	_	chr15:23879752-23879811	hs|q11.2	_
A_16_P57255816	_	_	_	_	chr15:23879788-23879847	hs|q11.2	_
A_16_P57255817	_	_	_	_	chr15:23879836-23879895	hs|q11.2	_
A_16_P57255818	_	_	_	_	chr15:23879891-23879950	hs|q11.2	_
A_16_P57255819	_	_	_	_	chr15:23881918-23881977	hs|q11.2	_
A_16_P57255820	_	_	_	_	chr15:23882021-23882080	hs|q11.2	_
A_16_P57255821	_	_	_	_	chr15:23882927-23882986	hs|q11.2	_
A_16_P57255822	_	_	_	_	chr15:23882995-23883054	hs|q11.2	_
A_16_P57255823	_	_	_	_	chr15:23883520-23883579	hs|q11.2	_
A_16_P57255824	_	_	_	_	chr15:23883706-23883761	hs|q11.2	_
A_16_P57255825	_	_	_	_	chr15:23883754-23883813	hs|q11.2	_
A_16_P57255827	_	_	_	_	chr15:23883920-23883970	hs|q11.2	_
A_16_P57255828	_	_	_	_	chr15:23884058-23884115	hs|q11.2	_
A_16_P57255829	_	_	_	_	chr15:23884080-23884139	hs|q11.2	_
A_16_P20183585	_	_	_	_	chr15:23884338-23884388	hs|q11.2	_
A_18_P20226196	_	_	_	_	chr15:23884434-23884485	hs|q11.2	_
A_16_P02993421	_	_	_	_	chr15:23884617-23884664	hs|q11.2	_
A_18_P12146560	_	_	_	_	chr15:23884793-23884841	hs|q11.2	_
A_16_P02993422	_	_	_	_	chr15:23884893-23884941	hs|q11.2	_
A_18_P20225813	_	_	_	_	chr15:23885060-23885104	hs|q11.2	_
A_16_P20183589	_	_	_	_	chr15:23885087-23885137	hs|q11.2	_
A_18_P20226904	_	_	_	_	chr15:23885112-23885161	hs|q11.2	_
A_18_P12143683	_	_	_	_	chr15:23885209-23885263	hs|q11.2	_
A_18_P12147312	_	_	_	_	chr15:23885275-23885334	hs|q11.2	_
A_16_P20183590	_	_	_	_	chr15:23885354-23885408	hs|q11.2	_
A_16_P02993423	_	_	_	_	chr15:23885468-23885527	hs|q11.2	_
A_16_P57255830	_	_	_	_	chr15:23885541-23885600	hs|q11.2	_
A_16_P57255831	_	_	_	_	chr15:23885583-23885642	hs|q11.2	_
A_16_P57255832	_	_	_	_	chr15:23885609-23885668	hs|q11.2	_
A_16_P20183591	_	_	_	_	chr15:23885729-23885788	hs|q11.2	_
A_16_P57255833	_	_	_	_	chr15:23885913-23885972	hs|q11.2	_
A_16_P57255834	_	_	_	_	chr15:23885977-23886036	hs|q11.2	_
A_16_P57255835	_	_	_	_	chr15:23885999-23886058	hs|q11.2	_
A_16_P57255836	_	_	_	_	chr15:23886030-23886089	hs|q11.2	_
A_16_P57255837	_	_	_	_	chr15:23886064-23886123	hs|q11.2	_
A_18_P20226905	_	_	_	_	chr15:23886233-23886292	hs|q11.2	_
A_16_P20183592	_	_	_	_	chr15:23886699-23886758	hs|q11.2	_
A_16_P02993424	_	_	_	_	chr15:23886775-23886834	hs|q11.2	_
A_18_P20226747	_	_	_	_	chr15:23886857-23886916	hs|q11.2	_
A_16_P20183593	_	_	_	_	chr15:23886879-23886938	hs|q11.2	_
A_18_P12143628	_	_	_	_	chr15:23886995-23887043	hs|q11.2	_
A_18_P20226556	_	_	_	_	chr15:23887027-23887082	hs|q11.2	_
A_18_P20227096	_	_	_	_	chr15:23887059-23887107	hs|q11.2	_
A_18_P20227558	_	_	_	_	chr15:23887097-23887156	hs|q11.2	_
A_16_P02993425	_	_	_	_	chr15:23887104-23887163	hs|q11.2	_
A_18_P12145364	_	_	_	_	chr15:23887124-23887183	hs|q11.2	_
A_18_P20227432	_	_	_	_	chr15:23887157-23887206	hs|q11.2	_
A_16_P20183594	_	_	_	_	chr15:23887236-23887295	hs|q11.2	_
A_18_P20225261	_	_	_	_	chr15:23887266-23887313	hs|q11.2	_
A_18_P20227433	_	_	_	_	chr15:23887305-23887352	hs|q11.2	_
A_16_P40331136	_	_	_	_	chr15:23887520-23887573	hs|q11.2	_
A_16_P02993426	_	_	_	_	chr15:23887583-23887642	hs|q11.2	_
A_16_P20183596	_	_	_	_	chr15:23887796-23887848	hs|q11.2	_
A_18_P12143707	_	_	_	_	chr15:23887872-23887916	hs|q11.2	_
A_18_P12142049	_	_	_	_	chr15:23887934-23887982	hs|q11.2	_
A_18_P12146305	_	_	_	_	chr15:23888072-23888116	hs|q11.2	_
A_18_P20227434	_	_	_	_	chr15:23888096-23888140	hs|q11.2	_
A_16_P02993427	_	_	_	_	chr15:23888158-23888215	hs|q11.2	_
A_18_P12147885	_	_	_	_	chr15:23888185-23888244	hs|q11.2	_
A_18_P12147465	_	_	_	_	chr15:23888249-23888296	hs|q11.2	_
A_18_P12147644	_	_	_	_	chr15:23888337-23888383	hs|q11.2	_
A_18_P12144297	_	_	_	_	chr15:23888399-23888453	hs|q11.2	_
A_16_P20183598	_	_	_	_	chr15:23888484-23888543	hs|q11.2	_
A_16_P20183599	_	_	_	_	chr15:23888594-23888653	hs|q11.2	_
A_16_P33633040	_	_	_	_	chr15:23888596-23888653	hs|q11.2	_
A_16_P33633041	_	_	_	_	chr15:23888605-23888662	hs|q11.2	_
A_16_P33633042	_	_	_	_	chr15:23888617-23888676	hs|q11.2	_
A_16_P33633043	_	_	_	_	chr15:23888627-23888686	hs|q11.2	_
A_16_P33633044	_	_	_	_	chr15:23888637-23888696	hs|q11.2	_
A_16_P33633045	_	_	_	_	chr15:23888645-23888704	hs|q11.2	_
A_16_P33633046	_	_	_	_	chr15:23888652-23888711	hs|q11.2	_
A_16_P02993428	_	_	_	_	chr15:23888655-23888714	hs|q11.2	_
A_16_P33633047	_	_	_	_	chr15:23888659-23888718	hs|q11.2	_
A_16_P33633048	NM_019066	MAGEL2	MAGE-like 2	ref|NM_019066	chr15:23888672-23888731	hs|q11.2	Homo sapiens MAGE-like 2 (MAGEL2), mRNA.
A_18_P20225814	NM_019066	MAGEL2	MAGE-like 2	ref|NM_019066	chr15:23888687-23888746	hs|q11.2	Homo sapiens MAGE-like 2 (MAGEL2), mRNA.
A_16_P57255838	NM_019066	MAGEL2	MAGE-like 2	ref|NM_019066	chr15:23888771-23888830	hs|q11.2	Homo sapiens MAGE-like 2 (MAGEL2), mRNA.
A_16_P57255839	NM_019066	MAGEL2	MAGE-like 2	ref|NM_019066	chr15:23888913-23888972	hs|q11.2	Homo sapiens MAGE-like 2 (MAGEL2), mRNA.
A_16_P33633050	NM_019066	MAGEL2	MAGE-like 2	ref|NM_019066	chr15:23889035-23889079	hs|q11.2	Homo sapiens MAGE-like 2 (MAGEL2), mRNA.
A_16_P33633051	NM_019066	MAGEL2	MAGE-like 2	ref|NM_019066	chr15:23889050-23889094	hs|q11.2	Homo sapiens MAGE-like 2 (MAGEL2), mRNA.
A_16_P33633052	NM_019066	MAGEL2	MAGE-like 2	ref|NM_019066	chr15:23889056-23889100	hs|q11.2	Homo sapiens MAGE-like 2 (MAGEL2), mRNA.
A_16_P33633053	NM_019066	MAGEL2	MAGE-like 2	ref|NM_019066	chr15:23889066-23889111	hs|q11.2	Homo sapiens MAGE-like 2 (MAGEL2), mRNA.
A_16_P33633054	NM_019066	MAGEL2	MAGE-like 2	ref|NM_019066	chr15:23889095-23889139	hs|q11.2	Homo sapiens MAGE-like 2 (MAGEL2), mRNA.
A_16_P40331141	NM_019066	MAGEL2	MAGE-like 2	ref|NM_019066	chr15:23889099-23889143	hs|q11.2	Homo sapiens MAGE-like 2 (MAGEL2), mRNA.
A_16_P33633056	NM_019066	MAGEL2	MAGE-like 2	ref|NM_019066	chr15:23889105-23889149	hs|q11.2	Homo sapiens MAGE-like 2 (MAGEL2), mRNA.
A_16_P33633061	NM_019066	MAGEL2	MAGE-like 2	ref|NM_019066	chr15:23889170-23889214	hs|q11.2	Homo sapiens MAGE-like 2 (MAGEL2), mRNA.
A_18_P20227909	NM_019066	MAGEL2	MAGE-like 2	ref|NM_019066	chr15:23889176-23889220	hs|q11.2	Homo sapiens MAGE-like 2 (MAGEL2), mRNA.
A_16_P33633063	NM_019066	MAGEL2	MAGE-like 2	ref|NM_019066	chr15:23889188-23889232	hs|q11.2	Homo sapiens MAGE-like 2 (MAGEL2), mRNA.
A_16_P02993429	NM_019066	MAGEL2	MAGE-like 2	ref|NM_019066	chr15:23889203-23889247	hs|q11.2	Homo sapiens MAGE-like 2 (MAGEL2), mRNA.
A_16_P33633065	NM_019066	MAGEL2	MAGE-like 2	ref|NM_019066	chr15:23889288-23889332	hs|q11.2	Homo sapiens MAGE-like 2 (MAGEL2), mRNA.
A_16_P33633066	NM_019066	MAGEL2	MAGE-like 2	ref|NM_019066	chr15:23889312-23889356	hs|q11.2	Homo sapiens MAGE-like 2 (MAGEL2), mRNA.
A_16_P33633067	NM_019066	MAGEL2	MAGE-like 2	ref|NM_019066	chr15:23889313-23889357	hs|q11.2	Homo sapiens MAGE-like 2 (MAGEL2), mRNA.
A_16_P33633068	NM_019066	MAGEL2	MAGE-like 2	ref|NM_019066	chr15:23889335-23889379	hs|q11.2	Homo sapiens MAGE-like 2 (MAGEL2), mRNA.
A_16_P40331143	NM_019066	MAGEL2	MAGE-like 2	ref|NM_019066	chr15:23889444-23889492	hs|q11.2	Homo sapiens MAGE-like 2 (MAGEL2), mRNA.
A_16_P33633070	NM_019066	MAGEL2	MAGE-like 2	ref|NM_019066	chr15:23889448-23889499	hs|q11.2	Homo sapiens MAGE-like 2 (MAGEL2), mRNA.
A_16_P33633071	NM_019066	MAGEL2	MAGE-like 2	ref|NM_019066	chr15:23889462-23889517	hs|q11.2	Homo sapiens MAGE-like 2 (MAGEL2), mRNA.
A_16_P33633072	NM_019066	MAGEL2	MAGE-like 2	ref|NM_019066	chr15:23889464-23889518	hs|q11.2	Homo sapiens MAGE-like 2 (MAGEL2), mRNA.
A_18_P20227263	NM_019066	MAGEL2	MAGE-like 2	ref|NM_019066	chr15:23889472-23889531	hs|q11.2	Homo sapiens MAGE-like 2 (MAGEL2), mRNA.
A_16_P33633074	NM_019066	MAGEL2	MAGE-like 2	ref|NM_019066	chr15:23889485-23889541	hs|q11.2	Homo sapiens MAGE-like 2 (MAGEL2), mRNA.
A_16_P33633075	NM_019066	MAGEL2	MAGE-like 2	ref|NM_019066	chr15:23889495-23889543	hs|q11.2	Homo sapiens MAGE-like 2 (MAGEL2), mRNA.
A_16_P33633076	NM_019066	MAGEL2	MAGE-like 2	ref|NM_019066	chr15:23889507-23889556	hs|q11.2	Homo sapiens MAGE-like 2 (MAGEL2), mRNA.
A_16_P33633077	NM_019066	MAGEL2	MAGE-like 2	ref|NM_019066	chr15:23889520-23889567	hs|q11.2	Homo sapiens MAGE-like 2 (MAGEL2), mRNA.
A_18_P20226197	NM_019066	MAGEL2	MAGE-like 2	ref|NM_019066	chr15:23889521-23889567	hs|q11.2	Homo sapiens MAGE-like 2 (MAGEL2), mRNA.
A_16_P33633079	NM_019066	MAGEL2	MAGE-like 2	ref|NM_019066	chr15:23889539-23889584	hs|q11.2	Homo sapiens MAGE-like 2 (MAGEL2), mRNA.
A_16_P33633080	NM_019066	MAGEL2	MAGE-like 2	ref|NM_019066	chr15:23889549-23889595	hs|q11.2	Homo sapiens MAGE-like 2 (MAGEL2), mRNA.
A_18_P12144281	NM_019066	MAGEL2	MAGE-like 2	ref|NM_019066	chr15:23889560-23889608	hs|q11.2	Homo sapiens MAGE-like 2 (MAGEL2), mRNA.
A_16_P33633082	NM_019066	MAGEL2	MAGE-like 2	ref|NM_019066	chr15:23889618-23889677	hs|q11.2	Homo sapiens MAGE-like 2 (MAGEL2), mRNA.
A_14_P125873	NM_019066	MAGEL2	MAGE-like 2	ref|NM_019066	chr15:23889686-23889744	hs|q11.2	Homo sapiens MAGE-like 2 (MAGEL2), mRNA.
A_16_P20183603	NM_019066	MAGEL2	MAGE-like 2	ref|NM_019066	chr15:23889688-23889745	hs|q11.2	Homo sapiens MAGE-like 2 (MAGEL2), mRNA.
A_16_P33633084	NM_019066	MAGEL2	MAGE-like 2	ref|NM_019066	chr15:23889700-23889757	hs|q11.2	Homo sapiens MAGE-like 2 (MAGEL2), mRNA.
A_16_P33633085	NM_019066	MAGEL2	MAGE-like 2	ref|NM_019066	chr15:23889707-23889761	hs|q11.2	Homo sapiens MAGE-like 2 (MAGEL2), mRNA.
A_18_P20226382	NM_019066	MAGEL2	MAGE-like 2	ref|NM_019066	chr15:23889719-23889765	hs|q11.2	Homo sapiens MAGE-like 2 (MAGEL2), mRNA.
A_16_P33633086	NM_019066	MAGEL2	MAGE-like 2	ref|NM_019066	chr15:23889724-23889768	hs|q11.2	Homo sapiens MAGE-like 2 (MAGEL2), mRNA.
A_16_P33633088	NM_019066	MAGEL2	MAGE-like 2	ref|NM_019066	chr15:23889774-23889818	hs|q11.2	Homo sapiens MAGE-like 2 (MAGEL2), mRNA.
A_16_P40331145	NM_019066	MAGEL2	MAGE-like 2	ref|NM_019066	chr15:23889788-23889832	hs|q11.2	Homo sapiens MAGE-like 2 (MAGEL2), mRNA.
A_16_P33633090	NM_019066	MAGEL2	MAGE-like 2	ref|NM_019066	chr15:23889794-23889838	hs|q11.2	Homo sapiens MAGE-like 2 (MAGEL2), mRNA.
A_16_P33633091	NM_019066	MAGEL2	MAGE-like 2	ref|NM_019066	chr15:23889800-23889844	hs|q11.2	Homo sapiens MAGE-like 2 (MAGEL2), mRNA.
A_18_P20225435	NM_019066	MAGEL2	MAGE-like 2	ref|NM_019066	chr15:23889823-23889867	hs|q11.2	Homo sapiens MAGE-like 2 (MAGEL2), mRNA.
A_16_P33633093	NM_019066	MAGEL2	MAGE-like 2	ref|NM_019066	chr15:23889831-23889875	hs|q11.2	Homo sapiens MAGE-like 2 (MAGEL2), mRNA.
A_16_P33633094	NM_019066	MAGEL2	MAGE-like 2	ref|NM_019066	chr15:23889857-23889901	hs|q11.2	Homo sapiens MAGE-like 2 (MAGEL2), mRNA.
A_16_P33633095	NM_019066	MAGEL2	MAGE-like 2	ref|NM_019066	chr15:23889876-23889920	hs|q11.2	Homo sapiens MAGE-like 2 (MAGEL2), mRNA.
A_16_P33633102	NM_019066	MAGEL2	MAGE-like 2	ref|NM_019066	chr15:23890012-23890056	hs|q11.2	Homo sapiens MAGE-like 2 (MAGEL2), mRNA.
A_16_P33633103	NM_019066	MAGEL2	MAGE-like 2	ref|NM_019066	chr15:23890017-23890061	hs|q11.2	Homo sapiens MAGE-like 2 (MAGEL2), mRNA.
A_18_P12145053	NM_019066	MAGEL2	MAGE-like 2	ref|NM_019066	chr15:23890021-23890065	hs|q11.2	Homo sapiens MAGE-like 2 (MAGEL2), mRNA.
A_18_P20225815	NM_019066	MAGEL2	MAGE-like 2	ref|NM_019066	chr15:23890073-23890117	hs|q11.2	Homo sapiens MAGE-like 2 (MAGEL2), mRNA.
A_16_P33633108	NM_019066	MAGEL2	MAGE-like 2	ref|NM_019066	chr15:23890076-23890120	hs|q11.2	Homo sapiens MAGE-like 2 (MAGEL2), mRNA.
A_16_P33633109	NM_019066	MAGEL2	MAGE-like 2	ref|NM_019066	chr15:23890093-23890137	hs|q11.2	Homo sapiens MAGE-like 2 (MAGEL2), mRNA.
A_16_P02993430	NM_019066	MAGEL2	MAGE-like 2	ref|NM_019066	chr15:23890099-23890144	hs|q11.2	Homo sapiens MAGE-like 2 (MAGEL2), mRNA.
A_16_P33633111	NM_019066	MAGEL2	MAGE-like 2	ref|NM_019066	chr15:23890107-23890151	hs|q11.2	Homo sapiens MAGE-like 2 (MAGEL2), mRNA.
A_16_P33633115	NM_019066	MAGEL2	MAGE-like 2	ref|NM_019066	chr15:23890184-23890228	hs|q11.2	Homo sapiens MAGE-like 2 (MAGEL2), mRNA.
A_16_P33633116	NM_019066	MAGEL2	MAGE-like 2	ref|NM_019066	chr15:23890185-23890229	hs|q11.2	Homo sapiens MAGE-like 2 (MAGEL2), mRNA.
A_18_P20225620	NM_019066	MAGEL2	MAGE-like 2	ref|NM_019066	chr15:23890197-23890241	hs|q11.2	Homo sapiens MAGE-like 2 (MAGEL2), mRNA.
A_18_P12146594	NM_019066	MAGEL2	MAGE-like 2	ref|NM_019066	chr15:23890254-23890298	hs|q11.2	Homo sapiens MAGE-like 2 (MAGEL2), mRNA.
A_16_P33633121	NM_019066	MAGEL2	MAGE-like 2	ref|NM_019066	chr15:23890259-23890303	hs|q11.2	Homo sapiens MAGE-like 2 (MAGEL2), mRNA.
A_16_P33633122	NM_019066	MAGEL2	MAGE-like 2	ref|NM_019066	chr15:23890325-23890369	hs|q11.2	Homo sapiens MAGE-like 2 (MAGEL2), mRNA.
A_16_P33633123	NM_019066	MAGEL2	MAGE-like 2	ref|NM_019066	chr15:23890347-23890391	hs|q11.2	Homo sapiens MAGE-like 2 (MAGEL2), mRNA.
A_18_P20227264	NM_019066	MAGEL2	MAGE-like 2	ref|NM_019066	chr15:23890353-23890397	hs|q11.2	Homo sapiens MAGE-like 2 (MAGEL2), mRNA.
A_16_P33633125	NM_019066	MAGEL2	MAGE-like 2	ref|NM_019066	chr15:23890387-23890431	hs|q11.2	Homo sapiens MAGE-like 2 (MAGEL2), mRNA.
A_16_P02993431	NM_019066	MAGEL2	MAGE-like 2	ref|NM_019066	chr15:23890404-23890448	hs|q11.2	Homo sapiens MAGE-like 2 (MAGEL2), mRNA.
A_16_P33633127	NM_019066	MAGEL2	MAGE-like 2	ref|NM_019066	chr15:23890415-23890459	hs|q11.2	Homo sapiens MAGE-like 2 (MAGEL2), mRNA.
A_16_P33633128	NM_019066	MAGEL2	MAGE-like 2	ref|NM_019066	chr15:23890424-23890468	hs|q11.2	Homo sapiens MAGE-like 2 (MAGEL2), mRNA.
A_16_P33633129	NM_019066	MAGEL2	MAGE-like 2	ref|NM_019066	chr15:23890443-23890487	hs|q11.2	Homo sapiens MAGE-like 2 (MAGEL2), mRNA.
A_16_P33633130	NM_019066	MAGEL2	MAGE-like 2	ref|NM_019066	chr15:23890461-23890505	hs|q11.2	Homo sapiens MAGE-like 2 (MAGEL2), mRNA.
A_16_P33633131	NM_019066	MAGEL2	MAGE-like 2	ref|NM_019066	chr15:23890526-23890570	hs|q11.2	Homo sapiens MAGE-like 2 (MAGEL2), mRNA.
A_16_P33633132	NM_019066	MAGEL2	MAGE-like 2	ref|NM_019066	chr15:23890611-23890655	hs|q11.2	Homo sapiens MAGE-like 2 (MAGEL2), mRNA.
A_16_P33633133	NM_019066	MAGEL2	MAGE-like 2	ref|NM_019066	chr15:23890617-23890661	hs|q11.2	Homo sapiens MAGE-like 2 (MAGEL2), mRNA.
A_16_P33633137	NM_019066	MAGEL2	MAGE-like 2	ref|NM_019066	chr15:23890671-23890715	hs|q11.2	Homo sapiens MAGE-like 2 (MAGEL2), mRNA.
A_18_P20226748	NM_019066	MAGEL2	MAGE-like 2	ref|NM_019066	chr15:23890677-23890721	hs|q11.2	Homo sapiens MAGE-like 2 (MAGEL2), mRNA.
A_16_P40331148	NM_019066	MAGEL2	MAGE-like 2	ref|NM_019066	chr15:23890688-23890732	hs|q11.2	Homo sapiens MAGE-like 2 (MAGEL2), mRNA.
A_16_P33633140	NM_019066	MAGEL2	MAGE-like 2	ref|NM_019066	chr15:23890707-23890751	hs|q11.2	Homo sapiens MAGE-like 2 (MAGEL2), mRNA.
A_16_P02993432	NM_019066	MAGEL2	MAGE-like 2	ref|NM_019066	chr15:23890709-23890759	hs|q11.2	Homo sapiens MAGE-like 2 (MAGEL2), mRNA.
A_16_P33633142	NM_019066	MAGEL2	MAGE-like 2	ref|NM_019066	chr15:23890733-23890778	hs|q11.2	Homo sapiens MAGE-like 2 (MAGEL2), mRNA.
A_16_P40331150	NM_019066	MAGEL2	MAGE-like 2	ref|NM_019066	chr15:23890735-23890780	hs|q11.2	Homo sapiens MAGE-like 2 (MAGEL2), mRNA.
A_16_P33633144	NM_019066	MAGEL2	MAGE-like 2	ref|NM_019066	chr15:23890738-23890782	hs|q11.2	Homo sapiens MAGE-like 2 (MAGEL2), mRNA.
A_16_P33633145	NM_019066	MAGEL2	MAGE-like 2	ref|NM_019066	chr15:23890746-23890790	hs|q11.2	Homo sapiens MAGE-like 2 (MAGEL2), mRNA.
A_16_P33633157	NM_019066	MAGEL2	MAGE-like 2	ref|NM_019066	chr15:23891043-23891087	hs|q11.2	Homo sapiens MAGE-like 2 (MAGEL2), mRNA.
A_16_P02993433	NM_019066	MAGEL2	MAGE-like 2	ref|NM_019066	chr15:23891051-23891095	hs|q11.2	Homo sapiens MAGE-like 2 (MAGEL2), mRNA.
A_16_P33633159	NM_019066	MAGEL2	MAGE-like 2	ref|NM_019066	chr15:23891060-23891104	hs|q11.2	Homo sapiens MAGE-like 2 (MAGEL2), mRNA.
A_16_P33633163	NM_019066	MAGEL2	MAGE-like 2	ref|NM_019066	chr15:23891110-23891154	hs|q11.2	Homo sapiens MAGE-like 2 (MAGEL2), mRNA.
A_16_P02993434	NM_019066	MAGEL2	MAGE-like 2	ref|NM_019066	chr15:23891848-23891893	hs|q11.2	Homo sapiens MAGE-like 2 (MAGEL2), mRNA.
A_16_P20183612	NM_019066	MAGEL2	MAGE-like 2	ref|NM_019066	chr15:23892019-23892063	hs|q11.2	Homo sapiens MAGE-like 2 (MAGEL2), mRNA.
A_18_P20227435	NM_019066	MAGEL2	MAGE-like 2	ref|NM_019066	chr15:23892057-23892101	hs|q11.2	Homo sapiens MAGE-like 2 (MAGEL2), mRNA.
A_16_P20183614	NM_019066	MAGEL2	MAGE-like 2	ref|NM_019066	chr15:23892724-23892768	hs|q11.2	Homo sapiens MAGE-like 2 (MAGEL2), mRNA.
A_16_P02993435	NM_019066	MAGEL2	MAGE-like 2	ref|NM_019066	chr15:23892965-23893009	hs|q11.2	Homo sapiens MAGE-like 2 (MAGEL2), mRNA.
A_18_P20225436	_	_	_	_	chr15:23893108-23893152	hs|q11.2	_
A_16_P20183615	_	_	_	_	chr15:23893140-23893184	hs|q11.2	_
A_18_P20226749	_	_	_	_	chr15:23893332-23893383	hs|q11.2	_
A_18_P12145150	_	_	_	_	chr15:23893354-23893413	hs|q11.2	_
A_16_P02993436	_	_	_	_	chr15:23893365-23893424	hs|q11.2	_
A_18_P20227742	_	_	_	_	chr15:23893388-23893447	hs|q11.2	_
A_18_P12148496	_	_	_	_	chr15:23893438-23893482	hs|q11.2	_
A_18_P20227743	_	_	_	_	chr15:23893469-23893513	hs|q11.2	_
A_18_P12145545	_	_	_	_	chr15:23893531-23893575	hs|q11.2	_
A_18_P20227097	_	_	_	_	chr15:23893581-23893625	hs|q11.2	_
A_18_P20227098	_	_	_	_	chr15:23893610-23893656	hs|q11.2	_
A_16_P40331160	_	_	_	_	chr15:23893643-23893690	hs|q11.2	_
A_18_P20227436	_	_	_	_	chr15:23893685-23893732	hs|q11.2	_
A_18_P20227559	_	_	_	_	chr15:23893736-23893782	hs|q11.2	_
A_18_P12144791	_	_	_	_	chr15:23893772-23893825	hs|q11.2	_
A_18_P20225816	_	_	_	_	chr15:23893806-23893853	hs|q11.2	_
A_18_P20227437	_	_	_	_	chr15:23893843-23893902	hs|q11.2	_
A_16_P40331161	_	_	_	_	chr15:23893874-23893933	hs|q11.2	_
A_18_P12145154	_	_	_	_	chr15:23893887-23893946	hs|q11.2	_
A_16_P02993437	_	_	_	_	chr15:23893942-23894001	hs|q11.2	_
A_18_P20226558	_	_	_	_	chr15:23893984-23894043	hs|q11.2	_
A_18_P12148426	_	_	_	_	chr15:23894015-23894074	hs|q11.2	_
A_18_P20225263	_	_	_	_	chr15:23894050-23894109	hs|q11.2	_
A_16_P20183619	_	_	_	_	chr15:23894077-23894136	hs|q11.2	_
A_18_P12149322	_	_	_	_	chr15:23894167-23894226	hs|q11.2	_
A_16_P02993438	_	_	_	_	chr15:23894381-23894440	hs|q11.2	_
A_18_P20225817	_	_	_	_	chr15:23894413-23894472	hs|q11.2	_
A_16_P57255843	_	_	_	_	chr15:23894546-23894595	hs|q11.2	_
A_16_P57255845	_	_	_	_	chr15:23894794-23894851	hs|q11.2	_
A_16_P57255847	_	_	_	_	chr15:23895182-23895227	hs|q11.2	_
A_16_P20183621	_	_	_	_	chr15:23895313-23895364	hs|q11.2	_
A_18_P12146807	_	_	_	_	chr15:23895382-23895436	hs|q11.2	_
A_18_P20226559	_	_	_	_	chr15:23895407-23895463	hs|q11.2	_
A_18_P20227438	_	_	_	_	chr15:23895444-23895494	hs|q11.2	_
A_18_P12142088	_	_	_	_	chr15:23895490-23895549	hs|q11.2	_
A_18_P20227439	_	_	_	_	chr15:23895523-23895582	hs|q11.2	_
A_16_P02993439	_	_	_	_	chr15:23895551-23895610	hs|q11.2	_
A_18_P20227440	_	_	_	_	chr15:23895600-23895648	hs|q11.2	_
A_18_P20226906	_	_	_	_	chr15:23895667-23895713	hs|q11.2	_
A_18_P12147408	_	_	_	_	chr15:23895697-23895750	hs|q11.2	_
A_18_P20226560	_	_	_	_	chr15:23895721-23895775	hs|q11.2	_
A_18_P12146207	_	_	_	_	chr15:23895755-23895808	hs|q11.2	_
A_16_P40331166	_	_	_	_	chr15:23895808-23895867	hs|q11.2	_
A_18_P12146637	_	_	_	_	chr15:23895821-23895880	hs|q11.2	_
A_18_P20226198	_	_	_	_	chr15:23895869-23895928	hs|q11.2	_
A_18_P12148317	_	_	_	_	chr15:23895927-23895986	hs|q11.2	_
A_18_P20226907	_	_	_	_	chr15:23895961-23896020	hs|q11.2	_
A_18_P12146025	_	_	_	_	chr15:23895989-23896047	hs|q11.2	_
A_18_P20227441	_	_	_	_	chr15:23896103-23896153	hs|q11.2	_
A_16_P02993440	_	_	_	_	chr15:23896137-23896196	hs|q11.2	_
A_18_P20228095	_	_	_	_	chr15:23896187-23896234	hs|q11.2	_
A_18_P20225818	_	_	_	_	chr15:23896241-23896285	hs|q11.2	_
A_18_P20227910	_	_	_	_	chr15:23896271-23896321	hs|q11.2	_
A_16_P40331168	_	_	_	_	chr15:23896293-23896352	hs|q11.2	_
A_18_P12142779	_	_	_	_	chr15:23896363-23896422	hs|q11.2	_
A_18_P20227911	_	_	_	_	chr15:23896410-23896469	hs|q11.2	_
A_16_P02993441	_	_	_	_	chr15:23896437-23896496	hs|q11.2	_
A_18_P12145802	_	_	_	_	chr15:23896452-23896511	hs|q11.2	_
A_18_P20227442	_	_	_	_	chr15:23896480-23896539	hs|q11.2	_
A_16_P20183627	_	_	_	_	chr15:23896683-23896742	hs|q11.2	_
A_16_P02993442	_	_	_	_	chr15:23896805-23896864	hs|q11.2	_
A_18_P20227099	_	_	_	_	chr15:23896813-23896872	hs|q11.2	_
A_16_P40331170	_	_	_	_	chr15:23896829-23896888	hs|q11.2	_
A_18_P20227745	_	_	_	_	chr15:23896854-23896913	hs|q11.2	_
A_18_P12147035	_	_	_	_	chr15:23896891-23896950	hs|q11.2	_
A_18_P20227746	_	_	_	_	chr15:23896986-23897045	hs|q11.2	_
A_18_P12146155	_	_	_	_	chr15:23897079-23897138	hs|q11.2	_
A_16_P40331171	_	_	_	_	chr15:23897090-23897149	hs|q11.2	_
A_18_P20227560	_	_	_	_	chr15:23897130-23897189	hs|q11.2	_
A_18_P12145561	_	_	_	_	chr15:23897156-23897215	hs|q11.2	_
A_18_P12144018	_	_	_	_	chr15:23897213-23897272	hs|q11.2	_
A_18_P12147815	_	_	_	_	chr15:23897278-23897337	hs|q11.2	_
A_18_P20226007	_	_	_	_	chr15:23897334-23897393	hs|q11.2	_
A_16_P57255848	_	_	_	_	chr15:23897908-23897967	hs|q11.2	_
A_16_P57255849	_	_	_	_	chr15:23898172-23898231	hs|q11.2	_
A_16_P57255851	_	_	_	_	chr15:23898314-23898373	hs|q11.2	_
A_16_P57255852	_	_	_	_	chr15:23898364-23898423	hs|q11.2	_
A_16_P57255853	_	_	_	_	chr15:23898513-23898572	hs|q11.2	_
A_18_P20227747	_	_	_	_	chr15:23898619-23898678	hs|q11.2	_
A_16_P57255854	_	_	_	_	chr15:23898806-23898865	hs|q11.2	_
A_16_P57255855	_	_	_	_	chr15:23898827-23898886	hs|q11.2	_
A_16_P57255856	_	_	_	_	chr15:23898929-23898988	hs|q11.2	_
A_16_P57255857	_	_	_	_	chr15:23899233-23899292	hs|q11.2	_
A_16_P57255858	_	_	_	_	chr15:23899328-23899374	hs|q11.2	_
A_16_P57255859	_	_	_	_	chr15:23900923-23900982	hs|q11.2	_
A_16_P57255860	_	_	_	_	chr15:23901040-23901099	hs|q11.2	_
A_16_P57255861	_	_	_	_	chr15:23901079-23901138	hs|q11.2	_
A_16_P57255862	_	_	_	_	chr15:23901128-23901187	hs|q11.2	_
A_16_P57255863	_	_	_	_	chr15:23901162-23901221	hs|q11.2	_
A_16_P57255864	_	_	_	_	chr15:23901554-23901613	hs|q11.2	_
A_16_P02993443	_	_	_	_	chr15:23902254-23902313	hs|q11.2	_
A_18_P12147109	_	_	_	_	chr15:23902370-23902429	hs|q11.2	_
A_16_P20183631	_	_	_	_	chr15:23902373-23902432	hs|q11.2	_
A_16_P57255865	_	_	_	_	chr15:23902581-23902635	hs|q11.2	_
A_18_P20227266	_	_	_	_	chr15:23902756-23902815	hs|q11.2	_
A_16_P02993444	_	_	_	_	chr15:23902787-23902846	hs|q11.2	_
A_18_P20227912	_	_	_	_	chr15:23902842-23902901	hs|q11.2	_
A_18_P12140278	_	_	_	_	chr15:23902948-23902997	hs|q11.2	_
A_18_P20226384	_	_	_	_	chr15:23902998-23903054	hs|q11.2	_
A_18_P12147033	_	_	_	_	chr15:23903028-23903086	hs|q11.2	_
A_18_P20228096	_	_	_	_	chr15:23903121-23903176	hs|q11.2	_
A_16_P20183633	_	_	_	_	chr15:23903157-23903216	hs|q11.2	_
A_16_P02993445	_	_	_	_	chr15:23903320-23903379	hs|q11.2	_
A_18_P12147252	_	_	_	_	chr15:23903349-23903408	hs|q11.2	_
A_16_P20183634	_	_	_	_	chr15:23903363-23903422	hs|q11.2	_
A_16_P57255866	_	_	_	_	chr15:23903508-23903566	hs|q11.2	_
A_16_P57255867	_	_	_	_	chr15:23903531-23903590	hs|q11.2	_
A_16_P57255868	_	_	_	_	chr15:23905595-23905654	hs|q11.2	_
A_16_P57255869	_	_	_	_	chr15:23905723-23905782	hs|q11.2	_
A_16_P57255870	_	_	_	_	chr15:23905777-23905836	hs|q11.2	_
A_16_P57255871	_	_	_	_	chr15:23905988-23906046	hs|q11.2	_
A_16_P57255872	_	_	_	_	chr15:23906112-23906171	hs|q11.2	_
A_16_P57255873	_	_	_	_	chr15:23906201-23906260	hs|q11.2	_
A_18_P20226750	_	_	_	_	chr15:23906553-23906612	hs|q11.2	_
A_16_P02993446	_	_	_	_	chr15:23906593-23906652	hs|q11.2	_
A_18_P20226200	_	_	_	_	chr15:23906636-23906695	hs|q11.2	_
A_18_P12144627	_	_	_	_	chr15:23906758-23906816	hs|q11.2	_
A_18_P20226561	_	_	_	_	chr15:23906869-23906913	hs|q11.2	_
A_16_P20183636	_	_	_	_	chr15:23906922-23906968	hs|q11.2	_
A_18_P20227100	_	_	_	_	chr15:23906976-23907021	hs|q11.2	_
A_18_P20226385	_	_	_	_	chr15:23906998-23907042	hs|q11.2	_
A_18_P12148296	_	_	_	_	chr15:23907061-23907109	hs|q11.2	_
A_18_P20225819	_	_	_	_	chr15:23907104-23907163	hs|q11.2	_
A_16_P02993447	_	_	_	_	chr15:23907141-23907200	hs|q11.2	_
A_18_P20226386	_	_	_	_	chr15:23907167-23907226	hs|q11.2	_
A_18_P12148056	_	_	_	_	chr15:23907219-23907277	hs|q11.2	_
A_18_P20226008	_	_	_	_	chr15:23907245-23907304	hs|q11.2	_
A_16_P20183638	_	_	_	_	chr15:23907361-23907420	hs|q11.2	_
A_18_P12146146	_	_	_	_	chr15:23907429-23907488	hs|q11.2	_
A_16_P02993448	_	_	_	_	chr15:23907461-23907520	hs|q11.2	_
A_18_P12144601	_	_	_	_	chr15:23907501-23907560	hs|q11.2	_
A_18_P20227101	_	_	_	_	chr15:23907579-23907638	hs|q11.2	_
A_16_P20183639	_	_	_	_	chr15:23907607-23907666	hs|q11.2	_
A_18_P12147234	_	_	_	_	chr15:23907752-23907809	hs|q11.2	_
A_18_P12145870	_	_	_	_	chr15:23907857-23907916	hs|q11.2	_
A_18_P20227102	_	_	_	_	chr15:23907898-23907952	hs|q11.2	_
A_16_P02993449	_	_	_	_	chr15:23907930-23907989	hs|q11.2	_
A_16_P20183641	_	_	_	_	chr15:23908330-23908385	hs|q11.2	_
A_18_P12148303	_	_	_	_	chr15:23908352-23908408	hs|q11.2	_
A_16_P02993450	_	_	_	_	chr15:23908466-23908519	hs|q11.2	_
A_18_P20227913	_	_	_	_	chr15:23908527-23908571	hs|q11.2	_
A_18_P20227914	_	_	_	_	chr15:23908559-23908603	hs|q11.2	_
A_18_P12145451	_	_	_	_	chr15:23908594-23908643	hs|q11.2	_
A_18_P20226751	_	_	_	_	chr15:23908617-23908663	hs|q11.2	_
A_16_P02993451	_	_	_	_	chr15:23908849-23908908	hs|q11.2	_
A_16_P57255874	_	_	_	_	chr15:23909007-23909051	hs|q11.2	_
A_16_P57255875	_	_	_	_	chr15:23909028-23909072	hs|q11.2	_
A_16_P57255876	_	_	_	_	chr15:23909089-23909139	hs|q11.2	_
A_16_P57255877	_	_	_	_	chr15:23909339-23909398	hs|q11.2	_
A_18_P20226387	_	_	_	_	chr15:23909418-23909477	hs|q11.2	_
A_16_P02993452	_	_	_	_	chr15:23909478-23909537	hs|q11.2	_
A_18_P20227748	_	_	_	_	chr15:23909731-23909790	hs|q11.2	_
A_18_P12148058	_	_	_	_	chr15:23909783-23909842	hs|q11.2	_
A_18_P20227103	_	_	_	_	chr15:23909813-23909872	hs|q11.2	_
A_16_P02993453	_	_	_	_	chr15:23909840-23909899	hs|q11.2	_
A_16_P20183645	_	_	_	_	chr15:23909867-23909926	hs|q11.2	_
A_16_P57255878	_	_	_	_	chr15:23911012-23911071	hs|q11.2	_
A_16_P57255879	_	_	_	_	chr15:23911061-23911120	hs|q11.2	_
A_16_P57255880	_	_	_	_	chr15:23911180-23911239	hs|q11.2	_
A_16_P57255881	_	_	_	_	chr15:23911351-23911404	hs|q11.2	_
A_16_P57255882	_	_	_	_	chr15:23912799-23912858	hs|q11.2	_
A_18_P20226909	_	_	_	_	chr15:23912960-23913019	hs|q11.2	_
A_18_P20227750	_	_	_	_	chr15:23913013-23913072	hs|q11.2	_
A_16_P02993454	_	_	_	_	chr15:23913037-23913096	hs|q11.2	_
A_16_P20183646	_	_	_	_	chr15:23913060-23913119	hs|q11.2	_
A_16_P40331189	_	_	_	_	chr15:23913390-23913449	hs|q11.2	_
A_18_P20226564	_	_	_	_	chr15:23913422-23913481	hs|q11.2	_
A_18_P12145695	_	_	_	_	chr15:23913459-23913518	hs|q11.2	_
A_18_P20225820	_	_	_	_	chr15:23913504-23913563	hs|q11.2	_
A_18_P12145305	_	_	_	_	chr15:23913548-23913607	hs|q11.2	_
A_18_P20227751	_	_	_	_	chr15:23913588-23913647	hs|q11.2	_
A_16_P02993455	_	_	_	_	chr15:23913597-23913656	hs|q11.2	_
A_16_P40331190	_	_	_	_	chr15:23913634-23913693	hs|q11.2	_
A_18_P20227562	_	_	_	_	chr15:23913670-23913729	hs|q11.2	_
A_18_P12145353	_	_	_	_	chr15:23913703-23913762	hs|q11.2	_
A_18_P20225821	_	_	_	_	chr15:23913734-23913793	hs|q11.2	_
A_18_P12144287	_	_	_	_	chr15:23913833-23913892	hs|q11.2	_
A_16_P02993456	_	_	_	_	chr15:23914003-23914062	hs|q11.2	_
A_16_P20183649	_	_	_	_	chr15:23914059-23914118	hs|q11.2	_
A_18_P20225621	_	_	_	_	chr15:23914090-23914149	hs|q11.2	_
A_18_P12148806	_	_	_	_	chr15:23914134-23914193	hs|q11.2	_
A_16_P20183650	_	_	_	_	chr15:23914147-23914206	hs|q11.2	_
A_18_P20226201	_	_	_	_	chr15:23914163-23914222	hs|q11.2	_
A_16_P02993457	_	_	_	_	chr15:23914204-23914263	hs|q11.2	_
A_16_P20183651	_	_	_	_	chr15:23914587-23914646	hs|q11.2	_
A_18_P20227915	_	_	_	_	chr15:23914609-23914668	hs|q11.2	_
A_18_P20227752	_	_	_	_	chr15:23914634-23914693	hs|q11.2	_
A_16_P02993458	_	_	_	_	chr15:23914665-23914724	hs|q11.2	_
A_18_P20226752	_	_	_	_	chr15:23914763-23914819	hs|q11.2	_
A_18_P12145474	_	_	_	_	chr15:23914795-23914854	hs|q11.2	_
A_18_P12144782	_	_	_	_	chr15:23914860-23914919	hs|q11.2	_
A_16_P40331195	_	_	_	_	chr15:23914983-23915042	hs|q11.2	_
A_18_P20227916	_	_	_	_	chr15:23915037-23915096	hs|q11.2	_
A_18_P20225822	_	_	_	_	chr15:23915065-23915124	hs|q11.2	_
A_16_P40331196	_	_	_	_	chr15:23915136-23915195	hs|q11.2	_
A_18_P20227917	_	_	_	_	chr15:23915207-23915266	hs|q11.2	_
A_16_P02993459	_	_	_	_	chr15:23915226-23915285	hs|q11.2	_
A_18_P12142715	_	_	_	_	chr15:23915248-23915307	hs|q11.2	_
A_18_P20228097	_	_	_	_	chr15:23915276-23915335	hs|q11.2	_
A_16_P20183654	_	_	_	_	chr15:23915361-23915420	hs|q11.2	_
A_18_P12144574	_	_	_	_	chr15:23915495-23915554	hs|q11.2	_
A_18_P20226753	_	_	_	_	chr15:23915532-23915591	hs|q11.2	_
A_18_P20227918	_	_	_	_	chr15:23915575-23915634	hs|q11.2	_
A_18_P12146198	_	_	_	_	chr15:23915606-23915665	hs|q11.2	_
A_18_P12146087	_	_	_	_	chr15:23915726-23915785	hs|q11.2	_
A_16_P02993460	_	_	_	_	chr15:23915742-23915801	hs|q11.2	_
A_18_P12146484	_	_	_	_	chr15:23915783-23915842	hs|q11.2	_
A_18_P20225622	_	_	_	_	chr15:23915875-23915934	hs|q11.2	_
A_16_P02993461	_	_	_	_	chr15:23916294-23916353	hs|q11.2	_
A_18_P12146517	_	_	_	_	chr15:23916419-23916478	hs|q11.2	_
A_18_P12144242	_	_	_	_	chr15:23916476-23916535	hs|q11.2	_
A_16_P02993462	_	_	_	_	chr15:23916561-23916620	hs|q11.2	_
A_18_P12148636	_	_	_	_	chr15:23916671-23916730	hs|q11.2	_
A_18_P12145659	_	_	_	_	chr15:23916731-23916784	hs|q11.2	_
A_16_P20183659	_	_	_	_	chr15:23916788-23916847	hs|q11.2	_
A_16_P57255883	_	_	_	_	chr15:23917217-23917276	hs|q11.2	_
A_16_P57255884	_	_	_	_	chr15:23917375-23917429	hs|q11.2	_
A_16_P57255885	_	_	_	_	chr15:23917453-23917512	hs|q11.2	_
A_16_P02993463	_	_	_	_	chr15:23917664-23917723	hs|q11.2	_
A_16_P57255886	_	_	_	_	chr15:23917678-23917737	hs|q11.2	_
A_18_P20225623	_	_	_	_	chr15:23917790-23917834	hs|q11.2	_
A_18_P12145367	_	_	_	_	chr15:23917839-23917898	hs|q11.2	_
A_18_P20226910	_	_	_	_	chr15:23917882-23917938	hs|q11.2	_
A_16_P20183661	_	_	_	_	chr15:23917949-23918008	hs|q11.2	_
A_18_P20227563	_	_	_	_	chr15:23917999-23918058	hs|q11.2	_
A_18_P12145483	_	_	_	_	chr15:23918029-23918088	hs|q11.2	_
A_18_P20226009	_	_	_	_	chr15:23918067-23918126	hs|q11.2	_
A_18_P12144921	_	_	_	_	chr15:23918123-23918182	hs|q11.2	_
A_16_P40331205	_	_	_	_	chr15:23918135-23918194	hs|q11.2	_
A_16_P02993464	_	_	_	_	chr15:23918171-23918230	hs|q11.2	_
A_18_P12147237	_	_	_	_	chr15:23918219-23918278	hs|q11.2	_
A_18_P12145616	_	_	_	_	chr15:23918282-23918341	hs|q11.2	_
A_18_P20226911	_	_	_	_	chr15:23918326-23918385	hs|q11.2	_
A_16_P20183662	_	_	_	_	chr15:23918359-23918418	hs|q11.2	_
A_18_P12143663	_	_	_	_	chr15:23918572-23918619	hs|q11.2	_
A_18_P20226388	_	_	_	_	chr15:23918591-23918639	hs|q11.2	_
A_16_P02993465	_	_	_	_	chr15:23918635-23918694	hs|q11.2	_
A_16_P57255887	_	_	_	_	chr15:23918810-23918865	hs|q11.2	_
A_16_P02993466	_	_	_	_	chr15:23919041-23919100	hs|q11.2	_
A_16_P57255888	_	_	_	_	chr15:23919149-23919208	hs|q11.2	_
A_18_P20227753	_	_	_	_	chr15:23919267-23919326	hs|q11.2	_
A_16_P02993467	_	_	_	_	chr15:23919386-23919445	hs|q11.2	_
A_16_P40331209	_	_	_	_	chr15:23919412-23919471	hs|q11.2	_
A_18_P20227919	_	_	_	_	chr15:23919832-23919885	hs|q11.2	_
A_16_P20183666	_	_	_	_	chr15:23919882-23919941	hs|q11.2	_
A_18_P20227564	_	_	_	_	chr15:23919926-23919985	hs|q11.2	_
A_16_P02993468	_	_	_	_	chr15:23919976-23920035	hs|q11.2	_
A_18_P12146387	_	_	_	_	chr15:23920007-23920066	hs|q11.2	_
A_18_P20227565	_	_	_	_	chr15:23920053-23920104	hs|q11.2	_
A_18_P12145676	_	_	_	_	chr15:23920099-23920143	hs|q11.2	_
A_18_P20227920	_	_	_	_	chr15:23920136-23920187	hs|q11.2	_
A_16_P20183667	_	_	_	_	chr15:23920155-23920214	hs|q11.2	_
A_16_P02993469	_	_	_	_	chr15:23920311-23920370	hs|q11.2	_
A_18_P20226754	_	_	_	_	chr15:23920350-23920409	hs|q11.2	_
A_18_P12148460	_	_	_	_	chr15:23920396-23920452	hs|q11.2	_
A_16_P02993470	_	_	_	_	chr15:23920625-23920683	hs|q11.2	_
A_18_P20226011	_	_	_	_	chr15:23920848-23920907	hs|q11.2	_
A_18_P20227443	_	_	_	_	chr15:23920897-23920952	hs|q11.2	_
A_16_P20183670	_	_	_	_	chr15:23920929-23920988	hs|q11.2	_
A_16_P20183671	_	_	_	_	chr15:23921906-23921965	hs|q11.2	_
A_16_P02993471	_	_	_	_	chr15:23922020-23922079	hs|q11.2	_
A_16_P02993472	_	_	_	_	chr15:23922725-23922784	hs|q11.2	_
A_16_P20183674	_	_	_	_	chr15:23922768-23922827	hs|q11.2	_
A_18_P20227754	_	_	_	_	chr15:23922900-23922957	hs|q11.2	_
A_18_P12143687	_	_	_	_	chr15:23922931-23922990	hs|q11.2	_
A_18_P20227922	_	_	_	_	chr15:23922971-23923030	hs|q11.2	_
A_18_P20226565	_	_	_	_	chr15:23923036-23923095	hs|q11.2	_
A_16_P40331217	_	_	_	_	chr15:23923062-23923121	hs|q11.2	_
A_18_P12147421	_	_	_	_	chr15:23923081-23923140	hs|q11.2	_
A_16_P02993473	_	_	_	_	chr15:23923100-23923159	hs|q11.2	_
A_18_P20228098	_	_	_	_	chr15:23923130-23923189	hs|q11.2	_
A_16_P20183675	_	_	_	_	chr15:23923145-23923204	hs|q11.2	_
A_18_P20227923	_	_	_	_	chr15:23923160-23923211	hs|q11.2	_
A_16_P57255889	_	_	_	_	chr15:23923260-23923319	hs|q11.2	_
A_16_P57255890	_	_	_	_	chr15:23923332-23923376	hs|q11.2	_
A_16_P57255891	_	_	_	_	chr15:23923421-23923474	hs|q11.2	_
A_16_P20183676	_	_	_	_	chr15:23923550-23923609	hs|q11.2	_
A_16_P02993474	_	_	_	_	chr15:23923649-23923708	hs|q11.2	_
A_16_P20183677	_	_	_	_	chr15:23923664-23923723	hs|q11.2	_
A_18_P12146725	_	_	_	_	chr15:23923688-23923747	hs|q11.2	_
A_16_P20183678	_	_	_	_	chr15:23923701-23923760	hs|q11.2	_
A_18_P20225824	_	_	_	_	chr15:23923730-23923787	hs|q11.2	_
A_18_P20227755	_	_	_	_	chr15:23927151-23927210	hs|q11.2	_
A_16_P20183679	_	_	_	_	chr15:23927179-23927238	hs|q11.2	_
A_16_P20183680	_	_	_	_	chr15:23927244-23927303	hs|q11.2	_
A_16_P02993475	_	_	_	_	chr15:23927922-23927981	hs|q11.2	_
A_16_P57255892	_	_	_	_	chr15:23928007-23928066	hs|q11.2	_
A_16_P57255893	_	_	_	_	chr15:23928049-23928108	hs|q11.2	_
A_18_P20226389	_	_	_	_	chr15:23928167-23928218	hs|q11.2	_
A_18_P12146480	_	_	_	_	chr15:23928228-23928281	hs|q11.2	_
A_18_P20227268	_	_	_	_	chr15:23928270-23928329	hs|q11.2	_
A_16_P02993476	_	_	_	_	chr15:23928296-23928355	hs|q11.2	_
A_18_P12145414	_	_	_	_	chr15:23928331-23928390	hs|q11.2	_
A_16_P40331225	_	_	_	_	chr15:23928340-23928399	hs|q11.2	_
A_18_P20225825	_	_	_	_	chr15:23928428-23928487	hs|q11.2	_
A_16_P20183683	_	_	_	_	chr15:23928456-23928515	hs|q11.2	_
A_18_P20225826	_	_	_	_	chr15:23928502-23928555	hs|q11.2	_
A_18_P20226390	_	_	_	_	chr15:23928539-23928583	hs|q11.2	_
A_18_P20227269	_	_	_	_	chr15:23928625-23928683	hs|q11.2	_
A_16_P02993477	_	_	_	_	chr15:23928650-23928709	hs|q11.2	_
A_18_P20226755	_	_	_	_	chr15:23928764-23928816	hs|q11.2	_
A_18_P20227756	_	_	_	_	chr15:23928811-23928855	hs|q11.2	_
A_18_P12144250	_	_	_	_	chr15:23929022-23929073	hs|q11.2	_
A_16_P02993478	_	_	_	_	chr15:23929035-23929085	hs|q11.2	_
A_18_P20226566	_	_	_	_	chr15:23929057-23929102	hs|q11.2	_
A_18_P20226756	_	_	_	_	chr15:23929095-23929139	hs|q11.2	_
A_18_P12141865	_	_	_	_	chr15:23929134-23929185	hs|q11.2	_
A_18_P20225827	_	_	_	_	chr15:23929209-23929267	hs|q11.2	_
A_16_P40331229	_	_	_	_	chr15:23929252-23929311	hs|q11.2	_
A_18_P12144864	_	_	_	_	chr15:23929317-23929375	hs|q11.2	_
A_18_P20226757	_	_	_	_	chr15:23929384-23929428	hs|q11.2	_
A_18_P20227924	_	_	_	_	chr15:23929536-23929590	hs|q11.2	_
A_18_P12142693	_	_	_	_	chr15:23929562-23929621	hs|q11.2	_
A_16_P02993479	_	_	_	_	chr15:23929580-23929638	hs|q11.2	_
A_18_P20227757	_	_	_	_	chr15:23929616-23929670	hs|q11.2	_
A_18_P12141837	_	_	_	_	chr15:23929673-23929726	hs|q11.2	_
A_18_P20226758	_	_	_	_	chr15:23929707-23929762	hs|q11.2	_
A_16_P20183688	_	_	_	_	chr15:23929766-23929819	hs|q11.2	_
A_18_P12149467	_	_	_	_	chr15:23929850-23929894	hs|q11.2	_
A_16_P57255894	_	_	_	_	chr15:23930039-23930098	hs|q11.2	_
A_16_P57255895	_	_	_	_	chr15:23930321-23930374	hs|q11.2	_
A_18_P20227444	_	_	_	_	chr15:23930491-23930550	hs|q11.2	_
A_16_P33633165	_	_	_	_	chr15:23930509-23930568	hs|q11.2	_
A_16_P33633166	_	_	_	_	chr15:23930516-23930575	hs|q11.2	_
A_16_P33633167	NM_002487	NDN	necdin homolog (mouse)	ref|NM_002487	chr15:23930528-23930587	hs|q11.2	Homo sapiens necdin homolog (mouse) (NDN), mRNA.
A_16_P33633168	NM_002487	NDN	necdin homolog (mouse)	ref|NM_002487	chr15:23930537-23930596	hs|q11.2	Homo sapiens necdin homolog (mouse) (NDN), mRNA.
A_16_P40331232	NM_002487	NDN	necdin homolog (mouse)	ref|NM_002487	chr15:23930554-23930613	hs|q11.2	Homo sapiens necdin homolog (mouse) (NDN), mRNA.
A_16_P33633170	NM_002487	NDN	necdin homolog (mouse)	ref|NM_002487	chr15:23930565-23930624	hs|q11.2	Homo sapiens necdin homolog (mouse) (NDN), mRNA.
A_16_P33633171	NM_002487	NDN	necdin homolog (mouse)	ref|NM_002487	chr15:23930571-23930630	hs|q11.2	Homo sapiens necdin homolog (mouse) (NDN), mRNA.
A_18_P20228099	NM_002487	NDN	necdin homolog (mouse)	ref|NM_002487	chr15:23930581-23930640	hs|q11.2	Homo sapiens necdin homolog (mouse) (NDN), mRNA.
A_16_P33633173	NM_002487	NDN	necdin homolog (mouse)	ref|NM_002487	chr15:23930589-23930648	hs|q11.2	Homo sapiens necdin homolog (mouse) (NDN), mRNA.
A_16_P33633174	NM_002487	NDN	necdin homolog (mouse)	ref|NM_002487	chr15:23930595-23930654	hs|q11.2	Homo sapiens necdin homolog (mouse) (NDN), mRNA.
A_16_P33633175	NM_002487	NDN	necdin homolog (mouse)	ref|NM_002487	chr15:23930605-23930664	hs|q11.2	Homo sapiens necdin homolog (mouse) (NDN), mRNA.
A_16_P33633176	NM_002487	NDN	necdin homolog (mouse)	ref|NM_002487	chr15:23930613-23930672	hs|q11.2	Homo sapiens necdin homolog (mouse) (NDN), mRNA.
A_16_P02993480	NM_002487	NDN	necdin homolog (mouse)	ref|NM_002487	chr15:23930625-23930684	hs|q11.2	Homo sapiens necdin homolog (mouse) (NDN), mRNA.
A_16_P33633178	NM_002487	NDN	necdin homolog (mouse)	ref|NM_002487	chr15:23930635-23930694	hs|q11.2	Homo sapiens necdin homolog (mouse) (NDN), mRNA.
A_16_P33633179	NM_002487	NDN	necdin homolog (mouse)	ref|NM_002487	chr15:23930646-23930705	hs|q11.2	Homo sapiens necdin homolog (mouse) (NDN), mRNA.
A_16_P33633180	NM_002487	NDN	necdin homolog (mouse)	ref|NM_002487	chr15:23930652-23930711	hs|q11.2	Homo sapiens necdin homolog (mouse) (NDN), mRNA.
A_18_P12144912	NM_002487	NDN	necdin homolog (mouse)	ref|NM_002487	chr15:23930663-23930722	hs|q11.2	Homo sapiens necdin homolog (mouse) (NDN), mRNA.
A_16_P33633182	NM_002487	NDN	necdin homolog (mouse)	ref|NM_002487	chr15:23930678-23930737	hs|q11.2	Homo sapiens necdin homolog (mouse) (NDN), mRNA.
A_18_P20227566	NM_002487	NDN	necdin homolog (mouse)	ref|NM_002487	chr15:23930696-23930755	hs|q11.2	Homo sapiens necdin homolog (mouse) (NDN), mRNA.
A_14_P117589	NM_002487	NDN	necdin homolog (mouse)	ref|NM_002487	chr15:23930701-23930760	hs|q11.2	Homo sapiens necdin homolog (mouse) (NDN), mRNA.
A_16_P33633184	NM_002487	NDN	necdin homolog (mouse)	ref|NM_002487	chr15:23930707-23930766	hs|q11.2	Homo sapiens necdin homolog (mouse) (NDN), mRNA.
A_16_P33633185	NM_002487	NDN	necdin homolog (mouse)	ref|NM_002487	chr15:23930716-23930775	hs|q11.2	Homo sapiens necdin homolog (mouse) (NDN), mRNA.
A_16_P20183691	NM_002487	NDN	necdin homolog (mouse)	ref|NM_002487	chr15:23930727-23930786	hs|q11.2	Homo sapiens necdin homolog (mouse) (NDN), mRNA.
A_16_P33633187	NM_002487	NDN	necdin homolog (mouse)	ref|NM_002487	chr15:23930737-23930796	hs|q11.2	Homo sapiens necdin homolog (mouse) (NDN), mRNA.
A_16_P33633188	NM_002487	NDN	necdin homolog (mouse)	ref|NM_002487	chr15:23930745-23930804	hs|q11.2	Homo sapiens necdin homolog (mouse) (NDN), mRNA.
A_14_P202434	NM_002487	NDN	necdin homolog (mouse)	ref|NM_002487	chr15:23930811-23930870	hs|q11.2	Homo sapiens necdin homolog (mouse) (NDN), mRNA.
A_16_P33633189	NM_002487	NDN	necdin homolog (mouse)	ref|NM_002487	chr15:23930815-23930874	hs|q11.2	Homo sapiens necdin homolog (mouse) (NDN), mRNA.
A_16_P33633190	NM_002487	NDN	necdin homolog (mouse)	ref|NM_002487	chr15:23930824-23930883	hs|q11.2	Homo sapiens necdin homolog (mouse) (NDN), mRNA.
A_18_P12145767	NM_002487	NDN	necdin homolog (mouse)	ref|NM_002487	chr15:23930849-23930908	hs|q11.2	Homo sapiens necdin homolog (mouse) (NDN), mRNA.
A_16_P33633193	NM_002487	NDN	necdin homolog (mouse)	ref|NM_002487	chr15:23930860-23930911	hs|q11.2	Homo sapiens necdin homolog (mouse) (NDN), mRNA.
A_16_P33633195	NM_002487	NDN	necdin homolog (mouse)	ref|NM_002487	chr15:23930882-23930935	hs|q11.2	Homo sapiens necdin homolog (mouse) (NDN), mRNA.
A_16_P33633196	NM_002487	NDN	necdin homolog (mouse)	ref|NM_002487	chr15:23930883-23930941	hs|q11.2	Homo sapiens necdin homolog (mouse) (NDN), mRNA.
A_16_P33633197	NM_002487	NDN	necdin homolog (mouse)	ref|NM_002487	chr15:23930958-23931002	hs|q11.2	Homo sapiens necdin homolog (mouse) (NDN), mRNA.
A_16_P57255896	NM_002487	NDN	necdin homolog (mouse)	ref|NM_002487	chr15:23931026-23931070	hs|q11.2	Homo sapiens necdin homolog (mouse) (NDN), mRNA.
A_16_P02993482	NM_002487	NDN	necdin homolog (mouse)	ref|NM_002487	chr15:23931276-23931335	hs|q11.2	Homo sapiens necdin homolog (mouse) (NDN), mRNA.
A_18_P20227106	NM_002487	NDN	necdin homolog (mouse)	ref|NM_002487	chr15:23931283-23931342	hs|q11.2	Homo sapiens necdin homolog (mouse) (NDN), mRNA.
A_16_P33633203	NM_002487	NDN	necdin homolog (mouse)	ref|NM_002487	chr15:23931353-23931397	hs|q11.2	Homo sapiens necdin homolog (mouse) (NDN), mRNA.
A_16_P33633207	NM_002487	NDN	necdin homolog (mouse)	ref|NM_002487	chr15:23931377-23931421	hs|q11.2	Homo sapiens necdin homolog (mouse) (NDN), mRNA.
A_16_P33633208	NM_002487	NDN	necdin homolog (mouse)	ref|NM_002487	chr15:23931393-23931437	hs|q11.2	Homo sapiens necdin homolog (mouse) (NDN), mRNA.
A_16_P33633209	NM_002487	NDN	necdin homolog (mouse)	ref|NM_002487	chr15:23931499-23931543	hs|q11.2	Homo sapiens necdin homolog (mouse) (NDN), mRNA.
A_16_P40331237	NM_002487	NDN	necdin homolog (mouse)	ref|NM_002487	chr15:23931510-23931559	hs|q11.2	Homo sapiens necdin homolog (mouse) (NDN), mRNA.
A_16_P33633211	NM_002487	NDN	necdin homolog (mouse)	ref|NM_002487	chr15:23931518-23931562	hs|q11.2	Homo sapiens necdin homolog (mouse) (NDN), mRNA.
A_16_P33633221	NM_002487	NDN	necdin homolog (mouse)	ref|NM_002487	chr15:23931762-23931806	hs|q11.2	Homo sapiens necdin homolog (mouse) (NDN), mRNA.
A_16_P33633222	NM_002487	NDN	necdin homolog (mouse)	ref|NM_002487	chr15:23931771-23931815	hs|q11.2	Homo sapiens necdin homolog (mouse) (NDN), mRNA.
A_16_P33633223	NM_002487	NDN	necdin homolog (mouse)	ref|NM_002487	chr15:23931778-23931822	hs|q11.2	Homo sapiens necdin homolog (mouse) (NDN), mRNA.
A_16_P33633224	NM_002487	NDN	necdin homolog (mouse)	ref|NM_002487	chr15:23931857-23931901	hs|q11.2	Homo sapiens necdin homolog (mouse) (NDN), mRNA.
A_16_P02993483	NM_002487	NDN	necdin homolog (mouse)	ref|NM_002487	chr15:23931858-23931902	hs|q11.2	Homo sapiens necdin homolog (mouse) (NDN), mRNA.
A_16_P33633226	NM_002487	NDN	necdin homolog (mouse)	ref|NM_002487	chr15:23931870-23931914	hs|q11.2	Homo sapiens necdin homolog (mouse) (NDN), mRNA.
A_16_P33633227	NM_002487	NDN	necdin homolog (mouse)	ref|NM_002487	chr15:23931877-23931921	hs|q11.2	Homo sapiens necdin homolog (mouse) (NDN), mRNA.
A_16_P33633252	NM_002487	NDN	necdin homolog (mouse)	ref|NM_002487	chr15:23932320-23932366	hs|q11.2	Homo sapiens necdin homolog (mouse) (NDN), mRNA.
A_16_P33633253	NM_002487	NDN	necdin homolog (mouse)	ref|NM_002487	chr15:23932321-23932369	hs|q11.2	Homo sapiens necdin homolog (mouse) (NDN), mRNA.
A_18_P20227567	NM_002487	NDN	necdin homolog (mouse)	ref|NM_002487	chr15:23932324-23932371	hs|q11.2	Homo sapiens necdin homolog (mouse) (NDN), mRNA.
A_16_P33633255	NM_002487	NDN	necdin homolog (mouse)	ref|NM_002487	chr15:23932339-23932383	hs|q11.2	Homo sapiens necdin homolog (mouse) (NDN), mRNA.
A_16_P33633256	NM_002487	NDN	necdin homolog (mouse)	ref|NM_002487	chr15:23932341-23932385	hs|q11.2	Homo sapiens necdin homolog (mouse) (NDN), mRNA.
A_16_P57255898	_	_	_	_	chr15:23932702-23932757	hs|q11.2	_
A_16_P57255899	_	_	_	_	chr15:23932742-23932801	hs|q11.2	_
A_18_P20228100	_	_	_	_	chr15:23932865-23932917	hs|q11.2	_
A_18_P20226912	_	_	_	_	chr15:23932887-23932946	hs|q11.2	_
A_18_P12144927	_	_	_	_	chr15:23932913-23932972	hs|q11.2	_
A_18_P20226760	_	_	_	_	chr15:23932951-23933010	hs|q11.2	_
A_16_P02993484	_	_	_	_	chr15:23933005-23933064	hs|q11.2	_
A_18_P20225828	_	_	_	_	chr15:23933060-23933119	hs|q11.2	_
A_18_P20227925	_	_	_	_	chr15:23933104-23933163	hs|q11.2	_
A_18_P20227107	_	_	_	_	chr15:23933135-23933194	hs|q11.2	_
A_18_P12147083	_	_	_	_	chr15:23933293-23933352	hs|q11.2	_
A_16_P02993485	_	_	_	_	chr15:23933306-23933365	hs|q11.2	_
A_18_P20226391	_	_	_	_	chr15:23933370-23933420	hs|q11.2	_
A_18_P20226013	_	_	_	_	chr15:23933406-23933455	hs|q11.2	_
A_18_P12143927	_	_	_	_	chr15:23933462-23933510	hs|q11.2	_
A_18_P20226392	_	_	_	_	chr15:23933592-23933651	hs|q11.2	_
A_16_P02993486	_	_	_	_	chr15:23933619-23933678	hs|q11.2	_
A_18_P20226014	_	_	_	_	chr15:23933649-23933708	hs|q11.2	_
A_18_P12147360	_	_	_	_	chr15:23933691-23933749	hs|q11.2	_
A_18_P20225829	_	_	_	_	chr15:23933996-23934055	hs|q11.2	_
A_16_P20183703	_	_	_	_	chr15:23934024-23934083	hs|q11.2	_
A_18_P12146093	_	_	_	_	chr15:23934035-23934094	hs|q11.2	_
A_16_P20183704	_	_	_	_	chr15:23934067-23934126	hs|q11.2	_
A_16_P02993487	_	_	_	_	chr15:23934089-23934148	hs|q11.2	_
A_16_P02993488	_	_	_	_	chr15:23934466-23934525	hs|q11.2	_
A_16_P20183705	_	_	_	_	chr15:23934497-23934556	hs|q11.2	_
A_16_P40331248	_	_	_	_	chr15:23934534-23934593	hs|q11.2	_
A_18_P12147691	_	_	_	_	chr15:23934570-23934629	hs|q11.2	_
A_18_P20227108	_	_	_	_	chr15:23934605-23934663	hs|q11.2	_
A_18_P20228101	_	_	_	_	chr15:23934645-23934693	hs|q11.2	_
A_18_P20228102	_	_	_	_	chr15:23934725-23934772	hs|q11.2	_
A_18_P12148246	_	_	_	_	chr15:23934739-23934792	hs|q11.2	_
A_18_P20225830	_	_	_	_	chr15:23934807-23934852	hs|q11.2	_
A_18_P12144783	_	_	_	_	chr15:23934872-23934923	hs|q11.2	_
A_16_P02993489	_	_	_	_	chr15:23934889-23934944	hs|q11.2	_
A_18_P12145689	_	_	_	_	chr15:23935004-23935058	hs|q11.2	_
A_18_P20225624	_	_	_	_	chr15:23935031-23935085	hs|q11.2	_
A_18_P12142707	_	_	_	_	chr15:23935070-23935115	hs|q11.2	_
A_16_P20183708	_	_	_	_	chr15:23935167-23935217	hs|q11.2	_
A_18_P20227445	_	_	_	_	chr15:23935192-23935248	hs|q11.2	_
A_16_P02993490	_	_	_	_	chr15:23935421-23935480	hs|q11.2	_
A_18_P20226393	_	_	_	_	chr15:23935451-23935510	hs|q11.2	_
A_18_P20226015	_	_	_	_	chr15:23935693-23935737	hs|q11.2	_
A_18_P12143886	_	_	_	_	chr15:23935755-23935799	hs|q11.2	_
A_16_P20183710	_	_	_	_	chr15:23935838-23935897	hs|q11.2	_
A_16_P02993491	_	_	_	_	chr15:23935973-23936031	hs|q11.2	_
A_18_P20227270	_	_	_	_	chr15:23936010-23936054	hs|q11.2	_
A_16_P20183711	_	_	_	_	chr15:23936102-23936151	hs|q11.2	_
A_16_P57255900	_	_	_	_	chr15:23936208-23936257	hs|q11.2	_
A_16_P57255901	_	_	_	_	chr15:23936266-23936310	hs|q11.2	_
A_16_P57255902	_	_	_	_	chr15:23936347-23936402	hs|q11.2	_
A_16_P02993492	_	_	_	_	chr15:23936446-23936505	hs|q11.2	_
A_18_P20226016	_	_	_	_	chr15:23936477-23936536	hs|q11.2	_
A_18_P12147642	_	_	_	_	chr15:23936533-23936587	hs|q11.2	_
A_18_P12144853	_	_	_	_	chr15:23936599-23936644	hs|q11.2	_
A_18_P20227109	_	_	_	_	chr15:23936679-23936725	hs|q11.2	_
A_16_P20183713	_	_	_	_	chr15:23936722-23936766	hs|q11.2	_
A_18_P12147281	_	_	_	_	chr15:23936788-23936845	hs|q11.2	_
A_16_P02993493	_	_	_	_	chr15:23936850-23936908	hs|q11.2	_
A_18_P20226394	_	_	_	_	chr15:23936896-23936942	hs|q11.2	_
A_18_P12146495	_	_	_	_	chr15:23936937-23936991	hs|q11.2	_
A_18_P20228103	_	_	_	_	chr15:23936958-23937008	hs|q11.2	_
A_18_P20226395	_	_	_	_	chr15:23936987-23937031	hs|q11.2	_
A_18_P20226396	_	_	_	_	chr15:23937059-23937106	hs|q11.2	_
A_16_P20183715	_	_	_	_	chr15:23937184-23937243	hs|q11.2	_
A_16_P57255903	_	_	_	_	chr15:23937359-23937418	hs|q11.2	_
A_16_P02993494	_	_	_	_	chr15:23938070-23938129	hs|q11.2	_
A_18_P20227446	_	_	_	_	chr15:23938124-23938169	hs|q11.2	_
A_18_P12146641	_	_	_	_	chr15:23938164-23938212	hs|q11.2	_
A_16_P57255904	_	_	_	_	chr15:23938237-23938296	hs|q11.2	_
A_16_P57255905	_	_	_	_	chr15:23938275-23938326	hs|q11.2	_
A_16_P57255906	_	_	_	_	chr15:23938401-23938460	hs|q11.2	_
A_16_P02993495	_	_	_	_	chr15:23938971-23939030	hs|q11.2	_
A_16_P40331260	_	_	_	_	chr15:23939006-23939055	hs|q11.2	_
A_16_P57255907	_	_	_	_	chr15:23939175-23939234	hs|q11.2	_
A_16_P57255908	_	_	_	_	chr15:23939208-23939267	hs|q11.2	_
A_16_P57255909	_	_	_	_	chr15:23939326-23939379	hs|q11.2	_
A_16_P20183718	_	_	_	_	chr15:23939421-23939475	hs|q11.2	_
A_16_P02993496	_	_	_	_	chr15:23939450-23939509	hs|q11.2	_
A_18_P20226018	_	_	_	_	chr15:23939563-23939622	hs|q11.2	_
A_16_P20183719	_	_	_	_	chr15:23939614-23939673	hs|q11.2	_
A_16_P57255910	_	_	_	_	chr15:23940090-23940149	hs|q11.2	_
A_16_P57255911	_	_	_	_	chr15:23940119-23940178	hs|q11.2	_
A_16_P57255912	_	_	_	_	chr15:23940237-23940283	hs|q11.2	_
A_16_P57255913	_	_	_	_	chr15:23940286-23940334	hs|q11.2	_
A_16_P57255914	_	_	_	_	chr15:23940383-23940430	hs|q11.2	_
A_16_P57255915	_	_	_	_	chr15:23940434-23940493	hs|q11.2	_
A_16_P57255916	_	_	_	_	chr15:23940489-23940548	hs|q11.2	_
A_16_P57255917	_	_	_	_	chr15:23940525-23940584	hs|q11.2	_
A_16_P57255918	_	_	_	_	chr15:23940549-23940608	hs|q11.2	_
A_16_P20183720	_	_	_	_	chr15:23947114-23947172	hs|q11.2	_
A_18_P20226761	_	_	_	_	chr15:23947153-23947198	hs|q11.2	_
A_18_P20225831	_	_	_	_	chr15:23947183-23947242	hs|q11.2	_
A_16_P02993497	_	_	_	_	chr15:23947213-23947272	hs|q11.2	_
A_16_P57255926	_	_	_	_	chr15:23947495-23947548	hs|q11.2	_
A_16_P57255927	_	_	_	_	chr15:23947597-23947656	hs|q11.2	_
A_16_P40331265	_	_	_	_	chr15:23948413-23948472	hs|q11.2	_
A_18_P20226916	_	_	_	_	chr15:23948619-23948678	hs|q11.2	_
A_16_P40331267	_	_	_	_	chr15:23948750-23948809	hs|q11.2	_
A_16_P57255928	_	_	_	_	chr15:23948822-23948881	hs|q11.2	_
A_16_P57255929	_	_	_	_	chr15:23949084-23949143	hs|q11.2	_
A_16_P57255930	_	_	_	_	chr15:23949405-23949464	hs|q11.2	_
A_16_P57255931	_	_	_	_	chr15:23949662-23949721	hs|q11.2	_
A_16_P57255932	_	_	_	_	chr15:23950251-23950310	hs|q11.2	_
A_16_P57255933	_	_	_	_	chr15:23950490-23950548	hs|q11.2	_
A_16_P57255934	_	_	_	_	chr15:23950589-23950648	hs|q11.2	_
A_16_P57255935	_	_	_	_	chr15:23950771-23950830	hs|q11.2	_
A_16_P57255936	_	_	_	_	chr15:23950937-23950996	hs|q11.2	_
A_16_P20183724	_	_	_	_	chr15:23951274-23951333	hs|q11.2	_
A_18_P20227271	_	_	_	_	chr15:23951318-23951377	hs|q11.2	_
A_16_P57255937	_	_	_	_	chr15:23952270-23952329	hs|q11.2	_
A_16_P57255938	_	_	_	_	chr15:23952455-23952510	hs|q11.2	_
A_16_P57255939	_	_	_	_	chr15:23952725-23952784	hs|q11.2	_
A_16_P57255940	_	_	_	_	chr15:23952822-23952880	hs|q11.2	_
A_16_P57255941	_	_	_	_	chr15:23952952-23953011	hs|q11.2	_
A_16_P57255942	_	_	_	_	chr15:23953131-23953190	hs|q11.2	_
A_16_P57255943	_	_	_	_	chr15:23953275-23953334	hs|q11.2	_
A_16_P57255944	_	_	_	_	chr15:23953304-23953363	hs|q11.2	_
A_16_P57255945	_	_	_	_	chr15:23953441-23953500	hs|q11.2	_
A_16_P57255946	_	_	_	_	chr15:23953576-23953635	hs|q11.2	_
A_16_P20183725	_	_	_	_	chr15:23953682-23953733	hs|q11.2	_
A_16_P20183726	_	_	_	_	chr15:23953898-23953952	hs|q11.2	_
A_16_P02993499	_	_	_	_	chr15:23953967-23954026	hs|q11.2	_
A_18_P12145277	_	_	_	_	chr15:23953993-23954052	hs|q11.2	_
A_18_P20227758	_	_	_	_	chr15:23954043-23954089	hs|q11.2	_
A_16_P20183727	_	_	_	_	chr15:23954089-23954144	hs|q11.2	_
A_18_P20228281	_	_	_	_	chr15:23954304-23954363	hs|q11.2	_
A_18_P20227759	_	_	_	_	chr15:23954336-23954390	hs|q11.2	_
A_18_P12143465	_	_	_	_	chr15:23954414-23954472	hs|q11.2	_
A_16_P02993500	_	_	_	_	chr15:23954459-23954518	hs|q11.2	_
A_18_P12145502	_	_	_	_	chr15:23954471-23954530	hs|q11.2	_
A_18_P20227760	_	_	_	_	chr15:23954557-23954612	hs|q11.2	_
A_16_P20183729	_	_	_	_	chr15:23954643-23954688	hs|q11.2	_
A_16_P02993501	_	_	_	_	chr15:23955017-23955076	hs|q11.2	_
A_18_P20225439	_	_	_	_	chr15:23955093-23955143	hs|q11.2	_
A_18_P12144089	_	_	_	_	chr15:23955130-23955178	hs|q11.2	_
A_16_P20183731	_	_	_	_	chr15:23955134-23955189	hs|q11.2	_
A_18_P20226762	_	_	_	_	chr15:23955160-23955211	hs|q11.2	_
A_16_P57255947	_	_	_	_	chr15:23955338-23955397	hs|q11.2	_
A_16_P57255948	_	_	_	_	chr15:23955424-23955469	hs|q11.2	_
A_16_P57255949	_	_	_	_	chr15:23955553-23955601	hs|q11.2	_
A_16_P57255950	_	_	_	_	chr15:23955575-23955620	hs|q11.2	_
A_16_P20183732	_	_	_	_	chr15:23955743-23955787	hs|q11.2	_
A_18_P20226917	_	_	_	_	chr15:23955860-23955910	hs|q11.2	_
A_16_P02993502	_	_	_	_	chr15:23955881-23955933	hs|q11.2	_
A_16_P40331277	_	_	_	_	chr15:23955954-23956003	hs|q11.2	_
A_18_P12146834	_	_	_	_	chr15:23956001-23956047	hs|q11.2	_
A_18_P20225626	_	_	_	_	chr15:23956014-23956061	hs|q11.2	_
A_18_P12144220	_	_	_	_	chr15:23956174-23956229	hs|q11.2	_
A_16_P02993503	_	_	_	_	chr15:23956321-23956380	hs|q11.2	_
A_16_P20183735	_	_	_	_	chr15:23956395-23956449	hs|q11.2	_
A_18_P12147545	_	_	_	_	chr15:23956408-23956466	hs|q11.2	_
A_18_P20227447	_	_	_	_	chr15:23956787-23956838	hs|q11.2	_
A_16_P40331280	_	_	_	_	chr15:23956804-23956850	hs|q11.2	_
A_18_P20226918	_	_	_	_	chr15:23956832-23956876	hs|q11.2	_
A_16_P40331281	_	_	_	_	chr15:23956859-23956903	hs|q11.2	_
A_16_P02993504	_	_	_	_	chr15:23956888-23956940	hs|q11.2	_
A_18_P12143037	_	_	_	_	chr15:23956905-23956953	hs|q11.2	_
A_18_P20227927	_	_	_	_	chr15:23956960-23957004	hs|q11.2	_
A_18_P20226019	_	_	_	_	chr15:23957024-23957068	hs|q11.2	_
A_16_P40331282	_	_	_	_	chr15:23957057-23957101	hs|q11.2	_
A_18_P20226203	_	_	_	_	chr15:23957103-23957152	hs|q11.2	_
A_16_P57255951	_	_	_	_	chr15:23957487-23957532	hs|q11.2	_
A_16_P57255952	_	_	_	_	chr15:23957641-23957700	hs|q11.2	_
A_16_P57255953	_	_	_	_	chr15:23957692-23957751	hs|q11.2	_
A_16_P57255954	_	_	_	_	chr15:23957749-23957801	hs|q11.2	_
A_16_P57255955	_	_	_	_	chr15:23958097-23958156	hs|q11.2	_
A_16_P57255956	_	_	_	_	chr15:23958263-23958322	hs|q11.2	_
A_16_P57255957	_	_	_	_	chr15:23958395-23958444	hs|q11.2	_
A_16_P57255958	_	_	_	_	chr15:23958611-23958670	hs|q11.2	_
A_18_P20226568	_	_	_	_	chr15:23959033-23959092	hs|q11.2	_
A_18_P20227448	_	_	_	_	chr15:23959066-23959125	hs|q11.2	_
A_18_P20227111	_	_	_	_	chr15:23959097-23959156	hs|q11.2	_
A_18_P12148449	_	_	_	_	chr15:23959123-23959182	hs|q11.2	_
A_18_P20226919	_	_	_	_	chr15:23959154-23959213	hs|q11.2	_
A_16_P57255959	_	_	_	_	chr15:23965426-23965485	hs|q11.2	_
A_16_P57255960	_	_	_	_	chr15:23965539-23965598	hs|q11.2	_
A_16_P40331283	_	_	_	_	chr15:23965558-23965617	hs|q11.2	_
A_16_P02993505	_	_	_	_	chr15:23965594-23965653	hs|q11.2	_
A_16_P40331284	_	_	_	_	chr15:23965630-23965689	hs|q11.2	_
A_16_P40331285	_	_	_	_	chr15:23965662-23965717	hs|q11.2	_
A_16_P57255961	_	_	_	_	chr15:23965678-23965735	hs|q11.2	_
A_16_P57255962	_	_	_	_	chr15:23967313-23967370	hs|q11.2	_
A_16_P40331286	_	_	_	_	chr15:23968892-23968949	hs|q11.2	_
A_18_P20228104	_	_	_	_	chr15:23968896-23968953	hs|q11.2	_
A_16_P02993506	_	_	_	_	chr15:23969063-23969122	hs|q11.2	_
A_16_P20183740	_	_	_	_	chr15:23969101-23969160	hs|q11.2	_
A_16_P02993507	_	_	_	_	chr15:23969533-23969583	hs|q11.2	_
A_18_P20226569	_	_	_	_	chr15:23969564-23969608	hs|q11.2	_
A_16_P57255963	_	_	_	_	chr15:23969685-23969744	hs|q11.2	_
A_16_P57255964	_	_	_	_	chr15:23969876-23969935	hs|q11.2	_
A_16_P57255965	_	_	_	_	chr15:23969915-23969974	hs|q11.2	_
A_16_P57255966	_	_	_	_	chr15:23970314-23970367	hs|q11.2	_
A_16_P57255967	_	_	_	_	chr15:23970335-23970394	hs|q11.2	_
A_16_P57255968	_	_	_	_	chr15:23970377-23970436	hs|q11.2	_
A_16_P57255969	_	_	_	_	chr15:23970893-23970952	hs|q11.2	_
A_16_P57255970	_	_	_	_	chr15:23971014-23971072	hs|q11.2	_
A_16_P57255971	_	_	_	_	chr15:23971056-23971115	hs|q11.2	_
A_16_P57255972	_	_	_	_	chr15:23971084-23971139	hs|q11.2	_
A_16_P57255973	_	_	_	_	chr15:23971467-23971526	hs|q11.2	_
A_16_P57255974	_	_	_	_	chr15:23972318-23972372	hs|q11.2	_
A_16_P20183742	_	_	_	_	chr15:23973034-23973087	hs|q11.2	_
A_16_P40331290	_	_	_	_	chr15:23973106-23973163	hs|q11.2	_
A_16_P57255975	_	_	_	_	chr15:23973560-23973619	hs|q11.2	_
A_16_P55118534	_	_	_	_	chr15:23973587-23973646	hs|q11.2	_
A_16_P55113797	_	_	_	_	chr15:23973796-23973854	hs|q11.2	_
A_16_P57255976	_	_	_	_	chr15:23973810-23973869	hs|q11.2	_
A_16_P55120779	_	_	_	_	chr15:23973963-23974022	hs|q11.2	_
A_16_P55123514	_	_	_	_	chr15:23974160-23974219	hs|q11.2	_
A_16_P55108168	_	_	_	_	chr15:23974237-23974296	hs|q11.2	_
A_16_P57255978	_	_	_	_	chr15:23974290-23974349	hs|q11.2	_
A_16_P55121895	_	_	_	_	chr15:23974397-23974456	hs|q11.2	_
A_16_P57255979	_	_	_	_	chr15:23974399-23974458	hs|q11.2	_
A_16_P57255980	_	_	_	_	chr15:23974442-23974501	hs|q11.2	_
A_16_P55119043	_	_	_	_	chr15:23974507-23974566	hs|q11.2	_
A_16_P57255981	_	_	_	_	chr15:23974518-23974577	hs|q11.2	_
A_16_P57255982	_	_	_	_	chr15:23974704-23974763	hs|q11.2	_
A_16_P55109927	_	_	_	_	chr15:23974719-23974778	hs|q11.2	_
A_16_P57255983	_	_	_	_	chr15:23974760-23974819	hs|q11.2	_
A_16_P55106732	_	_	_	_	chr15:23974797-23974856	hs|q11.2	_
A_16_P57255984	_	_	_	_	chr15:23974813-23974872	hs|q11.2	_
A_16_P55122674	_	_	_	_	chr15:23974890-23974949	hs|q11.2	_
A_16_P02993508	_	_	_	_	chr15:23975334-23975393	hs|q11.2	_
A_16_P20183745	_	_	_	_	chr15:23975490-23975549	hs|q11.2	_
A_18_P20226205	_	_	_	_	chr15:23975521-23975570	hs|q11.2	_
A_18_P12144874	_	_	_	_	chr15:23975584-23975643	hs|q11.2	_
A_18_P20227272	_	_	_	_	chr15:23975635-23975694	hs|q11.2	_
A_18_P12148627	_	_	_	_	chr15:23975661-23975720	hs|q11.2	_
A_18_P20227273	_	_	_	_	chr15:23975724-23975776	hs|q11.2	_
A_16_P40331292	_	_	_	_	chr15:23975730-23975789	hs|q11.2	_
A_18_P12148797	_	_	_	_	chr15:23975799-23975858	hs|q11.2	_
A_16_P02993509	_	_	_	_	chr15:23975837-23975896	hs|q11.2	_
A_18_P20226020	_	_	_	_	chr15:23975855-23975914	hs|q11.2	_
A_18_P20228282	_	_	_	_	chr15:23975889-23975948	hs|q11.2	_
A_16_P40331293	_	_	_	_	chr15:23975940-23975999	hs|q11.2	_
A_18_P20225627	_	_	_	_	chr15:23975971-23976030	hs|q11.2	_
A_18_P20227112	_	_	_	_	chr15:23975998-23976054	hs|q11.2	_
A_18_P20227762	_	_	_	_	chr15:23976050-23976099	hs|q11.2	_
A_18_P20228105	_	_	_	_	chr15:23976067-23976126	hs|q11.2	_
A_18_P12149832	_	_	_	_	chr15:23976107-23976166	hs|q11.2	_
A_18_P20227568	_	_	_	_	chr15:23976157-23976212	hs|q11.2	_
A_18_P20226763	_	_	_	_	chr15:23976178-23976231	hs|q11.2	_
A_18_P12145043	_	_	_	_	chr15:23976216-23976267	hs|q11.2	_
A_18_P20227569	_	_	_	_	chr15:23976256-23976315	hs|q11.2	_
A_16_P02993510	_	_	_	_	chr15:23976275-23976334	hs|q11.2	_
A_18_P20227570	_	_	_	_	chr15:23976307-23976366	hs|q11.2	_
A_16_P40331294	_	_	_	_	chr15:23976347-23976406	hs|q11.2	_
A_16_P20183748	_	_	_	_	chr15:23977136-23977195	hs|q11.2	_
A_18_P20226398	_	_	_	_	chr15:23977161-23977220	hs|q11.2	_
A_16_P20183749	_	_	_	_	chr15:23977188-23977247	hs|q11.2	_
A_16_P02993511	_	_	_	_	chr15:23977222-23977281	hs|q11.2	_
A_18_P20227571	_	_	_	_	chr15:23977587-23977646	hs|q11.2	_
A_16_P02993512	_	_	_	_	chr15:23977614-23977673	hs|q11.2	_
A_16_P57255985	_	_	_	_	chr15:23977836-23977890	hs|q11.2	_
A_16_P02993513	_	_	_	_	chr15:23978022-23978081	hs|q11.2	_
A_16_P02993514	_	_	_	_	chr15:23978399-23978458	hs|q11.2	_
A_18_P12144823	_	_	_	_	chr15:23978424-23978483	hs|q11.2	_
A_16_P20183752	_	_	_	_	chr15:23978440-23978499	hs|q11.2	_
A_16_P02993515	_	_	_	_	chr15:23978710-23978769	hs|q11.2	_
A_18_P12142097	_	_	_	_	chr15:23978758-23978817	hs|q11.2	_
A_18_P20226764	_	_	_	_	chr15:23978784-23978843	hs|q11.2	_
A_18_P20228284	_	_	_	_	chr15:23978813-23978870	hs|q11.2	_
A_16_P20183754	_	_	_	_	chr15:23978827-23978886	hs|q11.2	_
A_16_P40331301	_	_	_	_	chr15:23978973-23979024	hs|q11.2	_
A_18_P20227449	_	_	_	_	chr15:23979022-23979066	hs|q11.2	_
A_18_P20228106	_	_	_	_	chr15:23979050-23979098	hs|q11.2	_
A_18_P12145806	_	_	_	_	chr15:23979094-23979152	hs|q11.2	_
A_18_P20226570	_	_	_	_	chr15:23979124-23979180	hs|q11.2	_
A_18_P12147432	_	_	_	_	chr15:23979152-23979210	hs|q11.2	_
A_16_P02993516	_	_	_	_	chr15:23979232-23979291	hs|q11.2	_
A_16_P20183756	_	_	_	_	chr15:23979293-23979352	hs|q11.2	_
A_18_P20227450	_	_	_	_	chr15:23979323-23979382	hs|q11.2	_
A_16_P02993517	_	_	_	_	chr15:23979528-23979587	hs|q11.2	_
A_16_P57255986	_	_	_	_	chr15:23979633-23979677	hs|q11.2	_
A_16_P20183758	_	_	_	_	chr15:23979824-23979883	hs|q11.2	_
A_18_P20226021	_	_	_	_	chr15:23979937-23979996	hs|q11.2	_
A_16_P02993518	_	_	_	_	chr15:23979951-23980010	hs|q11.2	_
A_18_P12144946	_	_	_	_	chr15:23980079-23980138	hs|q11.2	_
A_18_P20228285	_	_	_	_	chr15:23980109-23980167	hs|q11.2	_
A_18_P12144116	_	_	_	_	chr15:23980138-23980197	hs|q11.2	_
A_18_P20226922	_	_	_	_	chr15:23980170-23980214	hs|q11.2	_
A_18_P12145192	_	_	_	_	chr15:23980211-23980265	hs|q11.2	_
A_16_P02993519	_	_	_	_	chr15:23980268-23980327	hs|q11.2	_
A_16_P20183760	_	_	_	_	chr15:23980302-23980361	hs|q11.2	_
A_16_P57255987	_	_	_	_	chr15:23980419-23980478	hs|q11.2	_
A_16_P57255988	_	_	_	_	chr15:23980488-23980547	hs|q11.2	_
A_16_P57255989	_	_	_	_	chr15:23980521-23980580	hs|q11.2	_
A_16_P20183761	_	_	_	_	chr15:23980787-23980846	hs|q11.2	_
A_16_P02993520	_	_	_	_	chr15:23980857-23980916	hs|q11.2	_
A_18_P20226206	_	_	_	_	chr15:23980882-23980941	hs|q11.2	_
A_18_P12148068	_	_	_	_	chr15:23981009-23981068	hs|q11.2	_
A_18_P20226923	_	_	_	_	chr15:23981062-23981121	hs|q11.2	_
A_18_P20227114	_	_	_	_	chr15:23981103-23981162	hs|q11.2	_
A_16_P40331309	_	_	_	_	chr15:23981131-23981190	hs|q11.2	_
A_16_P02993521	_	_	_	_	chr15:23981164-23981223	hs|q11.2	_
A_18_P12145815	_	_	_	_	chr15:23981382-23981440	hs|q11.2	_
A_18_P20228287	_	_	_	_	chr15:23981480-23981531	hs|q11.2	_
A_16_P20183764	_	_	_	_	chr15:23981508-23981567	hs|q11.2	_
A_18_P12145762	_	_	_	_	chr15:23981523-23981582	hs|q11.2	_
A_18_P20226924	_	_	_	_	chr15:23981646-23981692	hs|q11.2	_
A_16_P20183765	_	_	_	_	chr15:23981662-23981721	hs|q11.2	_
A_18_P12142310	_	_	_	_	chr15:23981663-23981722	hs|q11.2	_
A_16_P02993522	_	_	_	_	chr15:23981682-23981741	hs|q11.2	_
A_18_P20227451	_	_	_	_	chr15:23981708-23981767	hs|q11.2	_
A_18_P20227452	_	_	_	_	chr15:23981768-23981827	hs|q11.2	_
A_18_P12148212	_	_	_	_	chr15:23981794-23981853	hs|q11.2	_
A_18_P20226571	_	_	_	_	chr15:23981831-23981890	hs|q11.2	_
A_18_P12146422	_	_	_	_	chr15:23981875-23981934	hs|q11.2	_
A_16_P40331312	_	_	_	_	chr15:23981901-23981960	hs|q11.2	_
A_18_P12144631	_	_	_	_	chr15:23981938-23981993	hs|q11.2	_
A_18_P12144982	_	_	_	_	chr15:23982111-23982157	hs|q11.2	_
A_16_P02993523	_	_	_	_	chr15:23982164-23982216	hs|q11.2	_
A_16_P57255990	_	_	_	_	chr15:23982471-23982517	hs|q11.2	_
A_16_P57255991	_	_	_	_	chr15:23982546-23982590	hs|q11.2	_
A_16_P57255992	_	_	_	_	chr15:23982801-23982860	hs|q11.2	_
A_16_P57255993	_	_	_	_	chr15:23982887-23982946	hs|q11.2	_
A_16_P57255994	_	_	_	_	chr15:23983025-23983084	hs|q11.2	_
A_16_P57255995	_	_	_	_	chr15:23984876-23984935	hs|q11.2	_
A_16_P57255996	_	_	_	_	chr15:23984969-23985028	hs|q11.2	_
A_16_P57255997	_	_	_	_	chr15:23985011-23985070	hs|q11.2	_
A_16_P57255998	_	_	_	_	chr15:23985944-23986003	hs|q11.2	_
A_16_P57255999	_	_	_	_	chr15:23986020-23986079	hs|q11.2	_
A_16_P57256000	_	_	_	_	chr15:23986076-23986135	hs|q11.2	_
A_16_P57256001	_	_	_	_	chr15:23986111-23986170	hs|q11.2	_
A_16_P57256002	_	_	_	_	chr15:23986455-23986504	hs|q11.2	_
A_16_P57256003	_	_	_	_	chr15:23986481-23986533	hs|q11.2	_
A_16_P57256006	_	_	_	_	chr15:23987712-23987771	hs|q11.2	_
A_16_P57256007	_	_	_	_	chr15:23987767-23987826	hs|q11.2	_
A_16_P57256008	_	_	_	_	chr15:23988139-23988198	hs|q11.2	_
A_16_P57256009	_	_	_	_	chr15:23988429-23988488	hs|q11.2	_
A_16_P57256010	_	_	_	_	chr15:23988495-23988554	hs|q11.2	_
A_16_P57256011	_	_	_	_	chr15:23988532-23988591	hs|q11.2	_
A_16_P57256012	_	_	_	_	chr15:23988557-23988616	hs|q11.2	_
A_16_P57256013	_	_	_	_	chr15:23989552-23989611	hs|q11.2	_
A_16_P57256014	_	_	_	_	chr15:23989919-23989978	hs|q11.2	_
A_16_P55127759	_	_	_	_	chr15:23993695-23993754	hs|q11.2	_
A_16_P57256015	_	_	_	_	chr15:23993698-23993757	hs|q11.2	_
A_16_P57256016	_	_	_	_	chr15:23993832-23993891	hs|q11.2	_
A_16_P55116307	_	_	_	_	chr15:23993871-23993930	hs|q11.2	_
A_16_P57256017	_	_	_	_	chr15:23993914-23993973	hs|q11.2	_
A_16_P55117869	_	_	_	_	chr15:23994248-23994307	hs|q11.2	_
A_16_P57256018	_	_	_	_	chr15:23994268-23994327	hs|q11.2	_
A_16_P57256019	_	_	_	_	chr15:23994332-23994391	hs|q11.2	_
A_16_P57256020	_	_	_	_	chr15:23994369-23994428	hs|q11.2	_
A_16_P55116133	_	_	_	_	chr15:23994409-23994468	hs|q11.2	_
A_16_P57256021	_	_	_	_	chr15:23994423-23994482	hs|q11.2	_
A_16_P55121883	_	_	_	_	chr15:23994559-23994618	hs|q11.2	_
A_16_P55130922	_	_	_	_	chr15:23994725-23994784	hs|q11.2	_
A_16_P57256022	_	_	_	_	chr15:23994784-23994837	hs|q11.2	_
A_16_P57256023	_	_	_	_	chr15:23995257-23995316	hs|q11.2	_
A_16_P57256024	_	_	_	_	chr15:23995366-23995416	hs|q11.2	_
A_16_P57256025	_	_	_	_	chr15:23995388-23995447	hs|q11.2	_
A_16_P55110564	_	_	_	_	chr15:23995392-23995451	hs|q11.2	_
A_16_P57256026	_	_	_	_	chr15:23995424-23995483	hs|q11.2	_
A_16_P55121472	_	_	_	_	chr15:23995549-23995608	hs|q11.2	_
A_16_P55119059	_	_	_	_	chr15:23995692-23995736	hs|q11.2	_
A_16_P57256027	_	_	_	_	chr15:23995829-23995885	hs|q11.2	_
A_16_P55117248	_	_	_	_	chr15:23995889-23995948	hs|q11.2	_
A_16_P57256029	_	_	_	_	chr15:23995939-23995998	hs|q11.2	_
A_16_P57256030	_	_	_	_	chr15:23996150-23996209	hs|q11.2	_
A_16_P57256031	_	_	_	_	chr15:23996192-23996241	hs|q11.2	_
A_16_P57256032	_	_	_	_	chr15:23996356-23996415	hs|q11.2	_
A_16_P57256033	_	_	_	_	chr15:23996515-23996574	hs|q11.2	_
A_16_P57256034	_	_	_	_	chr15:23996535-23996594	hs|q11.2	_
A_16_P57256035	_	_	_	_	chr15:23997497-23997556	hs|q11.2	_
A_16_P57256036	_	_	_	_	chr15:23997667-23997726	hs|q11.2	_
A_16_P57256037	_	_	_	_	chr15:23997710-23997769	hs|q11.2	_
A_16_P57256038	_	_	_	_	chr15:23998027-23998071	hs|q11.2	_
A_16_P57256039	_	_	_	_	chr15:23998057-23998109	hs|q11.2	_
A_16_P57256040	_	_	_	_	chr15:23998087-23998137	hs|q11.2	_
A_16_P57256042	_	_	_	_	chr15:23998156-23998200	hs|q11.2	_
A_16_P57256043	_	_	_	_	chr15:23998192-23998238	hs|q11.2	_
A_16_P57256044	_	_	_	_	chr15:23998215-23998268	hs|q11.2	_
A_16_P57256045	_	_	_	_	chr15:23998376-23998420	hs|q11.2	_
A_16_P57256046	_	_	_	_	chr15:23998473-23998517	hs|q11.2	_
A_16_P57256047	_	_	_	_	chr15:23998544-23998588	hs|q11.2	_
A_16_P57256048	_	_	_	_	chr15:23998561-23998605	hs|q11.2	_
A_16_P57256049	_	_	_	_	chr15:23998600-23998644	hs|q11.2	_
A_16_P57256050	_	_	_	_	chr15:23998632-23998676	hs|q11.2	_
A_16_P57256051	_	_	_	_	chr15:23998724-23998769	hs|q11.2	_
A_16_P57256052	_	_	_	_	chr15:23998821-23998866	hs|q11.2	_
A_16_P57256053	_	_	_	_	chr15:23998869-23998918	hs|q11.2	_
A_16_P57256054	_	_	_	_	chr15:23998926-23998973	hs|q11.2	_
A_16_P57256055	_	_	_	_	chr15:23998938-23998985	hs|q11.2	_
A_16_P57256056	_	_	_	_	chr15:23998991-23999045	hs|q11.2	_
A_16_P57256057	_	_	_	_	chr15:23999041-23999085	hs|q11.2	_
A_16_P20183769	_	_	_	_	chr15:23999187-23999237	hs|q11.2	_
A_18_P12149051	_	_	_	_	chr15:23999218-23999277	hs|q11.2	_
A_16_P20183770	_	_	_	_	chr15:23999234-23999293	hs|q11.2	_
A_16_P57256058	_	_	_	_	chr15:23999313-23999372	hs|q11.2	_
A_16_P57256059	_	_	_	_	chr15:23999357-23999416	hs|q11.2	_
A_16_P57256060	_	_	_	_	chr15:23999383-23999442	hs|q11.2	_
A_16_P57256061	_	_	_	_	chr15:23999409-23999468	hs|q11.2	_
A_18_P20228107	_	_	_	_	chr15:23999950-24000009	hs|q11.2	_
A_18_P20226207	_	_	_	_	chr15:23999981-24000040	hs|q11.2	_
A_18_P12142637	_	_	_	_	chr15:24000024-24000083	hs|q11.2	_
A_16_P02993524	_	_	_	_	chr15:24000038-24000097	hs|q11.2	_
A_16_P02993525	_	_	_	_	chr15:24000481-24000540	hs|q11.2	_
A_18_P12146473	_	_	_	_	chr15:24000539-24000598	hs|q11.2	_
A_18_P20227453	_	_	_	_	chr15:24000583-24000642	hs|q11.2	_
A_16_P40331318	_	_	_	_	chr15:24000640-24000699	hs|q11.2	_
A_18_P20226926	_	_	_	_	chr15:24000697-24000756	hs|q11.2	_
A_18_P12146588	_	_	_	_	chr15:24000727-24000786	hs|q11.2	_
A_18_P20227454	_	_	_	_	chr15:24000781-24000835	hs|q11.2	_
A_16_P02993526	_	_	_	_	chr15:24000838-24000897	hs|q11.2	_
A_16_P57256062	_	_	_	_	chr15:24001057-24001101	hs|q11.2	_
A_18_P20226208	_	_	_	_	chr15:24001317-24001375	hs|q11.2	_
A_16_P02993527	_	_	_	_	chr15:24001430-24001489	hs|q11.2	_
A_18_P12144322	_	_	_	_	chr15:24001508-24001567	hs|q11.2	_
A_18_P20227572	_	_	_	_	chr15:24001540-24001599	hs|q11.2	_
A_18_P20227764	_	_	_	_	chr15:24001577-24001626	hs|q11.2	_
A_16_P20183776	_	_	_	_	chr15:24001608-24001667	hs|q11.2	_
A_16_P57256063	_	_	_	_	chr15:24001700-24001759	hs|q11.2	_
A_16_P57256064	_	_	_	_	chr15:24001746-24001805	hs|q11.2	_
A_16_P57256065	_	_	_	_	chr15:24001851-24001910	hs|q11.2	_
A_16_P57256066	_	_	_	_	chr15:24002600-24002657	hs|q11.2	_
A_16_P57256067	_	_	_	_	chr15:24002672-24002728	hs|q11.2	_
A_16_P57256068	_	_	_	_	chr15:24002775-24002834	hs|q11.2	_
A_16_P57256069	_	_	_	_	chr15:24002831-24002890	hs|q11.2	_
A_16_P57256070	_	_	_	_	chr15:24002871-24002930	hs|q11.2	_
A_16_P57256071	_	_	_	_	chr15:24002937-24002996	hs|q11.2	_
A_16_P57256072	_	_	_	_	chr15:24002991-24003038	hs|q11.2	_
A_16_P57256073	_	_	_	_	chr15:24003085-24003141	hs|q11.2	_
A_16_P57256074	_	_	_	_	chr15:24003286-24003342	hs|q11.2	_
A_16_P57256075	_	_	_	_	chr15:24003327-24003382	hs|q11.2	_
A_16_P57256076	_	_	_	_	chr15:24003566-24003617	hs|q11.2	_
A_16_P57256077	_	_	_	_	chr15:24003636-24003683	hs|q11.2	_
A_16_P57256078	_	_	_	_	chr15:24003809-24003868	hs|q11.2	_
A_16_P20183777	_	_	_	_	chr15:24003972-24004031	hs|q11.2	_
A_16_P57256079	_	_	_	_	chr15:24004258-24004317	hs|q11.2	_
A_16_P20183778	_	_	_	_	chr15:24004834-24004886	hs|q11.2	_
A_18_P20227573	_	_	_	_	chr15:24004910-24004956	hs|q11.2	_
A_16_P02993528	_	_	_	_	chr15:24005144-24005201	hs|q11.2	_
A_18_P20226765	_	_	_	_	chr15:24005150-24005209	hs|q11.2	_
A_18_P12144514	_	_	_	_	chr15:24005255-24005301	hs|q11.2	_
A_18_P20226209	_	_	_	_	chr15:24005313-24005357	hs|q11.2	_
A_18_P20228288	_	_	_	_	chr15:24005352-24005396	hs|q11.2	_
A_18_P12144229	_	_	_	_	chr15:24005366-24005410	hs|q11.2	_
A_18_P20226766	_	_	_	_	chr15:24005462-24005518	hs|q11.2	_
A_16_P20183780	_	_	_	_	chr15:24005491-24005549	hs|q11.2	_
A_16_P02993529	_	_	_	_	chr15:24005702-24005758	hs|q11.2	_
A_18_P12147247	_	_	_	_	chr15:24005716-24005769	hs|q11.2	_
A_18_P12147496	_	_	_	_	chr15:24005773-24005826	hs|q11.2	_
A_18_P20226767	_	_	_	_	chr15:24005815-24005861	hs|q11.2	_
A_16_P20183782	_	_	_	_	chr15:24005987-24006031	hs|q11.2	_
A_18_P12144256	_	_	_	_	chr15:24006081-24006132	hs|q11.2	_
A_18_P20227765	_	_	_	_	chr15:24006115-24006171	hs|q11.2	_
A_18_P12148238	_	_	_	_	chr15:24006150-24006202	hs|q11.2	_
A_18_P20226210	_	_	_	_	chr15:24006186-24006237	hs|q11.2	_
A_16_P02993530	_	_	_	_	chr15:24006217-24006275	hs|q11.2	_
A_16_P40331327	_	_	_	_	chr15:24006324-24006383	hs|q11.2	_
A_18_P20227574	_	_	_	_	chr15:24006355-24006405	hs|q11.2	_
A_18_P12145032	_	_	_	_	chr15:24006392-24006451	hs|q11.2	_
A_16_P20183784	_	_	_	_	chr15:24006499-24006557	hs|q11.2	_
A_16_P02993531	_	_	_	_	chr15:24006653-24006697	hs|q11.2	_
A_18_P20227115	_	_	_	_	chr15:24006707-24006751	hs|q11.2	_
A_18_P20228289	_	_	_	_	chr15:24006721-24006765	hs|q11.2	_
A_18_P20225628	_	_	_	_	chr15:24006783-24006827	hs|q11.2	_
A_18_P12146578	_	_	_	_	chr15:24006809-24006857	hs|q11.2	_
A_18_P20227455	_	_	_	_	chr15:24006857-24006916	hs|q11.2	_
A_18_P20225441	_	_	_	_	chr15:24006911-24006970	hs|q11.2	_
A_16_P20183785	_	_	_	_	chr15:24006945-24007004	hs|q11.2	_
A_18_P20228290	_	_	_	_	chr15:24007200-24007244	hs|q11.2	_
A_16_P02993532	_	_	_	_	chr15:24007221-24007273	hs|q11.2	_
A_18_P12140873	_	_	_	_	chr15:24007225-24007276	hs|q11.2	_
A_18_P20227575	_	_	_	_	chr15:24007258-24007302	hs|q11.2	_
A_16_P20183787	_	_	_	_	chr15:24007432-24007486	hs|q11.2	_
A_18_P20226573	_	_	_	_	chr15:24007481-24007525	hs|q11.2	_
A_18_P12145410	_	_	_	_	chr15:24007548-24007592	hs|q11.2	_
A_18_P20228108	_	_	_	_	chr15:24007598-24007656	hs|q11.2	_
A_18_P12143642	_	_	_	_	chr15:24007642-24007693	hs|q11.2	_
A_18_P20226768	_	_	_	_	chr15:24007671-24007718	hs|q11.2	_
A_18_P20226399	_	_	_	_	chr15:24007720-24007769	hs|q11.2	_
A_16_P40331332	_	_	_	_	chr15:24007740-24007798	hs|q11.2	_
A_16_P02993533	_	_	_	_	chr15:24007768-24007827	hs|q11.2	_
A_16_P40331333	_	_	_	_	chr15:24007906-24007965	hs|q11.2	_
A_18_P20227456	_	_	_	_	chr15:24008091-24008150	hs|q11.2	_
A_16_P02993534	_	_	_	_	chr15:24008150-24008209	hs|q11.2	_
A_18_P12147064	_	_	_	_	chr15:24008219-24008278	hs|q11.2	_
A_18_P20226211	_	_	_	_	chr15:24008251-24008299	hs|q11.2	_
A_18_P20227929	_	_	_	_	chr15:24008329-24008373	hs|q11.2	_
A_18_P12144392	_	_	_	_	chr15:24008346-24008390	hs|q11.2	_
A_18_P20228464	_	_	_	_	chr15:24008391-24008435	hs|q11.2	_
A_18_P20226574	_	_	_	_	chr15:24008445-24008489	hs|q11.2	_
A_16_P20183790	_	_	_	_	chr15:24008479-24008538	hs|q11.2	_
A_18_P12147180	_	_	_	_	chr15:24008608-24008667	hs|q11.2	_
A_16_P02993535	_	_	_	_	chr15:24008622-24008681	hs|q11.2	_
A_18_P20228109	_	_	_	_	chr15:24008654-24008713	hs|q11.2	_
A_16_P40331336	_	_	_	_	chr15:24008664-24008723	hs|q11.2	_
A_18_P12144294	_	_	_	_	chr15:24008838-24008894	hs|q11.2	_
A_16_P02993536	_	_	_	_	chr15:24008857-24008910	hs|q11.2	_
A_18_P20228110	_	_	_	_	chr15:24008872-24008922	hs|q11.2	_
A_16_P20183792	_	_	_	_	chr15:24008961-24009013	hs|q11.2	_
A_18_P20226575	_	_	_	_	chr15:24009022-24009066	hs|q11.2	_
A_18_P20228465	_	_	_	_	chr15:24009032-24009077	hs|q11.2	_
A_16_P57256080	_	_	_	_	chr15:24009137-24009196	hs|q11.2	_
A_16_P57256082	_	_	_	_	chr15:24009479-24009535	hs|q11.2	_
A_16_P57256083	_	_	_	_	chr15:24009767-24009826	hs|q11.2	_
A_16_P57256084	_	_	_	_	chr15:24010043-24010096	hs|q11.2	_
A_16_P57256085	_	_	_	_	chr15:24010067-24010126	hs|q11.2	_
A_16_P57256087	_	_	_	_	chr15:24010300-24010353	hs|q11.2	_
A_16_P57256088	_	_	_	_	chr15:24010341-24010385	hs|q11.2	_
A_16_P57256089	_	_	_	_	chr15:24010397-24010441	hs|q11.2	_
A_16_P57256091	_	_	_	_	chr15:24010759-24010809	hs|q11.2	_
A_16_P57256093	_	_	_	_	chr15:24013753-24013805	hs|q11.2	_
A_16_P57256094	_	_	_	_	chr15:24014031-24014090	hs|q11.2	_
A_16_P57256096	_	_	_	_	chr15:24015379-24015438	hs|q11.2	_
A_16_P57256097	_	_	_	_	chr15:24015563-24015622	hs|q11.2	_
A_16_P57256098	_	_	_	_	chr15:24016591-24016650	hs|q11.2	_
A_16_P57256099	_	_	_	_	chr15:24016864-24016923	hs|q11.2	_
A_16_P57256100	_	_	_	_	chr15:24017083-24017142	hs|q11.2	_
A_16_P57256101	_	_	_	_	chr15:24017264-24017323	hs|q11.2	_
A_16_P57256102	_	_	_	_	chr15:24017970-24018024	hs|q11.2	_
A_16_P57256103	_	_	_	_	chr15:24019787-24019846	hs|q11.2	_
A_16_P20183793	_	_	_	_	chr15:24022251-24022310	hs|q11.2	_
A_16_P57256106	_	_	_	_	chr15:24022466-24022525	hs|q11.2	_
A_16_P57256107	_	_	_	ens|ENST00000383889	chr15:24022635-24022694	hs|q11.2	_
A_16_P57256108	_	_	_	_	chr15:24022676-24022735	hs|q11.2	_
A_16_P57256109	_	_	_	_	chr15:24022847-24022906	hs|q11.2	_
A_16_P57256111	_	_	_	_	chr15:24023285-24023344	hs|q11.2	_
A_16_P02993537	_	_	_	_	chr15:24023466-24023525	hs|q11.2	_
A_16_P57256113	_	_	_	_	chr15:24023615-24023667	hs|q11.2	_
A_16_P20183795	_	_	_	_	chr15:24023677-24023736	hs|q11.2	_
A_18_P20227457	_	_	_	_	chr15:24023757-24023816	hs|q11.2	_
A_16_P57256114	_	_	_	_	chr15:24024218-24024277	hs|q11.2	_
A_16_P57256115	_	_	_	_	chr15:24024289-24024348	hs|q11.2	_
A_16_P57256116	_	_	_	_	chr15:24024323-24024382	hs|q11.2	_
A_16_P57256117	_	_	_	_	chr15:24024649-24024708	hs|q11.2	_
A_16_P57256118	_	_	_	_	chr15:24024716-24024763	hs|q11.2	_
A_16_P20183796	_	_	_	_	chr15:24024851-24024909	hs|q11.2	_
A_18_P12144260	_	_	_	_	chr15:24024940-24024992	hs|q11.2	_
A_18_P12147292	_	_	_	_	chr15:24025034-24025081	hs|q11.2	_
A_18_P20226400	_	_	_	_	chr15:24025053-24025105	hs|q11.2	_
A_18_P20228466	_	_	_	_	chr15:24025159-24025218	hs|q11.2	_
A_16_P02993538	_	_	_	_	chr15:24025185-24025244	hs|q11.2	_
A_18_P20227576	_	_	_	_	chr15:24025215-24025274	hs|q11.2	_
A_18_P20228111	_	_	_	_	chr15:24025250-24025309	hs|q11.2	_
A_16_P02993539	_	_	_	_	chr15:24025470-24025527	hs|q11.2	_
A_18_P20226927	_	_	_	_	chr15:24025473-24025531	hs|q11.2	_
A_18_P20227275	_	_	_	_	chr15:24025533-24025585	hs|q11.2	_
A_18_P12144663	_	_	_	_	chr15:24025555-24025610	hs|q11.2	_
A_18_P20227458	_	_	_	_	chr15:24025582-24025626	hs|q11.2	_
A_18_P12149037	_	_	_	_	chr15:24025618-24025664	hs|q11.2	_
A_18_P20226769	_	_	_	_	chr15:24025843-24025902	hs|q11.2	_
A_16_P02993540	_	_	_	_	chr15:24025860-24025919	hs|q11.2	_
A_18_P12146934	_	_	_	_	chr15:24026001-24026050	hs|q11.2	_
A_18_P20227577	_	_	_	_	chr15:24026057-24026116	hs|q11.2	_
A_16_P20183800	_	_	_	_	chr15:24026084-24026143	hs|q11.2	_
A_18_P12147012	_	_	_	_	chr15:24026146-24026195	hs|q11.2	_
A_18_P20227459	_	_	_	_	chr15:24026215-24026261	hs|q11.2	_
A_18_P20226770	_	_	_	_	chr15:24026386-24026440	hs|q11.2	_
A_16_P02993541	_	_	_	_	chr15:24026406-24026465	hs|q11.2	_
A_18_P12141883	_	_	_	_	chr15:24026464-24026523	hs|q11.2	_
A_18_P20227578	_	_	_	_	chr15:24026500-24026551	hs|q11.2	_
A_18_P12146510	_	_	_	_	chr15:24026534-24026585	hs|q11.2	_
A_18_P20227930	_	_	_	_	chr15:24026658-24026702	hs|q11.2	_
A_18_P12147291	_	_	_	_	chr15:24026677-24026725	hs|q11.2	_
A_18_P20228291	_	_	_	_	chr15:24026731-24026775	hs|q11.2	_
A_16_P20183802	_	_	_	_	chr15:24026746-24026797	hs|q11.2	_
A_16_P02993542	_	_	_	_	chr15:24026764-24026822	hs|q11.2	_
A_18_P20227460	_	_	_	_	chr15:24026809-24026853	hs|q11.2	_
A_18_P12143849	_	_	_	_	chr15:24027026-24027085	hs|q11.2	_
A_18_P20226401	_	_	_	_	chr15:24027062-24027121	hs|q11.2	_
A_16_P02993543	_	_	_	_	chr15:24027101-24027160	hs|q11.2	_
A_18_P12146918	_	_	_	_	chr15:24027147-24027191	hs|q11.2	_
A_18_P20228292	_	_	_	_	chr15:24027277-24027321	hs|q11.2	_
A_16_P20183804	_	_	_	_	chr15:24027306-24027365	hs|q11.2	_
A_16_P57256119	_	_	_	_	chr15:24027414-24027473	hs|q11.2	_
A_16_P57256120	_	_	_	_	chr15:24027525-24027584	hs|q11.2	_
A_16_P57256121	_	_	_	_	chr15:24027648-24027695	hs|q11.2	_
A_16_P57256122	_	_	_	_	chr15:24028144-24028203	hs|q11.2	_
A_16_P57256123	_	_	_	_	chr15:24028209-24028268	hs|q11.2	_
A_16_P57256124	_	_	_	_	chr15:24028292-24028342	hs|q11.2	_
A_18_P20227462	_	_	_	_	chr15:24028390-24028444	hs|q11.2	_
A_16_P20183805	_	_	_	_	chr15:24028478-24028537	hs|q11.2	_
A_18_P20228467	_	_	_	_	chr15:24028507-24028566	hs|q11.2	_
A_18_P20227116	_	_	_	_	chr15:24028537-24028583	hs|q11.2	_
A_18_P12143508	_	_	_	_	chr15:24028587-24028631	hs|q11.2	_
A_18_P20225443	_	_	_	_	chr15:24028660-24028709	hs|q11.2	_
A_16_P02993544	_	_	_	_	chr15:24028682-24028741	hs|q11.2	_
A_16_P20183807	_	_	_	_	chr15:24029083-24029128	hs|q11.2	_
A_18_P20226928	_	_	_	_	chr15:24029099-24029144	hs|q11.2	_
A_16_P20183808	_	_	_	_	chr15:24029154-24029206	hs|q11.2	_
A_18_P12144324	_	_	_	_	chr15:24029177-24029235	hs|q11.2	_
A_16_P02993545	_	_	_	_	chr15:24029190-24029248	hs|q11.2	_
A_18_P20227766	_	_	_	_	chr15:24029377-24029421	hs|q11.2	_
A_18_P12147467	_	_	_	_	chr15:24029387-24029437	hs|q11.2	_
A_18_P12145541	_	_	_	_	chr15:24029467-24029526	hs|q11.2	_
A_18_P20227931	_	_	_	_	chr15:24029505-24029564	hs|q11.2	_
A_16_P02993546	_	_	_	_	chr15:24029534-24029593	hs|q11.2	_
A_18_P20228112	_	_	_	_	chr15:24029848-24029907	hs|q11.2	_
A_16_P02993547	_	_	_	_	chr15:24029866-24029922	hs|q11.2	_
A_16_P57256125	_	_	_	_	chr15:24029984-24030043	hs|q11.2	_
A_18_P12144290	_	_	_	_	chr15:24030433-24030492	hs|q11.2	_
A_18_P20227932	_	_	_	_	chr15:24030469-24030528	hs|q11.2	_
A_18_P20227463	_	_	_	_	chr15:24030495-24030554	hs|q11.2	_
A_16_P20183812	_	_	_	_	chr15:24030534-24030593	hs|q11.2	_
A_18_P20227768	_	_	_	_	chr15:24030541-24030600	hs|q11.2	_
A_16_P57256127	_	_	_	_	chr15:24030737-24030796	hs|q11.2	_
A_16_P57256128	_	_	_	_	chr15:24030827-24030886	hs|q11.2	_
A_16_P57256129	_	_	_	_	chr15:24030904-24030963	hs|q11.2	_
A_16_P57256130	_	_	_	_	chr15:24030943-24031002	hs|q11.2	_
A_16_P57256131	_	_	_	_	chr15:24031091-24031145	hs|q11.2	_
A_16_P02993548	_	_	_	_	chr15:24031317-24031376	hs|q11.2	_
A_18_P20227464	_	_	_	_	chr15:24031546-24031603	hs|q11.2	_
A_16_P40331359	_	_	_	_	chr15:24031573-24031632	hs|q11.2	_
A_18_P20227117	_	_	_	_	chr15:24031609-24031666	hs|q11.2	_
A_18_P12145314	_	_	_	_	chr15:24031710-24031769	hs|q11.2	_
A_16_P02993549	_	_	_	_	chr15:24031890-24031949	hs|q11.2	_
A_16_P57256132	_	_	_	_	chr15:24032172-24032227	hs|q11.2	_
A_16_P57256133	_	_	_	_	chr15:24032271-24032330	hs|q11.2	_
A_18_P20226929	_	_	_	_	chr15:24032404-24032450	hs|q11.2	_
A_16_P02993550	_	_	_	_	chr15:24032441-24032500	hs|q11.2	_
A_18_P20225444	_	_	_	_	chr15:24032587-24032639	hs|q11.2	_
A_18_P12148662	_	_	_	_	chr15:24032624-24032681	hs|q11.2	_
A_18_P12144740	_	_	_	_	chr15:24032718-24032767	hs|q11.2	_
A_16_P02993551	_	_	_	_	chr15:24032835-24032894	hs|q11.2	_
A_18_P20226771	_	_	_	_	chr15:24032874-24032924	hs|q11.2	_
A_18_P20227118	_	_	_	_	chr15:24033171-24033216	hs|q11.2	_
A_16_P20183818	_	_	_	_	chr15:24033198-24033249	hs|q11.2	_
A_18_P20226576	_	_	_	_	chr15:24033205-24033261	hs|q11.2	_
A_16_P57256134	_	_	_	_	chr15:24033431-24033490	hs|q11.2	_
A_16_P57256135	_	_	_	_	chr15:24033464-24033523	hs|q11.2	_
A_16_P02993553	_	_	_	_	chr15:24033726-24033785	hs|q11.2	_
A_18_P20227465	_	_	_	_	chr15:24033738-24033797	hs|q11.2	_
A_16_P20183821	_	_	_	_	chr15:24033753-24033812	hs|q11.2	_
A_16_P57256137	_	_	_	_	chr15:24034273-24034332	hs|q11.2	_
A_16_P57256138	_	_	_	_	chr15:24034323-24034382	hs|q11.2	_
A_16_P57256139	_	_	_	_	chr15:24034471-24034530	hs|q11.2	_
A_16_P40331367	_	_	_	_	chr15:24034783-24034837	hs|q11.2	_
A_16_P40331368	_	_	_	_	chr15:24034829-24034888	hs|q11.2	_
A_16_P02993554	_	_	_	_	chr15:24035031-24035090	hs|q11.2	_
A_16_P40331369	_	_	_	_	chr15:24035196-24035255	hs|q11.2	_
A_18_P12145118	_	_	_	_	chr15:24035316-24035375	hs|q11.2	_
A_18_P12147605	_	_	_	_	chr15:24035372-24035431	hs|q11.2	_
A_18_P20227769	_	_	_	_	chr15:24035417-24035476	hs|q11.2	_
A_16_P02993555	_	_	_	_	chr15:24035448-24035507	hs|q11.2	_
A_16_P57256140	_	_	_	_	chr15:24035950-24036009	hs|q11.2	_
A_16_P57256141	_	_	_	_	chr15:24035976-24036035	hs|q11.2	_
A_16_P57256142	_	_	_	_	chr15:24036009-24036068	hs|q11.2	_
A_18_P20227121	_	_	_	_	chr15:24036207-24036266	hs|q11.2	_
A_18_P20227276	_	_	_	_	chr15:24036264-24036323	hs|q11.2	_
A_16_P02993556	_	_	_	_	chr15:24036294-24036353	hs|q11.2	_
A_18_P12145323	_	_	_	_	chr15:24036358-24036410	hs|q11.2	_
A_18_P20228468	_	_	_	_	chr15:24036393-24036442	hs|q11.2	_
A_16_P57256143	_	_	_	_	chr15:24036663-24036722	hs|q11.2	_
A_16_P57256144	_	_	_	_	chr15:24036762-24036821	hs|q11.2	_
A_16_P02993557	_	_	_	_	chr15:24036822-24036881	hs|q11.2	_
A_16_P40331372	_	_	_	_	chr15:24036872-24036931	hs|q11.2	_
A_18_P12144042	_	_	_	_	chr15:24036950-24037009	hs|q11.2	_
A_18_P12144458	_	_	_	_	chr15:24037014-24037073	hs|q11.2	_
A_18_P20228113	_	_	_	_	chr15:24037040-24037099	hs|q11.2	_
A_16_P02993558	_	_	_	_	chr15:24037061-24037120	hs|q11.2	_
A_16_P40331373	_	_	_	_	chr15:24037089-24037148	hs|q11.2	_
A_18_P20227122	_	_	_	_	chr15:24037097-24037156	hs|q11.2	_
A_16_P40331374	_	_	_	_	chr15:24037397-24037456	hs|q11.2	_
A_16_P02993559	_	_	_	_	chr15:24037424-24037483	hs|q11.2	_
A_18_P12146007	_	_	_	_	chr15:24037448-24037507	hs|q11.2	_
A_18_P20228114	_	_	_	_	chr15:24037512-24037556	hs|q11.2	_
A_16_P20183832	_	_	_	_	chr15:24037609-24037662	hs|q11.2	_
A_18_P20225630	_	_	_	_	chr15:24037721-24037769	hs|q11.2	_
A_16_P20183833	_	_	_	_	chr15:24037913-24037964	hs|q11.2	_
A_18_P20227770	_	_	_	_	chr15:24037921-24037976	hs|q11.2	_
A_16_P02993560	_	_	_	_	chr15:24037957-24038016	hs|q11.2	_
A_16_P57256145	_	_	_	_	chr15:24038262-24038316	hs|q11.2	_
A_16_P20183835	_	_	_	_	chr15:24038377-24038429	hs|q11.2	_
A_16_P02993561	_	_	_	_	chr15:24038462-24038516	hs|q11.2	_
A_18_P12143100	_	_	_	_	chr15:24038557-24038601	hs|q11.2	_
A_18_P20226772	_	_	_	_	chr15:24038667-24038714	hs|q11.2	_
A_16_P20183837	_	_	_	_	chr15:24038691-24038744	hs|q11.2	_
A_18_P20227466	_	_	_	_	chr15:24038723-24038767	hs|q11.2	_
A_18_P12146237	_	_	_	_	chr15:24038766-24038810	hs|q11.2	_
A_16_P02993562	_	_	_	_	chr15:24038935-24038980	hs|q11.2	_
A_16_P20183839	_	_	_	_	chr15:24039183-24039233	hs|q11.2	_
A_18_P12146579	_	_	_	_	chr15:24039301-24039345	hs|q11.2	_
A_18_P20227934	_	_	_	_	chr15:24039347-24039391	hs|q11.2	_
A_16_P20183840	_	_	_	_	chr15:24039380-24039430	hs|q11.2	_
A_16_P02993563	_	_	_	_	chr15:24039395-24039454	hs|q11.2	_
A_18_P20226773	_	_	_	_	chr15:24039422-24039481	hs|q11.2	_
A_18_P20227935	_	_	_	_	chr15:24039464-24039508	hs|q11.2	_
A_18_P20228651	_	_	_	_	chr15:24039626-24039681	hs|q11.2	_
A_18_P12147868	_	_	_	_	chr15:24039704-24039763	hs|q11.2	_
A_16_P40331384	_	_	_	_	chr15:24039729-24039788	hs|q11.2	_
A_16_P02993564	_	_	_	_	chr15:24039746-24039805	hs|q11.2	_
A_18_P20228652	_	_	_	_	chr15:24039782-24039837	hs|q11.2	_
A_18_P20227467	_	_	_	_	chr15:24039814-24039872	hs|q11.2	_
A_16_P20183842	_	_	_	_	chr15:24039855-24039914	hs|q11.2	_
A_16_P57256146	_	_	_	_	chr15:24040015-24040072	hs|q11.2	_
A_16_P57256147	_	_	_	_	chr15:24040735-24040786	hs|q11.2	_
A_16_P57256148	_	_	_	_	chr15:24040759-24040811	hs|q11.2	_
A_16_P57256149	_	_	_	_	chr15:24040931-24040990	hs|q11.2	_
A_16_P57256150	_	_	_	_	chr15:24040986-24041045	hs|q11.2	_
A_16_P57256151	_	_	_	_	chr15:24041148-24041207	hs|q11.2	_
A_16_P57256152	_	_	_	_	chr15:24041177-24041236	hs|q11.2	_
A_16_P57256153	_	_	_	_	chr15:24041291-24041350	hs|q11.2	_
A_16_P57256154	_	_	_	_	chr15:24041544-24041603	hs|q11.2	_
A_16_P57256155	_	_	_	_	chr15:24041564-24041615	hs|q11.2	_
A_16_P57256156	_	_	_	_	chr15:24041652-24041711	hs|q11.2	_
A_16_P57256157	_	_	_	_	chr15:24042012-24042066	hs|q11.2	_
A_16_P57256158	_	_	_	_	chr15:24042113-24042172	hs|q11.2	_
A_16_P57256159	_	_	_	_	chr15:24042160-24042219	hs|q11.2	_
A_16_P57256160	_	_	_	_	chr15:24042193-24042252	hs|q11.2	_
A_16_P57256161	_	_	_	_	chr15:24042300-24042353	hs|q11.2	_
A_16_P57256162	_	_	_	_	chr15:24042419-24042478	hs|q11.2	_
A_16_P57256163	_	_	_	_	chr15:24042613-24042672	hs|q11.2	_
A_16_P20183843	_	_	_	_	chr15:24042717-24042761	hs|q11.2	_
A_18_P20227771	_	_	_	_	chr15:24042803-24042847	hs|q11.2	_
A_16_P02993565	_	_	_	_	chr15:24042836-24042887	hs|q11.2	_
A_18_P20225631	_	_	_	_	chr15:24042882-24042926	hs|q11.2	_
A_18_P12146376	_	_	_	_	chr15:24043031-24043078	hs|q11.2	_
A_18_P20227580	_	_	_	_	chr15:24043093-24043143	hs|q11.2	_
A_16_P20183845	_	_	_	_	chr15:24043123-24043171	hs|q11.2	_
A_18_P12144873	_	_	_	_	chr15:24043262-24043306	hs|q11.2	_
A_18_P20227277	_	_	_	_	chr15:24043308-24043352	hs|q11.2	_
A_16_P40331389	_	_	_	_	chr15:24043452-24043496	hs|q11.2	_
A_16_P02993566	_	_	_	_	chr15:24043788-24043844	hs|q11.2	_
A_18_P20228470	_	_	_	_	chr15:24043817-24043861	hs|q11.2	_
A_18_P20226577	_	_	_	_	chr15:24043891-24043935	hs|q11.2	_
A_16_P20183848	_	_	_	_	chr15:24043940-24043984	hs|q11.2	_
A_18_P20227278	_	_	_	_	chr15:24043999-24044045	hs|q11.2	_
A_16_P57256164	_	_	_	_	chr15:24045302-24045361	hs|q11.2	_
A_16_P57256165	_	_	_	_	chr15:24045538-24045593	hs|q11.2	_
[truncated: 37,320 more rows]
