# Supplementary material for: Exploring the unique function of imprinting control centers in the PWS/AS-responsible region: finding from array-based methylation analysis in cases with variously sized microdeletions
Source: Clin Epigenetics. 2019 Feb 28;11:36. doi: 10.1186/s13148-019-0633-1 (PMC6396496; doi:10.1186/s13148-019-0633-1)
Supplement: Supplementary file 4 — Table S2. Probe list of group 1. (XLSX 102 kb) [file 13148_2019_633_MOESM4_ESM.xlsx]

## Sheet: Table S2
Table S2 Probe list of group 1
Chromosome	Location (hg19)	TargetID	Gene_Name	Feature	CG island	Joshi_iDMR_name	Court_iDMR_name
15	22798849	cg13429424	TUBGCP5	IGR	open_sea	NA	NA
15	22798986	cg20855160	TUBGCP5	IGR	open_sea	NA	NA
15	22833149	cg07959104	TUBGCP5	TSS1500	shore	TUBGCP5	NA
15	22833172	cg17809365	TUBGCP5	TSS1500	shore	TUBGCP5	NA
15	22833213	cg16707215	TUBGCP5	TSS200	shore	TUBGCP5	NA
15	22833248	cg18106434	TUBGCP5	TSS200	shore	NA	NA
15	22833288	cg24525828	TUBGCP5	TSS200	island	NA	NA
15	22833308	cg16639637	TUBGCP5	TSS200	island	NA	NA
15	22833335	cg06756169	TUBGCP5	TSS200	island	NA	NA
15	22833400	cg17121412	TUBGCP5	1stExon	island	NA	NA
15	22833681	cg02478956	TUBGCP5	Body	island	NA	NA
15	22833785	cg17161804	TUBGCP5	Body	island	NA	NA
15	22833802	cg09762043	TUBGCP5	Body	island	NA	NA
15	22833975	cg25490410	TUBGCP5	Body	shore	NA	NA
15	22836819	cg14839501	TUBGCP5	Body	shelf	NA	NA
15	22872668	cg27063932	TUBGCP5	3'UTR	open_sea	NA	NA
15	22873274	cg02964163	TUBGCP5	3'UTR	open_sea	NA	NA
15	22881539	cg22051199	CYFIP1	IGR	open_sea	NA	NA
15	22891467	cg10329699	CYFIP1	TSS1500	shore	NA	NA
15	22891954	cg15032239	CYFIP1	TSS1500	island	NA	NA
15	22892184	cg08330183	CYFIP1	TSS1500	island	NA	NA
15	22892300	cg16970734	CYFIP1	TSS1500	island	NA	NA
15	22892535	cg05502271	CYFIP1	TSS200	island	NA	NA
15	22892538	cg22028181	CYFIP1	TSS200	island	NA	NA
15	22892545	cg18462168	CYFIP1	TSS200	island	NA	NA
15	22892697	cg22432269	CYFIP1	5'UTR	island	NA	NA
15	22892705	cg12598048	CYFIP1	5'UTR	island	NA	NA
15	22892956	cg02113521	CYFIP1	5'UTR	island	NA	NA
15	22893147	cg02594498	CYFIP1	5'UTR	island	NA	NA
15	22893569	cg02557934	CYFIP1	5'UTR	island	NA	NA
15	22893997	cg21662263	CYFIP1	5'UTR	island	NA	NA
15	22896140	cg17178489	CYFIP1	5'UTR	shelf	NA	NA
15	22904606	cg00235754	CYFIP1	5'UTR	open_sea	NA	NA
15	22909400	cg19435159	CYFIP1	5'UTR	open_sea	NA	NA
15	22912541	cg26805503	CYFIP1	5'UTR	open_sea	NA	NA
15	22913326	cg26568226	CYFIP1	5'UTR	open_sea	NA	NA
15	22913462	cg09408937	CYFIP1	5'UTR	open_sea	NA	NA
15	22913663	cg00289094	CYFIP1	5'UTR	open_sea	NA	NA
15	22915986	cg06107293	CYFIP1	5'UTR	open_sea	NA	NA
15	22915992	cg26889953	CYFIP1	5'UTR	open_sea	NA	NA
15	22920168	cg25409809	CYFIP1	5'UTR	open_sea	NA	NA
15	22921184	cg04891577	CYFIP1	5'UTR	open_sea	NA	NA
15	22921426	cg10413089	CYFIP1	5'UTR	open_sea	NA	NA
15	22922243	cg27044933	CYFIP1	5'UTR	open_sea	NA	NA
15	22922301	cg20078624	CYFIP1	5'UTR	open_sea	NA	NA
15	22922392	cg24851866	CYFIP1	5'UTR	open_sea	NA	NA
15	22923501	cg12759523	CYFIP1	5'UTR	open_sea	NA	NA
15	22923741	cg11403739	CYFIP1	5'UTR	open_sea	NA	NA
15	22923823	cg27406983	CYFIP1	5'UTR	open_sea	NA	NA
15	22929886	cg25946491	CYFIP1	Body	open_sea	NA	NA
15	22929910	cg26572499	CYFIP1	Body	open_sea	NA	NA
15	22929993	cg26674966	CYFIP1	Body	open_sea	NA	NA
15	22930313	cg01323263	CYFIP1	Body	open_sea	NA	NA
15	22930482	cg10706438	CYFIP1	Body	open_sea	NA	NA
15	22930613	cg26344513	CYFIP1	Body	open_sea	NA	NA
15	22936259	cg17872861	CYFIP1	Body	open_sea	NA	NA
15	22936371	cg00614644	CYFIP1	Body	open_sea	NA	NA
15	22940746	cg10381637	CYFIP1	Body	open_sea	NA	NA
15	22940794	cg09396068	CYFIP1	Body	open_sea	NA	NA
15	22940817	cg07729303	CYFIP1	Body	open_sea	NA	NA
15	22944125	cg12178316	CYFIP1	Body	shore	NA	NA
15	22945028	cg16539640	CYFIP1	Body	island	NA	NA
15	22945077	cg04816434	CYFIP1	Body	island	NA	NA
15	22945134	cg25777971	CYFIP1	Body	island	NA	NA
15	22945189	cg25537651	CYFIP1	Body	island	NA	NA
15	22946914	cg14984066	CYFIP1	Body	shore	NA	NA
15	22946987	cg00213606	CYFIP1	Body	shore	NA	NA
15	22947045	cg19648954	CYFIP1	Body	shore	NA	NA
15	22947765	cg13067974	CYFIP1	Body	shelf	NA	NA
15	22954287	cg21619825	CYFIP1	Body	open_sea	NA	NA
15	22954415	cg18320505	CYFIP1	Body	open_sea	NA	NA
15	22954633	cg27412506	CYFIP1	Body	open_sea	NA	NA
15	22954791	cg04294383	CYFIP1	Body	open_sea	NA	NA
15	22954817	cg23217940	CYFIP1	Body	open_sea	NA	NA
15	22955254	cg07279214	CYFIP1	Body	open_sea	NA	NA
15	22955381	cg12629670	CYFIP1	Body	open_sea	NA	NA
15	22955408	cg12419239	CYFIP1	Body	open_sea	NA	NA
15	22955557	cg11199011	CYFIP1	Body	open_sea	NA	NA
15	22955729	cg11397581	CYFIP1	Body	open_sea	NA	NA
15	22955743	cg01451203	CYFIP1	Body	open_sea	NA	NA
15	22955872	cg11517728	CYFIP1	Body	open_sea	NA	NA
15	22956051	cg07529675	CYFIP1	Body	open_sea	NA	NA
15	22956212	cg16897948	CYFIP1	Body	open_sea	NA	NA
15	22956714	cg13051607	CYFIP1	Body	open_sea	NA	NA
15	22956864	cg22143684	CYFIP1	Body	open_sea	NA	NA
15	22957012	cg24689585	CYFIP1	Body	open_sea	NA	NA
15	22960638	cg21211873	CYFIP1	Body	open_sea	NA	NA
15	22960745	cg01768385	CYFIP1	Body	open_sea	NA	NA
15	22960840	cg19287714	CYFIP1	Body	open_sea	NA	NA
15	22963760	cg13986138	CYFIP1	Body	open_sea	NA	NA
15	22963782	cg25160075	CYFIP1	Body	open_sea	NA	NA
15	22968612	cg10837685	CYFIP1	Body	open_sea	NA	NA
15	22968644	cg14504229	CYFIP1	Body	open_sea	NA	NA
15	22968689	cg17098850	CYFIP1	Body	open_sea	NA	NA
15	22969267	cg14785381	CYFIP1	Body	open_sea	NA	NA
15	22969348	cg24358771	CYFIP1	Body	open_sea	NA	NA
15	22972775	cg12285911	CYFIP1	Body	open_sea	NA	NA
15	22979752	cg13311886	CYFIP1	Body	island	NA	NA
15	22979826	cg24391128	CYFIP1	Body	shelf	NA	NA
15	22980991	cg18250677	CYFIP1	Body	shore	NA	NA
15	22981162	cg25124211	CYFIP1	Body	shore	NA	NA
15	22981419	cg09277546	CYFIP1	Body	shore	NA	NA
15	22982193	cg24787593	CYFIP1	Body	island	NA	NA
15	22984404	cg27046528	CYFIP1	Body	shore	NA	NA
15	22985092	cg03713317	CYFIP1	Body	shelf	NA	NA
15	22991065	cg03441544	CYFIP1	Body	open_sea	NA	NA
15	22991163	cg19979314	CYFIP1	Body	open_sea	NA	NA
15	22991192	cg26489415	CYFIP1	Body	open_sea	NA	NA
15	22992214	cg02723913	CYFIP1	Body	open_sea	NA	NA
15	22992526	cg22871797	CYFIP1	Body	open_sea	NA	NA
15	22992596	cg06099188	CYFIP1	Body	open_sea	NA	NA
15	22992842	cg17896808	CYFIP1	Body	open_sea	NA	NA
15	22992979	cg05454389	CYFIP1	Body	open_sea	NA	NA
15	22993172	cg00098182	CYFIP1	Body	open_sea	NA	NA
15	22993609	cg21226024	CYFIP1	Body	open_sea	NA	NA
15	22999320	cg24118983	CYFIP1	Body	open_sea	NA	NA
15	23003087	cg25996001	CYFIP1	3'UTR	open_sea	NA	NA
15	23005487	cg17122577	NIPA2	3'UTR	open_sea	NA	NA
15	23013480	cg01217406	NIPA2	Body	open_sea	NA	NA
15	23029961	cg24177219	NIPA2	5'UTR	island	NA	NA
15	23032937	cg21672468	NIPA2	5'UTR	shore	NA	NA
15	23034186	cg15566783	NIPA2	5'UTR	island	NA	NA
15	23034300	cg04919081	NIPA2	5'UTR	island	NA	NA
15	23034331	cg20577728	NIPA2	5'UTR	island	NA	NA
15	23034447	cg00000622	NIPA2	TSS200	island	NA	NA
15	23034449	cg26959990	NIPA2	TSS200	island	NA	NA
15	23034457	cg24202620	NIPA2	TSS200	island	NA	NA
15	23034464	cg13210923	NIPA2	TSS200	island	NA	NA
15	23034473	cg00414561	NIPA2	TSS200	island	NA	NA
15	23034598	cg07483245	NIPA2	TSS200	island	NA	NA
15	23034679	cg13189086	NIPA2	TSS1500	island	NA	NA
15	23034682	cg17897236	NIPA2	TSS1500	island	NA	NA
15	23034700	cg10583683	NIPA2	TSS1500	island	NA	NA
15	23035493	cg27514038	NIPA2	TSS1500	shore	NA	NA
15	23035557	cg09624910	NIPA2	TSS1500	shore	NA	NA
15	23037637	cg20601319	NIPA1	IGR	shelf	NA	NA
15	23044980	cg27332399	NIPA1	3'UTR	open_sea	NA	NA
15	23049020	cg10105259	NIPA1	Body	open_sea	NA	NA
15	23049107	cg03382910	NIPA1	Body	open_sea	NA	NA
15	23049183	cg15159661	NIPA1	Body	open_sea	NA	NA
15	23049563	cg07055681	NIPA1	Body	open_sea	NA	NA
15	23057163	cg07573797	NIPA1	Body	open_sea	NA	NA
15	23062853	cg09873524	NIPA1	Body	open_sea	NA	NA
15	23082284	cg20587188	NIPA1	Body	shelf	NA	NA
15	23084962	cg22838602	NIPA1	Body	shore	NA	NA
15	23085026	cg13140465	NIPA1	Body	shore	NA	NA
15	23085583	cg04496281	NIPA1	Body	island	NA	NA
15	23085646	cg00207833	NIPA1	Body	island	NA	NA
15	23085768	cg26955196	NIPA2	Body	island	NA	NA
15	23085908	cg10137463	NIPA1	Body	island	NA	NA
15	23086129	cg03353812	NIPA1	Body	island	NA	NA
15	23086580	cg12627870	NIPA1	TSS200	island	NA	NA
15	23086595	cg19268386	NIPA1	TSS200	island	NA	NA
15	23086598	cg17934940	NIPA1	TSS200	island	NA	NA
15	23086621	cg18314140	NIPA1	TSS200	island	NA	NA
15	23086698	cg09884077	NIPA1	5'UTR	island	NA	NA
15	23086888	cg05502464	NIPA1	TSS200	island	NA	NA
15	23086897	cg21404224	NIPA1	TSS200	island	NA	NA
15	23086952	cg24947163	NIPA1	TSS200	shore	NA	NA
15	23086975	cg02326796	NIPA1	TSS200	shore	NA	NA
15	23086979	cg24154474	NIPA1	TSS200	shore	NA	NA
15	23087666	cg12447937	NIPA1	TSS1500	shore	NA	NA
15	23089578	cg15506192	NA	IGR	shelf	NA	NA
15	23094174	cg00147332	LOC283683	IGR	open_sea	NA	NA
15	23111623	cg06056644	LOC283683	IGR	island	NA	NA
15	23115058	cg10272336	LOC283683	IGR	island	NA	NA
15	23115229	cg02755390	LOC283683	IGR	island	NA	NA
15	23115232	cg03764088	LOC283683	IGR	island	NA	NA
15	23115353	cg08424930	LOC283683	IGR	island	NA	NA
15	23115432	cg05179820	LOC283683	IGR	island	NA	NA
15	23115616	cg12119383	NA	IGR	shore	NA	NA
15	23154536	cg03028031	NA	IGR	island	NA	NA
15	23157727	cg10646653	NA	IGR	shore	NA	NA
15	23157823	cg00294852	WHAMMP3	IGR	island	NA	NA
15	23157832	cg18703910	WHAMMP3	IGR	island	NA	NA
15	23158338	cg10503842	NA	IGR	island	NA	NA
15	23158623	cg09090017	WHAMMP3	IGR	island	NA	NA
15	23158658	cg07563101	WHAMMP3	IGR	shore	NA	NA
15	23161999	cg23852248	WHAMML1	IGR	shelf	NA	NA
15	23205182	cg25344144	WHAMML1	Body	island	NA	NA
15	23205622	cg16542426	WHAMML1	Body	island	NA	NA
15	23207925	cg04175957	WHAMML1	Body	shore	NA	NA
15	23207950	cg04777312	WHAMML1	Body	island	NA	NA
15	23208349	cg24583766	WHAMML1	Body	island	NA	NA
15	23211965	cg08137564	NA	IGR	shelf	NA	NA
15	23258903	cg20608329	GOLGA9P	Body	open_sea	NA	NA
15	23260713	cg19178561	GOLGA9P	Body	open_sea	NA	NA
15	23299936	cg06456831	HERC2P2	Body	open_sea	NA	NA
15	23309242	cg01717031	HERC2P2	Body	open_sea	NA	NA
15	23311741	cg10777407	HERC2P2	Body	open_sea	NA	NA
15	23312026	cg01612532	HERC2P2	Body	open_sea	NA	NA
15	23312047	cg05804598	HERC2P2	Body	open_sea	NA	NA
15	23313138	cg25894123	HERC2P2	Body	open_sea	NA	NA
15	23313158	cg09242901	HERC2P2	Body	open_sea	NA	NA
15	23377763	cg25619707	HERC2P2	Body	shore	NA	NA
15	23378429	cg13771214	HERC2P2	TSS200	island	NA	NA
15	23378564	cg22689396	HERC2P2	TSS1500	island	NA	NA
15	23378571	cg05642024	HERC2P2	TSS1500	island	NA	NA
15	23378814	cg12351290	HERC2P2	TSS1500	shore	NA	NA
15	23381595	cg04660984	NA	IGR	shelf	NA	NA
15	23390329	cg24739950	NA	IGR	open_sea	NA	NA
15	23390547	cg25521682	NA	IGR	open_sea	NA	NA
15	23445473	cg05641180	GOLGA8E	3'UTR	open_sea	NA	NA
15	23453288	cg04287075	NA	IGR	shore	NA	NA
15	23454144	cg01986008	NA	IGR	island	NA	NA
15	23454199	cg25674863	NA	IGR	island	NA	NA
15	23455135	cg05033924	NA	IGR	island	NA	NA
15	23455599	cg22475358	NA	IGR	island	NA	NA
15	23631875	cg04823738	GOLGA8S	IGR	open_sea	NA	NA
15	23632000	cg02352949	GOLGA8S	IGR	open_sea	NA	NA
15	23632232	cg12219638	GOLGA8S	IGR	open_sea	NA	NA
15	23661899	cg10102736	GOLGA8S	IGR	open_sea	NA	NA
15	23661984	cg16398832	GOLGA8S	IGR	open_sea	NA	NA
15	23662343	cg09241174	GOLGA8S	IGR	open_sea	NA	NA
15	23692496	cg02818572	GOLGA8S	IGR	open_sea	NA	NA
15	23692512	cg15850739	GOLGA8S	IGR	open_sea	NA	NA
15	23692569	cg25950564	NA	IGR	open_sea	NA	NA
15	23807180	cg17819168	MIR4508	IGR	open_sea	MIR4508	MKRN3_miR 4508_DMR
15	23807234	cg13423098	MIR4508	IGR	open_sea	MIR4508	MKRN3_miR 4508_DMR
15	23810163	cg09437135	MKRN3	TSS1500	open_sea	NA	MKRN3_miR 4508_DMR
15	23810238	cg20769842	MKRN3	TSS1500	open_sea	NA	MKRN3_miR 4508_DMR
15	23810280	cg16131766	MKRN3	TSS200	open_sea	NA	MKRN3_miR 4508_DMR
15	23810334	cg20792895	MKRN3	TSS200	open_sea	NA	MKRN3_miR 4508_DMR
15	23810378	cg05952543	MKRN3	TSS200	open_sea	NA	MKRN3_miR 4508_DMR
15	23810652	cg27046052	MKRN3	5'UTR	open_sea	NA	MKRN3_miR 4508_DMR
15	23810843	cg00215587	MKRN3	5'UTR	open_sea	NA	MKRN3_miR 4508_DMR
15	23810861	cg11100640	MKRN3	5'UTR	open_sea	NA	MKRN3_miR 4508_DMR
15	23811205	cg23234999	MKRN3	1stExon	open_sea	NA	MKRN3_miR 4508_DMR
15	23811369	cg19903927	MKRN3	1stExon	open_sea	NA	MKRN3_miR 4508_DMR
15	23812334	cg07760796	MKRN3	1stExon	open_sea	NA	MKRN3_miR 4508_DMR
15	23887710	cg03851878	MAGEL2	IGR	open_sea	NA	NA
15	23888261	cg26957602	MAGEL2	IGR	open_sea	NA	NA
15	23888961	cg04256965	MAGEL2	1stExon	open_sea	NA	NA
15	23890593	cg04014889	MAGEL2	1stExon	open_sea	NA	NA
15	23890686	cg01678091	MAGEL2	1stExon	open_sea	NA	NA
15	23891048	cg02982734	MAGEL2	1stExon	open_sea	NA	NA
15	23891189	cg13037971	MAGEL2	1stExon	open_sea	NA	NA
15	23891402	cg21325760	MAGEL2	1stExon	open_sea	NA	NA
15	23891780	cg05630136	MAGEL2	1stExon	open_sea	NA	NA
15	23892574	cg20747630	MAGEL2	1stExon	open_sea	MAGEL2	MAGEL2_DMR
15	23892656	cg04142555	MAGEL2	1stExon	open_sea	MAGEL2	MAGEL2_DMR
15	23892770	cg14432018	MAGEL2	1stExon	open_sea	MAGEL2	MAGEL2_DMR
15	23893025	cg19961998	MAGEL2	TSS200	open_sea	MAGEL2	MAGEL2_DMR
15	23893040	cg18253764	MAGEL2	TSS200	open_sea	MAGEL2	MAGEL2_DMR
15	23893742	cg22872376	MAGEL2	TSS1500	open_sea	MAGEL2	MAGEL2_DMR
15	23894198	cg10073842	MAGEL2	TSS1500	open_sea	MAGEL2	NA
15	23894248	cg25135755	MAGEL2	TSS1500	open_sea	NA	NA
15	23894273	cg01152488	MAGEL2	TSS1500	open_sea	NA	NA
15	23894841	cg11591719	MAGEL2	IGR	open_sea	NA	NA
15	23895160	cg23011516	MAGEL2	IGR	open_sea	NA	NA
15	23895756	cg09782833	MAGEL2	IGR	open_sea	NA	NA
15	23927915	cg18406232	NDN	IGR	shelf	NA	NA
15	23930952	cg24137567	NDN	3'UTR	shore	NA	NA
15	23931011	cg26740481	NDN	3'UTR	shore	NA	NA
15	23931451	cg06743811	NDN	1stExon	shore	NDN	NDN_DMR
15	23931674	cg18602919	NDN	1stExon	island	NDN	NDN_DMR
15	23932370	cg12532169	NDN	1stExon	island	NDN	NDN_DMR
15	23932373	cg13828758	NDN	1stExon	island	NDN	NDN_DMR
15	23932397	cg22694067	NDN	1stExon	island	NDN	NDN_DMR
15	23932412	cg26725891	NDN	1stExon	island	NDN	NDN_DMR
15	23932620	cg18552939	NDN	TSS200	shore	NDN	NDN_DMR
15	23932758	cg01989224	NDN	TSS1500	shore	NA	NDN_DMR
15	23932864	cg16591875	NDN	TSS1500	shore	NA	NA
15	23933002	cg08325271	NDN	TSS1500	shore	NA	NA
15	23933079	cg11872504	NDN	TSS1500	shore	NA	NA
15	23933560	cg12138102	NDN	TSS1500	shore	NA	NA
15	23933620	cg25061289	NDN	TSS1500	shore	NA	NA
15	23935720	cg10418862	NDN	IGR	shelf	NA	NA
15	23959537	cg19493162	NDN	IGR	open_sea	NA	NA
15	24043142	cg26261358	NDN	IGR	open_sea	NA	NA
15	24043183	cg11407507	NDN	IGR	open_sea	NA	NA
15	24105674	cg07956282	NDN	IGR	open_sea	NA	NA
15	24114744	cg13562462	NDN	IGR	open_sea	NA	NA
15	24114806	cg12114114	NDN	IGR	open_sea	NA	NA
15	24119320	cg00843787	NDN	IGR	shelf	NA	NA
15	24122782	cg02919448	NDN	IGR	shore	NA	NA
15	24123232	cg07716696	NDN	IGR	island	NA	NA
15	24123271	cg00979076	NDN	IGR	island	NA	NA
15	24123363	cg17918544	NDN	IGR	island	NA	NA
15	24123421	cg26347408	NDN	IGR	island	NA	NA
15	24123705	cg25728328	NDN	IGR	shore	NA	NA
15	24125985	cg12151888	NDN	IGR	shelf	NA	NA
15	24142920	cg06013632	NDN	IGR	open_sea	PWRN4	NA
15	24142935	cg01250563	NDN	IGR	open_sea	PWRN4	NA
15	24143000	cg19698403	NDN	IGR	open_sea	PWRN4	NA
15	24346942	cg09985260	PWRN2	IGR	island	NA	SNRPN intragenic CpG32_DMR
15	24347063	cg14555733	PWRN2	IGR	island	NA	NA
15	24411878	cg15564871	PWRN2	Body	open_sea	NA	NA
15	24502302	cg08885708	PWRN2	IGR	island	NA	NA
15	24505563	cg24369857	PWRN2	IGR	shore	NA	NA
15	24506388	cg13749113	PWRN2	IGR	island	NA	NA
15	24509693	cg15486846	PWRN2	IGR	shelf	NA	NA
15	24668586	cg20123317	PWRN1	IGR	shelf	NA	NA
15	24672032	cg26288595	PWRN1	IGR	shore	NA	SNRPN intragenic CpG29_DMR
15	24672285	cg08449389	PWRN1	IGR	island	NA	SNRPN intragenic CpG29_DMR
15	24672463	cg22261467	PWRN1	IGR	island	NA	SNRPN intragenic CpG29_DMR
15	24672531	cg26708976	PWRN1	IGR	island	NA	SNRPN intragenic CpG29_DMR
15	24673917	cg27546114	PWRN1	IGR	shore	NA	NA
15	24675297	cg13847443	PWRN1	IGR	shelf	NA	NA
15	24720589	cg12378321	PWRN1	IGR	shelf	NA	NA
15	24722458	cg13462173	PWRN1	IGR	shore	NA	NA
15	24722944	cg00374016	PWRN1	IGR	island	NA	SNRPN intragenic CpG30_DMR
15	24726256	cg05011784	PWRN1	IGR	shelf	NA	NA
15	24778439	cg04104789	PWRN1	IGR	open_sea	NA	NA
15	24802619	cg20064325	PWRN1	TSS1500	open_sea	NA	NA
15	24802629	cg13152531	PWRN1	TSS1500	open_sea	NA	NA
15	24803181	cg22884857	PWRN1	TSS200	open_sea	NA	NA
15	24803245	cg03402443	PWRN1	TSS200	open_sea	NA	NA
15	24823713	cg15029747	PWRN1	Body	open_sea	NA	NA
15	24917974	cg23041822	NPAP1	IGR	shelf	NA	NA
15	24919600	cg07719965	C15orf2	TSS1500	shore	NA	NA
15	24919822	cg06205155	C15orf2	TSS1500	shore	NA	NA
15	24919957	cg13974330	C15orf2	TSS1500	shore	NA	NA
15	24920340	cg04273745	C15orf2	TSS200	shore	NA	NA
15	24920450	cg13157793	C15orf2	TSS200	shore	NA	NA
15	24920473	cg08922032	C15orf2	TSS200	shore	NA	NA
15	24920494	cg04800490	C15orf2	TSS200	shore	NA	NA
15	24920631	cg22136383	C15orf2	1stExon	island	NA	NA
15	24920990	cg00613997	C15orf2	1stExon	island	NA	NA
15	24921054	cg27394486	C15orf2	1stExon	island	NA	NA
15	24921183	cg13077138	C15orf2	1stExon	island	NA	NA
15	24921412	cg24719138	C15orf2	1stExon	shore	NA	NA
15	24921752	cg26803002	C15orf2	1stExon	shore	NA	NA
15	24921784	cg25876882	C15orf2	1stExon	shore	NA	NA
15	24924925	cg20809224	C15orf2	3'UTR	shelf	NA	NA
15	25014966	cg21272919	SNRPN	IGR	shelf	NA	NA
15	25018132	cg15298722	SNRPN	IGR	shore	SNRPN_1	SNRPN intragenic CpG40_DMR
15	25018227	cg13495693	SNRPN	IGR	island	SNRPN_1	SNRPN intragenic CpG40_DMR
15	25018302	cg00229754	SNRPN	IGR	island	SNRPN_1	SNRPN intragenic CpG40_DMR
15	25018449	cg20707630	SNRPN	IGR	island	SNRPN_1	SNRPN intragenic CpG40_DMR
15	25019778	cg08282747	SNRPN	IGR	shore	NA	NA
15	25021305	cg09641089	SNRPN	IGR	shelf	NA	NA
15	25031239	cg04655834	SNRPN	IGR	open_sea	NA	NA
15	25068564	cg22491305	SNRPN	TS1500	open_sea	SNRPN_2	SNRPN_DMR_1
15	25068738	cg11265941	SNRPN	TSS200	open_sea	SNRPN_2	SNRPN_DMR_1
15	25068754	cg11826663	SNRPN	TSS200	open_sea	SNRPN_2	SNRPN_DMR_1
15	25068757	cg24785225	SNRPN	TSS200	open_sea	SNRPN_2	SNRPN_DMR_1
15	25068763	cg10271763	SNRPN	TSS200	open_sea	SNRPN_2	SNRPN_DMR_1
15	25068769	cg27304225	SNRPN	TSS200	open_sea	SNRPN_2	SNRPN_DMR_1
15	25068790	cg19803984	SNRPN	TSS200	open_sea	SNRPN_2	SNRPN_DMR_1
15	25068850	cg16321029	SNRPN	1stExon	open_sea	SNRPN_2	SNRPN_DMR_1
15	25069376	cg26033681	SNRPN	5'UTR	open_sea	NA	SNRPN_DMR_1
15	25092069	cg25030262	SNRPN	5'UTR	shore	SNRPN_3	NA
15	25093244	cg25978208	SNRPN	5'UTR	island	SNRPN_3	SNRPN_DMR_2
15	25093366	cg02171545	SNRPN	5'UTR	island	SNRPN_3	SNRPN_DMR_2
15	25093456	cg02305723	SNRPN	5'UTR	island	SNRPN_3	SNRPN_DMR_2
15	25093521	cg22678136	SNRPN	5'UTR	island	SNRPN_3	SNRPN_DMR_2
15	25094139	cg13887424	SNRPN	5'UTR	shore	NA	NA
15	25096573	cg19964320	SNRPN	5'UTR	shelf	NA	NA
15	25101627	cg01240229	SNRPN	5'UTR	open_sea	SNRPN_4	NA
15	25101646	cg27233338	SNRPN	5'UTR	open_sea	SNRPN_4	NA
15	25101680	cg10428394	SNRPN	5'UTR	open_sea	SNRPN_4	NA
15	25108042	cg26939721	SNRPN	5'UTR	open_sea	NA	NA
15	25119502	cg22259765	SNRPN	5'UTR	shelf	NA	NA
15	25123287	cg27644292	SNRPN	5'UTR	shore	SNRPN_5	SNRPN_DMR_2
15	25123381	cg08560373	SNRPN	5'UTR	island	SNRPN_5	SNRPN_DMR_2
15	25123491	cg25657700	SNRPN	5'UTR	island	SNRPN_5	SNRPN_DMR_2
15	25123549	cg24993443	SNRPN	5'UTR	island	SNRPN_5	SNRPN_DMR_2
15	25123688	cg01786704	SNRPN	5'UTR	island	SNRPN_5	SNRPN_DMR_2
15	25123731	cg21870668	SNRPN	5'UTR	shore	SNRPN_5	SNRPN_DMR_2
15	25124213	cg21061553	SNRPN	5'UTR	shore	NA	NA
15	25127701	cg12509344	SNRPN	5'UTR	shelf	NA	NA
15	25145254	cg23075611	SNRPN	5'UTR	open_sea	NA	NA
15	25165585	cg09206878	SNRPN	5'UTR	open_sea	NA	NA
15	25196084	cg11152012	SNRPN	5'UTR	shelf	NA	NA
15	25198793	cg21746532	SNRPN	5'UTR	shore	NA	NA
15	25199028	cg01432432	SNRPN	5'UTR	shore	NA	NA
15	25199057	cg08372135	SNRPN	5'UTR	shore	NA	NA
15	25199164	cg03858387	SNRPN	5'UTR	shore	NA	NA
15	25199270	cg02152271	SNRPN	5'UTR	shore	NA	NA
15	25199713	cg12298755	SNRPN	5'UTR	shore	SNRPN_6	NA
15	25200253	cg18506672	SNRPN	5'UTR	island	SNRPN_6	SNURF_DMR
15	25200406	cg02125271	SNRPN	5'UTR	island	SNRPN_6	SNURF_DMR
15	25200490	cg26875073	SNRPN	5'UTR	island	SNRPN_6	SNURF_DMR
15	25201020	cg22159025	SNRPN	5'UTR	island	SNRPN_6	SNURF_DMR
15	25201224	cg22555495	SNRPN	5'UTR	shore	SNRPN_6	SNURF_DMR
15	25201429	cg01614564	SNRPN	5'UTR	shore	SNRPN_6	SNURF_DMR
15	25201732	cg13073261	SNRPN	5'UTR	shore	SNRPN_6	SNURF_DMR
15	25203270	cg20775837	SNRPN	5'UTR	shelf	NA	NA
15	25215375	cg14851390	SNRPN	5'UTR	open_sea	NA	NA
15	25221513	cg25705379	SNRPN	Body	open_sea	NA	NA
15	25223574	cg04195863	SNRPN	Body	open_sea	NA	NA
15	25223633	cg15477139	SNRPN	3'UTR	open_sea	NA	NA
15	25225929	cg26582085	PAR-SN	TSS1500	open_sea	NA	NA
15	25226703	cg26724572	PAR-SN	TSS1500	open_sea	NA	NA
15	25226929	cg11166999	PAR-SN	TSS1500	open_sea	NA	NA
15	25227003	cg22934878	PAR-SN	TSS200	open_sea	NA	NA
15	25227036	cg05894557	PAR-SN	TSS200	open_sea	PWAR	NA
15	25228929	cg14853933	PAR-SN	Body	open_sea	PWAR	NA
15	25229256	cg26410550	PAR5	TSS1500	open_sea	PWAR	NA
15	25229522	cg02891726	PAR5	TSS1500	open_sea	PWAR	NA
15	25230200	cg18560144	PAR5	Body	open_sea	PWAR	NA
15	25230295	cg18488946	PAR5	Body	open_sea	PWAR	NA
15	25230421	cg07478122	PAR5	Body	open_sea	NA	NA
15	25230707	cg19451143	PAR5	Body	open_sea	NA	NA
15	25230868	cg24368491	PAR5	Body	open_sea	NA	NA
15	25235865	cg09886849	SNORD108	IGR	open_sea	NA	NA
15	25237035	cg24996120	SNORD108	IGR	open_sea	NA	NA
15	25276040	cg16562054	SNORD109A	IGR	open_sea	NA	NA
15	25285663	cg23225193	SNORD109B	TSS1500	open_sea	NA	NA
15	25285748	cg09358388	SNORD109B	TSS1500	open_sea	NA	NA
15	25287297	cg19195724	SNORD109A	IGR	open_sea	NA	NA
15	25295813	cg19695710	SNORD116-1	TSS1500	open_sea	NA	NA
15	25296031	cg12111618	SNORD116-1	TSS1500	open_sea	NA	NA
15	25296404	cg04061361	SNORD116-1	TSS1500	open_sea	SNORD116	NA
15	25296464	cg13994177	SNORD116-1	TSS200	open_sea	SNORD116	NA
15	25296571	cg03381111	SNORD116-1	TSS200	open_sea	SNORD116	NA
15	25296628	cg10832166	SNORD116-1	Body	open_sea	SNORD116	NA
15	25296693	cg26389232	SNORD116-1	Body	open_sea	SNORD116	NA
15	25298229	cg22837251	SNORD116-2	TSS1500	open_sea	SNORD116	NA
15	25298516	cg03709297	SNORD116-2	TSS1500	open_sea	SNORD116	NA
15	25298853	cg03432464	SNORD116-2	TSS1500	open_sea	SNORD116	NA
15	25299157	cg03840075	SNORD116-2	TSS200	open_sea	SNORD116	NA
15	25299172	cg00475883	SNORD116-2	TSS200	open_sea	SNORD116	NA
15	25299211	cg14898768	SNORD116-2	TSS200	open_sea	SNORD116	NA
15	25299260	cg16026362	SNORD116-2	TSS200	open_sea	NA	NA
15	25300687	cg16067029	SNORD116-9	TSS1500	open_sea	SNORD116	NA
15	25301783	cg06126413	SNORD116-9	TSS1500	open_sea	SNORD116	NA
15	25301860	cg23740975	SNORD116-3	TSS200	open_sea	SNORD116	NA
15	25301930	cg20568038	SNORD116-3	TSS200	open_sea	NA	NA
15	25301950	cg20110984	SNORD116-3	TSS200	open_sea	NA	NA
15	25302011	cg09550097	SNORD116-3	Body	open_sea	NA	NA
15	25303244	cg05040724	SNORD116-4	TSS1500	open_sea	NA	NA
15	25303336	cg07048159	SNORD116-4	TSS1500	open_sea	NA	NA
15	25304474	cg16601489	SNORD116-4	TSS1500	open_sea	NA	NA
15	25304609	cg06502456	SNORD116-4	TSS200	open_sea	NA	NA
15	25304625	cg11063170	SNORD116-4	TSS200	open_sea	NA	NA
15	25306290	cg12908429	SNORD116-5	TSS1500	open_sea	NA	NA
15	25306416	cg16408670	SNORD116-5	TSS1500	open_sea	NA	NA
15	25307169	cg18154158	SNORD116-5	TSS1500	open_sea	NA	NA
15	25307364	cg12019705	SNORD116-5	TSS200	open_sea	NA	NA
15	25307416	cg23169269	SNORD116-5	TSS200	open_sea	NA	NA
15	25307422	cg18120358	SNORD116-5	TSS200	open_sea	NA	NA
15	25307484	cg24738356	SNORD116-5	Body	open_sea	NA	NA
15	25309091	cg01883744	SNORD116-2	TSS1500	open_sea	NA	NA
15	25309179	cg09370277	SNORD116-2	TSS1500	open_sea	NA	NA
15	25309661	cg13174838	SNORD116-2	TSS1500	open_sea	NA	NA
15	25310021	cg06474427	SNORD116-2	TSS200	open_sea	NA	NA
15	25310121	cg25161465	SNORD116-2	TSS200	open_sea	NA	NA
15	25310243	cg18095544	SNORD116-2	Body	open_sea	NA	NA
15	25311545	cg02012853	SNORD116-7	TSS1500	open_sea	NA	NA
15	25312131	cg14521552	SNORD116-7	TSS1500	open_sea	NA	NA
15	25312161	cg02029242	SNORD116-7	TSS1500	open_sea	NA	NA
15	25312939	cg24138476	SNORD116-5	Body	open_sea	NA	NA
15	25313061	cg01475346	SNORD116-5	IGR	open_sea	NA	NA
15	25314390	cg05327187	SNORD116-8	TSS1500	open_sea	NA	NA
15	25314647	cg26507704	SNORD116-8	TSS1500	open_sea	NA	NA
15	25315354	cg25345578	SNORD116-8	TSS1500	open_sea	NA	NA
15	25315383	cg25114752	SNORD116-8	TSS200	open_sea	NA	NA
15	25315425	cg20988775	SNORD116-8	TSS200	open_sea	NA	NA
15	25315660	cg19568099	SNORD116-8	Body	open_sea	NA	NA
15	25317346	cg15571373	SNORD116-9	TSS1500	open_sea	NA	NA
15	25317395	cg21759784	SNORD116-9	TSS1500	open_sea	NA	NA
15	25317891	cg16177714	SNORD116-10	TSS1500	open_sea	NA	NA
15	25318197	cg12069692	SNORD116-10	TSS1500	open_sea	NA	NA
15	25318237	cg15032755	SNORD116-10	TSS1500	open_sea	NA	NA
15	25318326	cg24991933	SNORD116-10	TSS1500	open_sea	NA	NA
15	25318384	cg15641641	SNORD116-10	TSS1500	open_sea	NA	NA
15	25319113	cg14172427	SNORD116-10	TSS200	open_sea	SNORD116	NA
15	25319513	cg06861988	NA	IGR	open_sea	SNORD116	NA
15	25319651	cg14182820	SNORD116-11	TSS1500	open_sea	SNORD116	NA
15	25320167	cg14798020	SNORD116-11	TSS1500	open_sea	SNORD116	NA
15	25320195	cg22132343	SNORD116-11	TSS1500	open_sea	SNORD116	NA
15	25320886	cg04524239	SNORD116-12	TSS1500	open_sea	SNORD116	NA
15	25321097	cg14552404	SNORD116-11	Body	open_sea	SNORD116	NA
15	25321221	cg08661338	SNORD116-12	TSS1500	open_sea	SNORD116	NA
15	25321716	cg19708133	SNORD116-12	TSS1500	open_sea	SNORD116	NA
15	25321871	cg01053316	SNORD116-12	TSS1500	open_sea	SNORD116	NA
15	25322008	cg17742273	SNORD116-12	TSS200	open_sea	SNORD116	NA
15	25322128	cg01620672	SNORD116-12	TSS200	open_sea	SNORD116	NA
15	25322897	cg01699028	SNORD116-13	TSS1500	open_sea	SNORD116	NA
15	25323793	cg05864627	SNORD116-14	TSS1500	open_sea	SNORD116	NA
15	25323795	cg21844656	SNORD116-14	TSS1500	open_sea	SNORD116	NA
15	25324124	cg08170950	SNORD116-13	TSS200	open_sea	SNORD116	NA
15	25325092	cg22429418	SNORD116-14	TSS200	open_sea	SNORD116	NA
15	25325293	cg01339008	SNORD116-14	Body	open_sea	SNORD116	NA
15	25325713	cg09838956	SNORD116-15	TSS1500	open_sea	SNORD116	NA
15	25325901	cg19183867	SNORD116-15	TSS1500	open_sea	SNORD116	NA
15	25326263	cg20385284	SNORD116-15	TSS200	open_sea	SNORD116	NA
15	25326510	cg19844955	SNORD116-15	Body	open_sea	SNORD116	NA
15	25327489	cg05172655	SNORD116-17	TSS1500	open_sea	SNORD116	NA
15	25327713	cg17198397	SNORD116-17	TSS1500	open_sea	SNORD116	NA
15	25327919	cg07897695	SNORD116-16	Body	open_sea	SNORD116	NA
15	25328405	cg05736011	SNORD116-17	TSS1500	open_sea	SNORD116	NA
15	25328739	cg05951178	SNORD116-17	Body	open_sea	SNORD116	NA
15	25329168	cg26280499	SNORD116-18	TSS1500	open_sea	SNORD116	NA
15	25329354	cg03760060	SNORD116-18	TSS1500	open_sea	SNORD116	NA
15	25329447	cg02625244	SNORD116-18	TSS1500	open_sea	SNORD116	NA
15	25330242	cg16978004	SNORD116-17	TSS1500	open_sea	SNORD116	NA
15	25330341	cg08051964	SNORD116-18	TSS200	open_sea	SNORD116	NA
15	25330370	cg13075322	SNORD116-18	TSS200	open_sea	SNORD116	NA
15	25330536	cg01871408	SNORD116-18	Body	open_sea	SNORD116	NA
15	25331391	cg00476675	SNORD116-20	TSS1500	open_sea	SNORD116	NA
15	25331671	cg04099436	SNORD116-20	TSS1500	open_sea	SNORD116	NA
15	25331750	cg00308697	SNORD116-20	TSS1500	open_sea	SNORD116	NA
15	25332885	cg23506561	SNORD116-20	Body	open_sea	SNORD116	NA
15	25332888	cg26520399	SNORD116-20	Body	open_sea	SNORD116	NA
15	25333375	cg26702921	SNORD116-21	TSS1500	open_sea	SNORD116	NA
15	25333818	cg18189263	SNORD116-21	TSS200	open_sea	SNORD116	NA
15	25333948	cg15895329	SNORD116-21	TSS200	open_sea	SNORD116	NA
15	25334117	cg14481604	SNORD116-22	TSS1500	open_sea	SNORD116	NA
15	25334879	cg05585263	SNORD116-22	TSS200	open_sea	SNORD116	NA
15	25334988	cg16150571	SNORD116-22	TSS200	open_sea	SNORD116	NA
15	25335149	cg13070781	SNORD116-22	Body	open_sea	SNORD116	NA
15	25335704	cg20025389	SNORD116-23	TSS1500	open_sea	SNORD116	NA
15	25335745	cg17077566	SNORD116-23	TSS1500	open_sea	SNORD116	NA
15	25336770	cg17727579	SNORD116-23	TSS200	open_sea	SNORD116	NA
15	25337003	cg20066737	SNORD116-23	Body	open_sea	SNORD116	NA
15	25337644	cg03799387	SNORD116-23	IGR	open_sea	SNORD116	NA
15	25337655	cg05369676	NA	IGR	open_sea	SNORD116	NA
15	25337657	cg13194353	NA	IGR	open_sea	SNORD116	NA
15	25338219	cg15590133	SNORD116-24	TSS1500	open_sea	SNORD116	NA
15	25338790	cg09455126	SNORD116-24	TSS1500	open_sea	NA	NA
15	25339012	cg01969023	SNORD116-24	TSS200	open_sea	NA	NA
15	25339084	cg03363417	SNORD116-24	TSS200	open_sea	NA	NA
15	25339251	cg11805463	SNORD116-24	Body	open_sea	NA	NA
15	25341985	cg10153019	SNORD116-25	TSS1500	open_sea	NA	NA
15	25342118	cg17720150	SNORD116-25	TSS1500	open_sea	NA	NA
15	25344488	cg07664976	SNORD116-26	TSS200	open_sea	NA	NA
15	25349082	cg00465883	SNORD116-28	TSS1500	open_sea	NA	NA
15	25349817	cg10786226	SNORD116-28	Body	open_sea	NA	NA
15	25350925	cg09275980	SNORD116-29	TSS1500	open_sea	NA	NA
15	25360436	cg16217553	IPW	TSS1500	open_sea	NA	NA
15	25360934	cg11811341	IPW	TSS1500	open_sea	NA	NA
15	25362188	cg06121514	IPW	Body	open_sea	NA	NA
15	25380111	cg07685326	PAR1	TSS1500	open_sea	NA	NA
15	25380133	cg24619626	PAR1	TSS1500	open_sea	NA	NA
15	25380815	cg16270051	PAR1	Body	open_sea	NA	NA
15	25414716	cg02865593	SNORD115-1	TSS1500	open_sea	NA	NA
15	25414724	cg25688633	SNORD115-1	TSS1500	open_sea	NA	NA
15	25414763	cg24152845	SNORD115-1	TSS1500	open_sea	NA	NA
15	25414769	cg19556901	SNORD115-1	TSS1500	open_sea	NA	NA
15	25414781	cg24734418	SNORD115-1	TSS1500	open_sea	NA	NA
15	25415389	cg20460234	SNORD115-1	TSS1500	open_sea	NA	NA
15	25415399	cg22241833	SNORD115-1	TSS1500	open_sea	NA	NA
15	25415726	cg03611504	SNORD115-1	TSS200	open_sea	NA	NA
15	25415763	cg07359604	SNORD115-1	TSS200	open_sea	NA	NA
15	25416772	cg08154219	SNORD115-2	TSS1500	open_sea	NA	NA
15	25416961	cg02466440	SNORD115-2	TSS1500	open_sea	NA	NA
15	25417453	cg08620558	SNORD115-2	TSS1500	open_sea	NA	NA
15	25417786	cg02274263	SNORD115-2	Body	open_sea	NA	NA
15	25418049	cg26171114	SNORD115-2	IGR	open_sea	NA	NA
15	25418074	cg15880348	SNORD115-2	IGR	open_sea	NA	NA
15	25418107	cg25204281	SNORD115-2	IGR	open_sea	NA	NA
15	25418880	cg00607797	SNORD115-3	TSS1500	open_sea	NA	NA
15	25419769	cg05990812	SNORD115-3	TSS1500	open_sea	NA	NA
15	25420695	cg02158543	SNORD115-4	TSS1500	open_sea	NA	NA
15	25421076	cg09638003	SNORD115-4	TSS1500	open_sea	NA	NA
15	25421825	cg24748184	SNORD115-4	TSS200	open_sea	NA	NA
15	25422945	cg07632934	SNORD115-9	TSS1500	open_sea	NA	NA
15	25423372	cg05421651	SNORD115-9	TSS1500	open_sea	NA	NA
15	25423404	cg18076399	SNORD115-9	TSS1500	open_sea	NA	NA
15	25425099	cg03959681	SNORD115-6	TSS1500	open_sea	NA	NA
15	25425326	cg27455606	SNORD115-6	TSS1500	open_sea	NA	NA
15	25425436	cg12604036	SNORD115-6	TSS1500	open_sea	NA	NA
15	25425489	cg10419507	SNORD115-6	TSS200	open_sea	NA	NA
15	25425615	cg06243989	SNORD115-6	TSS200	open_sea	NA	NA
15	25425818	cg16581476	SNORD115-6	IGR	open_sea	NA	NA
15	25426273	cg21214232	SNORD115-7	TSS1500	open_sea	NA	NA
15	25426392	cg07050869	SNORD115-7	TSS1500	open_sea	SNORD115	NA
15	25427058	cg25230549	SNORD115-7	TSS1500	open_sea	SNORD115	NA
15	25427394	cg25663603	SNORD115-7	TSS200	open_sea	SNORD115	NA
15	25427435	cg23841760	SNORD115-7	TSS200	open_sea	SNORD115	NA
15	25427487	cg00977301	SNORD115-7	TSS200	open_sea	SNORD115	NA
15	25427509	cg08343671	SNORD115-7	TSS200	open_sea	SNORD115	NA
15	25427738	cg26456399	SNORD115-7	IGR	open_sea	SNORD115	NA
15	25427936	cg01258039	SNORD115-7	IGR	open_sea	SNORD115	NA
15	25428550	cg02172381	SNORD115-8	TSS1500	open_sea	SNORD115	NA
15	25428676	cg25265805	SNORD115-8	TSS1500	open_sea	SNORD115	NA
15	25428737	cg14188650	SNORD115-8	TSS1500	open_sea	SNORD115	NA
15	25429176	cg00284551	SNORD115-8	TSS1500	open_sea	SNORD115	NA
15	25429261	cg11416433	SNORD115-8	TSS200	open_sea	NA	NA
15	25429307	cg02966053	SNORD115-5	TSS1500	open_sea	NA	NA
15	25429326	cg20647158	SNORD115-5	TSS1500	open_sea	NA	NA
15	25429408	cg00625161	SNORD115-5	TSS1500	open_sea	NA	NA
15	25430614	cg12067043	SNORD115-9	TSS200	open_sea	NA	NA
15	25430632	cg14425199	SNORD115-9	TSS200	open_sea	NA	NA
15	25430653	cg24363621	SNORD115-9	TSS200	open_sea	NA	NA
15	25430671	cg27448950	SNORD115-9	TSS200	open_sea	NA	NA
15	25430849	cg09406548	SNORD115-5	Body	open_sea	NA	NA
15	25432236	cg26202762	SNORD115-10	TSS1500	open_sea	NA	NA
15	25432270	cg17067638	SNORD115-10	TSS1500	open_sea	NA	NA
15	25432321	cg05171761	SNORD115-10	TSS1500	open_sea	NA	NA
15	25432687	cg13302197	SNORD115-10	Body	open_sea	NA	NA
15	25434030	cg22835630	SNORD115-29	TSS1500	open_sea	NA	NA
15	25434150	cg18094401	SNORD115-29	TSS1500	open_sea	NA	NA
15	25434289	cg27643182	SNORD115-29	TSS1500	open_sea	NA	NA
15	25434475	cg08042710	SNORD115-11	TSS200	open_sea	NA	NA
15	25434492	cg11148364	SNORD115-11	TSS200	open_sea	NA	NA
15	25434500	cg18266456	SNORD115-11	TSS200	open_sea	NA	NA
15	25434533	cg03299095	SNORD115-11	TSS200	open_sea	NA	NA
15	25434632	cg16731428	SNORD115-29	Body	open_sea	NA	NA
15	25435100	cg04060551	SNORD115-9	TSS1500	open_sea	NA	NA
15	25435226	cg14002752	SNORD115-9	TSS1500	open_sea	NA	NA
15	25436114	cg27204266	SNORD115-9	TSS1500	open_sea	NA	NA
15	25436179	cg26789068	SNORD115-9	TSS1500	open_sea	NA	NA
15	25436244	cg03188200	SNORD115-9	TSS1500	open_sea	NA	NA
15	25436246	cg25908613	SNORD115-9	TSS1500	open_sea	NA	NA
15	25436496	cg07144689	SNORD115-9	TSS200	open_sea	NA	NA
15	25436534	cg12312278	SNORD115-9	TSS200	open_sea	NA	NA
15	25436634	cg13156643	SNORD115-10	Body	open_sea	NA	NA
15	25436682	cg08564375	SNORD115-5	IGR	open_sea	NA	NA
15	25437871	cg26958654	SNORD115-13	TSS1500	open_sea	NA	NA
15	25437982	cg02361459	SNORD115-13	TSS1500	open_sea	NA	NA
15	25438173	cg15479427	SNORD115-13	TSS1500	open_sea	NA	NA
15	25438254	cg07834322	SNORD115-13	TSS1500	open_sea	NA	NA
15	25438403	cg11273471	SNORD115-13	TSS200	open_sea	NA	NA
15	25438443	cg12919388	SNORD115-13	TSS200	open_sea	NA	NA
15	25438860	cg06264653	SNORD115-14	TSS1500	open_sea	NA	NA
15	25439252	cg05230642	SNORD115-14	TSS1500	open_sea	NA	NA
15	25439493	cg13403695	SNORD115-14	TSS1500	open_sea	NA	NA
15	25439886	cg26397662	SNORD115-14	TSS200	open_sea	NA	NA
15	25440072	cg13219190	SNORD115-14	Body	open_sea	NA	NA
15	25441418	cg17061206	NA	IGR	open_sea	NA	NA
15	25441607	cg06263473	SNORD115-14	IGR	open_sea	NA	NA
15	25441636	cg27416721	NA	IGR	open_sea	NA	NA
15	25442386	cg09779576	SNORD115-16	IGR	open_sea	NA	NA
15	25442571	cg21220965	SNORD115-16	IGR	open_sea	NA	NA
15	25442696	cg03202935	SNORD115-16	IGR	open_sea	NA	NA
15	25443520	cg16386362	SNORD115-16	TSS1500	open_sea	NA	NA
15	25443938	cg11206824	SNORD115-16	TSS1500	open_sea	NA	NA
15	25444152	cg10669129	SNORD115-16	TSS1500	open_sea	NA	NA
15	25444496	cg25709978	SNORD115-16	TSS200	open_sea	NA	NA
15	25444498	cg14494854	SNORD115-16	TSS200	open_sea	NA	NA
15	25444666	cg07245921	SNORD115-16	Body	open_sea	NA	NA
15	25444943	cg10922915	SNORD115-16	IGR	open_sea	NA	NA
15	25445171	cg13083260	SNORD115-19	TSS1500	open_sea	NA	NA
15	25445634	cg13586160	SNORD115-19	TSS1500	open_sea	NA	NA
15	25446337	cg13127699	SNORD115-17	TSS200	open_sea	NA	NA
15	25447222	cg06285293	SNORD115-19	TSS1500	open_sea	NA	NA
15	25447503	cg18211918	SNORD115-19	TSS1500	open_sea	NA	NA
15	25447799	cg26925450	SNORD115-19	TSS1500	open_sea	NA	NA
15	25448194	cg07083172	SNORD115-19	TSS200	open_sea	NA	NA
15	25448329	cg23029409	SNORD115-19	TSS200	open_sea	NA	NA
15	25448352	cg01888055	SNORD115-19	TSS200	open_sea	NA	NA
15	25449371	cg20081432	SNORD115-17	TSS200	open_sea	NA	NA
15	25449459	cg27048949	SNORD115-17	TSS200	open_sea	NA	NA
15	25449481	cg25879705	SNORD115-17	TSS200	open_sea	NA	NA
15	25449617	cg05218035	SNORD115-17	IGR	open_sea	NA	NA
15	25449918	cg26469244	SNORD115-21	TSS1500	open_sea	NA	NA
15	25449922	cg13130934	SNORD115-21	TSS1500	open_sea	NA	NA
15	25450131	cg02550537	SNORD115-21	TSS1500	open_sea	NA	NA
15	25451255	cg11286405	SNORD115-15	TSS200	open_sea	NA	NA
15	25451326	cg23792952	SNORD115-15	TSS200	open_sea	NA	NA
15	25451941	cg16525260	SNORD115-15	Body	open_sea	NA	NA
15	25453053	cg00834472	SNORD115-15	Body	open_sea	NA	NA
15	25454024	cg19674051	SNORD115-15	Body	open_sea	NA	NA
15	25454202	cg18257955	SNORD115-15	Body	open_sea	NA	NA
15	25454579	cg20375947	SNORD115-15	Body	open_sea	NA	NA
15	25454919	cg04310849	SNORD115-15	Body	open_sea	NA	NA
15	25455020	cg06854399	SNORD115-15	Body	open_sea	NA	NA
15	25455573	cg05395353	SNORD115-15	Body	open_sea	NA	NA
15	25455664	cg10610244	SNORD115-15	Body	open_sea	NA	NA
15	25455991	cg22366938	SNORD115-15	Body	open_sea	NA	NA
15	25456641	cg21134301	SNORD115-15	Body	open_sea	NA	NA
15	25456897	cg17734983	SNORD115-15	Body	open_sea	NA	NA
15	25456904	cg04278444	SNORD115-15	Body	open_sea	NA	NA
15	25457014	cg16929726	SNORD115-15	Body	open_sea	NA	NA
15	25457439	cg07248195	SNORD115-15	Body	open_sea	NA	NA
15	25457603	cg01393705	SNORD115-15	Body	open_sea	NA	NA
15	25457690	cg02705035	SNORD115-15	Body	open_sea	NA	NA
15	25459305	cg05055833	SNORD115-15	Body	open_sea	NA	NA
15	25459423	cg26800551	SNORD115-15	Body	open_sea	NA	NA
15	25460583	cg10963511	SNORD115-15	Body	open_sea	NA	NA
15	25460692	cg25211267	SNORD115-15	Body	open_sea	NA	NA
15	25462715	cg16182881	SNORD115-15	Body	open_sea	NA	NA
15	25462877	cg25954220	SNORD115-15	Body	open_sea	NA	NA
15	25463385	cg24524414	SNORD115-15	Body	open_sea	NA	NA
15	25463652	cg04675922	SNORD115-15	Body	open_sea	NA	NA
15	25463719	cg25195643	SNORD115-15	Body	open_sea	NA	NA
15	25463741	cg11031564	SNORD115-15	Body	open_sea	NA	NA
15	25464436	cg27328211	SNORD115-15	Body	open_sea	NA	NA
15	25465087	cg05334119	SNORD115-15	Body	open_sea	NA	NA
15	25465328	cg09628216	SNORD115-15	Body	open_sea	NA	NA
15	25465466	cg04431777	SNORD115-15	Body	open_sea	NA	NA
15	25466114	cg18058682	SNORD115-15	Body	open_sea	NA	NA
15	25466125	cg20310319	SNORD115-15	Body	open_sea	NA	NA
15	25466402	cg14780883	SNORD115-15	Body	open_sea	NA	NA
15	25467603	cg03462348	SNORD115-11	TSS1500	open_sea	NA	NA
15	25468075	cg00334691	SNORD115-11	TSS1500	open_sea	NA	NA
15	25468464	cg23520458	SNORD115-15	Body	open_sea	NA	NA
15	25469014	cg12227411	SNORD115-15	Body	open_sea	NA	NA
15	25469586	cg13615402	SNORD115-15	Body	open_sea	NA	NA
15	25469866	cg12310189	SNORD115-15	Body	open_sea	NA	NA
15	25470815	cg21751623	SNORD115-15	Body	open_sea	NA	NA
15	25471851	cg06819813	SNORD115-15	Body	open_sea	NA	NA
15	25471927	cg06747254	SNORD115-15	Body	open_sea	NA	NA
15	25472237	cg09593033	SNORD115-15	Body	open_sea	NA	NA
15	25472950	cg06127174	SNORD115-15	Body	open_sea	NA	NA
15	25473120	cg12910936	SNORD115-15	Body	open_sea	NA	NA
15	25473398	cg07020176	SNORD115-15	Body	open_sea	NA	NA
15	25474668	cg20385970	SNORD115-15	Body	open_sea	NA	NA
15	25474735	cg19680696	SNORD115-15	Body	open_sea	NA	NA
15	25474743	cg22807187	SNORD115-15	Body	open_sea	NA	NA
15	25475833	cg21253392	SNORD115-15	Body	open_sea	NA	NA
15	25475940	cg09613887	SNORD115-15	Body	open_sea	NA	NA
15	25476056	cg18972584	SNORD115-15	Body	open_sea	NA	NA
15	25476386	cg14154381	SNORD115-15	Body	open_sea	NA	NA
15	25477895	cg24690882	SNORD115-35	TSS1500	open_sea	NA	NA
15	25477956	cg10092080	SNORD115-35	TSS1500	open_sea	NA	NA
15	25478225	cg06049751	SNORD115-35	TSS1500	open_sea	NA	NA
15	25478725	cg01694628	SNORD115-35	TSS1500	open_sea	NA	NA
15	25479259	cg22109801	SNORD115-35	TSS200	open_sea	NA	NA
15	25479368	cg16864359	SNORD115-35	TSS200	open_sea	NA	NA
15	25480005	cg19623835	SNORD115-29	TSS1500	open_sea	NA	NA
15	25480975	cg00501006	SNORD115-29	TSS1500	open_sea	NA	NA
15	25480987	cg11089364	SNORD115-29	TSS1500	open_sea	NA	NA
15	25481210	cg06298530	SNORD115-11	TSS200	open_sea	NA	NA
15	25481443	cg03425194	SNORD115-11	IGR	open_sea	NA	NA
15	25481539	cg25879561	SNORD115-11	IGR	open_sea	NA	NA
15	25482198	cg01718332	SNORD115-37	TSS1500	open_sea	NA	NA
15	25482669	cg24640101	SNORD115-37	TSS1500	open_sea	NA	NA
15	25482808	cg21268347	SNORD115-37	TSS1500	open_sea	NA	NA
15	25483088	cg17208360	SNORD115-37	TSS200	open_sea	NA	NA
15	25483498	cg19281595	SNORD115-38	TSS1500	open_sea	NA	NA
15	25483548	cg07945925	SNORD115-38	TSS1500	open_sea	NA	NA
15	25483559	cg18208073	SNORD115-38	TSS1500	open_sea	NA	NA
15	25483711	cg01555369	SNORD115-38	TSS1500	open_sea	NA	NA
15	25484824	cg05163842	SNORD115-38	TSS200	open_sea	NA	NA
15	25484878	cg12947852	SNORD115-38	TSS200	open_sea	NA	NA
15	25484940	cg12629254	SNORD115-38	TSS200	open_sea	NA	NA
15	25485996	cg23476447	SNORD115-39	TSS1500	open_sea	NA	NA
15	25486368	cg01010923	SNORD115-39	TSS1500	open_sea	NA	NA
15	25486613	cg19554564	SNORD115-39	TSS1500	open_sea	NA	NA
15	25486849	cg10671180	SNORD115-39	TSS200	open_sea	NA	NA
15	25486871	cg04200704	SNORD115-39	TSS200	open_sea	NA	NA
15	25487823	cg26344776	SNORD115-40	TSS1500	open_sea	NA	NA
15	25487893	cg09457527	SNORD115-40	TSS1500	open_sea	NA	NA
15	25488114	cg00078513	SNORD115-40	TSS1500	open_sea	NA	NA
15	25488753	cg00361898	SNORD115-40	TSS200	open_sea	NA	NA
15	25488765	cg12594940	SNORD115-40	Body	open_sea	NA	NA
15	25489229	cg11441416	SNORD115-41	TSS1500	open_sea	NA	NA
15	25490008	cg16989201	SNORD115-41	TSS1500	open_sea	NA	NA
15	25490190	cg24253145	SNORD115-41	TSS1500	open_sea	NA	NA
15	25490492	cg20980039	SNORD115-41	TSS200	open_sea	NA	NA
15	25490537	cg22988430	SNORD115-41	TSS200	open_sea	NA	NA
15	25490587	cg27062116	SNORD115-41	TSS200	open_sea	NA	NA
15	25490696	cg09236657	SNORD115-41	Body	open_sea	NA	NA
15	25491315	cg11582484	SNORD115-10	TSS1500	open_sea	NA	NA
15	25491792	cg16050237	SNORD115-10	TSS1500	open_sea	NA	NA
15	25491886	cg09219734	SNORD115-10	TSS1500	open_sea	NA	NA
15	25492082	cg18166564	SNORD115-10	TSS1500	open_sea	NA	NA
15	25492314	cg08764761	SNORD115-42	TSS200	open_sea	NA	NA
15	25492385	cg19708213	SNORD115-42	TSS200	open_sea	NA	NA
15	25492395	cg03347215	SNORD115-42	TSS200	open_sea	NA	NA
15	25492407	cg03034103	SNORD115-42	TSS200	open_sea	NA	NA
15	25492469	cg16980245	SNORD115-42	TSS200	open_sea	NA	NA
15	25492931	cg04887080	SNORD115-11	TSS1500	open_sea	NA	NA
15	25493026	cg03283464	SNORD115-11	TSS1500	open_sea	NA	NA
15	25493111	cg05268858	SNORD115-11	TSS1500	open_sea	NA	NA
15	25494565	cg14509196	SNORD115-44	TSS1500	open_sea	NA	NA
15	25494800	cg19434795	SNORD115-44	TSS1500	open_sea	NA	NA
15	25494877	cg21078414	SNORD115-44	TSS1500	open_sea	NA	NA
15	25509686	cg06618490	HBII-52-45	Body	open_sea	NA	NA
15	25513277	cg08475996	HBII-52-46	TSS1500	open_sea	NA	NA
15	25513376	cg09661984	HBII-52-46	TSS1500	open_sea	NA	NA
15	25513530	cg03483707	SNORD115-48	TSS1500	open_sea	NA	NA
15	25513654	cg27513586	SNORD115-48	TSS1500	open_sea	NA	NA
15	25514628	cg02748105	SNORD115-48	TSS1500	open_sea	NA	NA
15	25514969	cg18915009	SNORD115-48	Body	open_sea	NA	NA
15	25522171	cg18499731	SNORD109B	TSS1500	open_sea	NA	NA
15	25523666	cg10601234	SNORD109A	IGR	open_sea	NA	NA
15	25582402	cg12923233	UBE3A	3'UTR	open_sea	NA	NA
15	25583237	cg22171088	UBE3A	3'UTR	open_sea	NA	NA
15	25620037	cg08560947	UBE3A	Body	open_sea	NA	NA
15	25638137	cg21857098	UBE3A	Body	open_sea	NA	NA
15	25650611	cg11826104	UBE3A	Body	open_sea	NA	NA
15	25650950	cg00096039	UBE3A	Body	open_sea	NA	NA
15	25651288	cg10767152	UBE3A	Body	open_sea	NA	NA
15	25654256	cg12934016	UBE3A	5'UTR	open_sea	NA	NA
15	25654697	cg19709054	UBE3A	5'UTR	open_sea	NA	NA
15	25655057	cg10654737	UBE3A	5'UTR	open_sea	NA	NA
15	25680714	cg12060334	UBE3A	5'UTR	shelf	NA	NA
15	25683075	cg02517489	UBE3A	5'UTR	shore	NA	NA
15	25683251	cg12177023	UBE3A	5'UTR	shore	NA	NA
15	25683349	cg20639890	UBE3A	5'UTR	island	NA	NA
15	25683909	cg18766912	UBE3A	1stExon	island	NA	NA
15	25684085	cg12572011	UBE3A	1stExon	island	NA	NA
15	25684088	cg23681243	UBE3A	1stExon	island	NA	NA
15	25684203	cg26505822	UBE3A	TSS200	island	NA	NA
15	25684205	cg13932339	UBE3A	TSS200	island	NA	NA
15	25684267	cg17973394	UBE3A	TSS200	island	NA	NA
15	25684383	cg08194505	UBE3A	TSS1500	island	NA	NA
15	25684465	cg07698384	UBE3A	TSS1500	shore	NA	NA
15	25684488	cg00792740	UBE3A	TSS1500	shore	NA	NA
15	25684578	cg27458888	UBE3A	TSS1500	shore	NA	NA
15	25684605	cg14908024	UBE3A	TSS1500	shore	NA	NA
15	25684632	cg03464336	UBE3A	TSS1500	shore	NA	NA
15	25684804	cg25843698	UBE3A	TSS1500	shore	NA	NA
15	25684818	cg16451872	UBE3A	TSS1500	shore	NA	NA
15	25684837	cg13046440	UBE3A	TSS1500	shore	NA	NA
15	25684849	cg05881762	UBE3A	TSS1500	shore	NA	NA
15	25685368	cg14599961	UBE3A	TSS1500	shore	NA	NA
15	25687452	cg18176210	UBE3A	IGR	shelf	NA	NA
15	25726500	cg05390077	UBE3A	IGR	open_sea	NA	NA
15	25756044	cg02272429	MIR4715	IGR	open_sea	NA	NA
15	25777238	cg17373060	MIR4715	IGR	open_sea	NA	NA
15	25787997	cg27084736	MIR4715	IGR	open_sea	NA	NA
15	25801120	cg20034126	MIR4715	IGR	open_sea	NA	NA
15	25807768	ch.15.84103R	MIR4715	IGR	open_sea	NA	NA
15	25809518	cg23067090	MIR4715	IGR	open_sea	NA	NA
15	25811411	ch.15.23362502F	MIR4715	IGR	open_sea	NA	NA
15	25828536	ch.15.84621F	MIR4715	IGR	open_sea	NA	NA
15	25839600	cg21955801	MIR4715	IGR	shelf	NA	NA
15	25841831	cg07716222	MIR4715	IGR	shore	NA	NA
15	25841862	cg27376339	MIR4715	IGR	island	NA	NA
15	25842025	cg03898385	MIR4715	IGR	island	NA	NA
15	25842111	cg11447849	MIR4715	IGR	island	NA	NA
15	25842536	cg19167793	MIR4715	IGR	shore	NA	NA
15	25844934	cg16901323	MIR4715	IGR	shelf	NA	NA
15	25889298	cg02853703	MIR4715	IGR	open_sea	NA	NA
15	25902323	cg26314507	MIR4715	IGR	open_sea	NA	NA
15	25903857	cg04096986	MIR4715	IGR	open_sea	NA	NA
15	25903875	cg05960502	MIR4715	IGR	open_sea	NA	NA
15	25903930	cg12723116	MIR4715	IGR	open_sea	NA	NA
15	25907264	cg02852557	MIR4715	IGR	open_sea	NA	NA
15	25915520	cg00439630	MIR4715	IGR	open_sea	NA	NA
15	25919674	cg09501314	MIR4715	IGR	open_sea	NA	NA
15	25920220	cg24985060	MIR4715	IGR	open_sea	NA	NA
15	25920224	cg12315995	MIR4715	IGR	open_sea	NA	NA
15	25923673	cg08632767	MIR4715	IGR	open_sea	NA	NA
15	25923910	cg03954999	ATP10A	3'UTR	open_sea	NA	NA
15	25923938	cg04223222	ATP10A	3'UTR	open_sea	NA	NA
15	25925384	cg26336213	ATP10A	Body	open_sea	NA	NA
15	25925590	cg13825334	ATP10A	Body	open_sea	NA	NA
15	25925801	cg16988989	ATP10A	Body	open_sea	NA	NA
15	25926097	cg01364202	ATP10A	Body	open_sea	NA	NA
15	25930203	cg03924551	ATP10A	Body	open_sea	NA	NA
15	25936577	cg12860764	ATP10A	Body	open_sea	NA	NA
15	25941836	cg01372572	ATP10A	Body	open_sea	NA	NA
15	25951068	cg16395892	ATP10A	Body	open_sea	NA	NA
15	25951163	cg24602704	ATP10A	Body	open_sea	NA	NA
15	25953284	cg17805836	ATP10A	Body	open_sea	NA	NA
15	25953388	cg16397021	ATP10A	Body	open_sea	NA	NA
15	25953514	cg07100560	ATP10A	Body	open_sea	NA	NA
15	25954107	cg13060434	ATP10A	Body	open_sea	NA	NA
15	25955272	cg13492826	ATP10A	Body	shelf	NA	NA
15	25957024	cg17864405	ATP10A	Body	shore	NA	NA
15	25958878	cg07489029	ATP10A	Body	island	NA	NA
15	25958928	cg10473100	ATP10A	Body	island	NA	NA
15	25959061	cg06870531	ATP10A	Body	island	NA	NA
15	25959097	cg01788205	ATP10A	Body	island	NA	NA
15	25959239	cg12933431	ATP10A	Body	island	NA	NA
15	25959578	cg27323557	ATP10A	Body	shore	NA	NA
15	25961909	cg11442877	ATP10A	Body	shelf	NA	NA
15	25961951	cg25703338	ATP10A	Body	shelf	NA	NA
15	25961967	cg26478036	ATP10A	Body	shelf	NA	NA
15	25962719	cg13356455	ATP10A	Body	shelf	NA	NA
15	25963402	cg20696050	ATP10A	Body	open_sea	NA	NA
15	25963457	cg26913186	ATP10A	Body	open_sea	NA	NA
15	25972328	cg12582965	ATP10A	Body	open_sea	NA	NA
15	25972400	cg20119871	ATP10A	Body	open_sea	NA	NA
15	25972474	cg19930802	ATP10A	Body	open_sea	NA	NA
15	25973970	cg18749411	ATP10A	Body	open_sea	NA	NA
15	25974140	cg04218022	ATP10A	Body	open_sea	NA	NA
15	25978658	cg02107240	ATP10A	Body	shelf	NA	NA
15	25980367	cg16651441	ATP10A	Body	shore	NA	NA
15	25981027	ch.15.89498F	ATP10A	Body	shore	NA	NA
15	25981177	cg02747151	ATP10A	Body	island	NA	NA
15	25981255	cg09978546	ATP10A	Body	island	NA	NA
15	25981322	cg14216870	ATP10A	Body	island	NA	NA
15	25981391	cg07318335	ATP10A	Body	island	NA	NA
15	25984561	cg23158862	ATP10A	Body	shelf	NA	NA
15	26026152	cg14001035	ATP10A	Body	open_sea	NA	NA
15	26026172	cg23880822	ATP10A	Body	open_sea	NA	NA
15	26026249	cg11015241	ATP10A	Body	open_sea	NA	NA
15	26026283	cg02287939	ATP10A	Body	open_sea	NA	NA
15	26026347	cg17260954	ATP10A	Body	open_sea	NA	NA
15	26026414	cg08831522	ATP10A	Body	open_sea	NA	NA
15	26030547	cg15275965	ATP10A	Body	open_sea	NA	NA
15	26032242	cg11817038	ATP10A	Body	open_sea	NA	NA
15	26035581	cg15338782	ATP10A	Body	open_sea	NA	NA
15	26042919	cg02208504	ATP10A	Body	open_sea	NA	NA
15	26044050	cg02334109	ATP10A	Body	open_sea	NA	NA
15	26044116	cg09958402	ATP10A	Body	open_sea	NA	NA
15	26044289	cg20049422	ATP10A	Body	open_sea	NA	NA
15	26045681	cg20117103	ATP10A	Body	open_sea	NA	NA
15	26047382	cg18256640	ATP10A	Body	open_sea	NA	NA
15	26047499	cg15531450	ATP10A	Body	open_sea	NA	NA
15	26047653	cg11557546	ATP10A	Body	open_sea	NA	NA
15	26049779	cg16605633	ATP10A	Body	open_sea	NA	NA
15	26056146	cg24576051	ATP10A	Body	open_sea	NA	NA
15	26076321	cg01206944	ATP10A	Body	open_sea	NA	NA
15	26089080	cg00602502	ATP10A	Body	open_sea	NA	NA
15	26094704	cg07986058	ATP10A	Body	open_sea	NA	NA
15	26095616	cg19657603	ATP10A	Body	open_sea	NA	NA
15	26095697	cg16727862	ATP10A	Body	open_sea	NA	NA
15	26095764	cg05626764	ATP10A	Body	open_sea	NA	NA
15	26105176	cg13361023	ATP10A	Body	shelf	NA	NA
15	26107410	cg10734665	ATP10A	Body	shore	NA	NA
15	26107658	cg19326876	ATP10A	Body	island	NA	NA
15	26108084	cg17793621	ATP10A	1stExon	island	NA	NA
15	26108263	cg20174066	ATP10A	1stExon	island	NA	NA
15	26108391	cg03419058	ATP10A	TSS200	island	NA	NA
15	26108399	cg16389285	ATP10A	TSS200	island	NA	NA
15	26108401	cg20124450	ATP10A	TSS200	island	NA	NA
15	26108410	cg22113930	ATP10A	TSS200	island	NA	NA
15	26108412	cg26230285	ATP10A	TSS200	island	NA	NA
15	26108612	cg21951425	ATP10A	TSS1500	island	NA	NA
15	26108642	cg13417268	ATP10A	TSS1500	island	NA	NA
15	26108663	cg00288824	ATP10A	TSS1500	island	NA	NA
15	26108674	cg09984339	ATP10A	TSS1500	island	NA	NA
15	26108683	cg03307893	ATP10A	TSS1500	island	NA	NA
15	26108739	cg02245837	ATP10A	TSS1500	island	NA	NA
15	26108796	cg15523238	ATP10A	TSS1500	island	NA	NA
15	26108801	cg22797991	ATP10A	TSS1500	island	NA	NA
15	26108807	cg26519141	ATP10A	TSS1500	island	NA	NA
15	26108817	cg18194306	ATP10A	TSS1500	island	NA	NA
15	26108946	cg18083248	ATP10A	TSS1500	shore	NA	NA
15	26108948	cg25846723	ATP10A	TSS1500	shore	NA	NA
15	26109204	cg08828036	ATP10A	TSS1500	shore	NA	NA
15	26109215	cg26879349	ATP10A	TSS1500	shore	NA	NA
15	26109245	cg00774088	ATP10A	TSS1500	shore	NA	NA
15	26109249	cg07470694	ATP10A	TSS1500	shore	NA	NA
15	26109252	cg09638395	ATP10A	TSS1500	shore	NA	NA
15	26109261	cg16417876	ATP10A	TSS1500	shore	NA	NA
15	26109394	cg18939241	ATP10A	TSS1500	shore	NA	NA
15	26109425	cg26062856	ATP10A	TSS1500	shore	NA	NA
15	26109429	cg17174275	ATP10A	TSS1500	shore	NA	NA
15	26109543	cg06066676	ATP10A	TSS1500	shore	NA	NA
15	26109608	cg24687432	ATP10A	TSS1500	shore	NA	NA
15	26109614	cg09454187	ATP10A	TSS1500	shore	NA	NA
15	26111072	cg21223577	MIR4715	IGR	shelf	NA	NA
15	26121310	cg11691383	RP11-1084I9.1	IGR	open_sea	NA	NA
15	26137819	ch.15.23688912F	RP11-1084I9.1	IGR	open_sea	NA	NA
15	26147082	cg03980268	RP11-1084I9.1	IGR	open_sea	NA	NA
15	26147435	cg02242989	RP11-1084I9.1	IGR	open_sea	NA	NA
15	26149711	cg16468082	RP11-1084I9.1	IGR	open_sea	NA	NA
15	26154648	cg14431065	RP11-1084I9.1	IGR	open_sea	NA	NA
15	26154652	cg23897015	RP11-1084I9.1	IGR	open_sea	NA	NA
15	26170692	ch.15.23721785F	RP11-1084I9.1	IGR	open_sea	NA	NA
15	26178637	cg21029108	RP11-1084I9.1	IGR	open_sea	NA	NA
15	26222907	ch.15.23774000R	RP11-1084I9.1	IGR	open_sea	NA	NA
15	26229322	cg23052037	RP11-1084I9.1	IGR	open_sea	NA	NA
15	26231836	cg05168141	RP11-1084I9.1	IGR	shelf	NA	NA
15	26234046	cg26582729	RP11-1084I9.1	IGR	shore	NA	NA
15	26234598	cg11776038	RP11-1084I9.1	IGR	island	NA	NA
15	26234769	cg11424341	RP11-1084I9.1	IGR	island	NA	NA
15	26234833	cg00646185	RP11-1084I9.1	IGR	island	NA	NA
15	26235162	cg05477217	RP11-1084I9.1	IGR	shore	NA	NA
15	26235362	cg07624310	RP11-1084I9.1	IGR	shore	NA	NA
15	26237648	cg02587383	RP11-1084I9.1	IGR	shelf	NA	NA
15	26246754	cg04795318	RP11-1084I9.1	IGR	open_sea	NA	NA
15	26247864	cg14474570	RP11-1084I9.1	IGR	open_sea	NA	NA
15	26301927	cg02479296	LINC00929	IGR	open_sea	NA	NA
15	26302108	cg04638667	LINC00929	IGR	open_sea	NA	NA
15	26325445	cg15552853	LINC00929	IGR	shelf	NA	NA
15	26327408	cg24152238	LINC00929	IGR	shore	NA	NA
15	26327496	cg18139256	LINC00929	IGR	island	NA	NA
15	26327718	cg19659987	LINC00929	IGR	island	NA	NA
15	26327895	cg16263224	LINC00929	IGR	island	NA	NA
15	26328049	cg26134913	LINC00929	IGR	shore	NA	NA
15	26328092	cg16720226	LINC00929	IGR	shore	NA	NA
15	26328941	cg23527974	LINC00929	IGR	shore	NA	NA
15	26341034	cg24149528	LINC00929	IGR	open_sea	NA	NA
15	26348105	cg23029573	LINC00929	IGR	open_sea	NA	NA
15	26360752	cg13324902	LINC00929	IGR	open_sea	NA	NA
15	26360852	cg22109694	LINC00929	IGR	open_sea	NA	NA
15	26360877	cg24996154	LINC00929	IGR	open_sea	NA	NA
15	26416943	cg24655087	LINC00929	IGR	open_sea	NA	NA
15	26425086	cg15034009	LINC00929	IGR	open_sea	NA	NA
15	26447291	cg24700823	LINC00929	IGR	open_sea	NA	NA
15	26480873	cg10177518	LINC00929	IGR	open_sea	NA	NA
15	26487777	cg21954650	LINC00929	IGR	open_sea	NA	NA
15	26489846	cg02583562	LINC00929	IGR	open_sea	NA	NA
15	26490045	cg13502545	LINC00929	IGR	open_sea	NA	NA
15	26505506	cg20275508	LINC00929	IGR	open_sea	NA	NA
15	26543482	cg12139479	LINC00929	IGR	open_sea	NA	NA
15	26543540	cg24332921	LINC00929	IGR	open_sea	NA	NA
15	26543817	cg05852824	LINC00929	IGR	open_sea	NA	NA
15	26791210	cg24997585	GABRB3	3'UTR	open_sea	NA	NA
15	26791513	cg09549726	GABRB3	3'UTR	open_sea	NA	NA
15	26791668	cg25959799	GABRB3	3'UTR	open_sea	NA	NA
15	26860777	cg18707501	GABRB3	Body	open_sea	NA	NA
15	26866630	cg18730034	GABRB3	Body	open_sea	NA	NA
15	26869577	cg07316217	GABRB3	Body	open_sea	NA	NA
15	26869641	cg03857572	GABRB3	Body	open_sea	NA	NA
15	26869667	cg02793656	GABRB3	Body	open_sea	NA	NA
15	26870826	cg13904560	GABRB3	Body	shelf	NA	NA
15	26873818	cg27158462	GABRB3	Body	shore	NA	NA
15	26874098	cg01251603	GABRB3	Body	island	NA	NA
15	26874202	cg15066197	GABRB3	Body	island	NA	NA
15	26874363	cg14859324	GABRB3	Body	island	NA	NA
15	26874515	cg20897616	GABRB3	Body	island	NA	NA
15	26874788	cg24597512	GABRB3	Body	shore	NA	NA
15	26875014	cg12052144	GABRB3	Body	shore	NA	NA
15	26877820	cg20658635	GABRB3	Body	shelf	NA	NA
15	26885279	cg02583228	GABRB3	Body	open_sea	NA	NA
15	26896681	cg03942042	GABRB3	Body	open_sea	NA	NA
15	26912639	cg25453472	GABRB3	Body	shelf	NA	NA
15	26915257	cg26590799	GABRB3	Body	island	NA	NA
15	26915414	cg11074933	GABRB3	Body	island	NA	NA
15	26915732	cg18596636	GABRB3	Body	island	NA	NA
15	26915752	cg03895857	GABRB3	Body	island	NA	NA
15	26917256	cg11099236	GABRB3	Body	shore	NA	NA
15	26917850	cg16524286	GABRB3	Body	shelf	NA	NA
15	26927633	cg27384569	GABRB3	Body	open_sea	NA	NA
15	26943032	cg25842107	GABRB3	Body	open_sea	NA	NA
15	26950274	cg12415060	GABRB3	Body	open_sea	NA	NA
15	26957675	cg11699912	GABRB3	Body	open_sea	NA	NA
15	26964799	cg24583448	GABRB3	Body	open_sea	NA	NA
15	26967579	cg23694371	GABRB3	Body	open_sea	NA	NA
15	26975942	cg07711309	GABRB3	Body	open_sea	NA	NA
15	26996607	cg10311132	GABRB3	Body	open_sea	NA	NA
15	27005165	cg16238351	GABRB3	Body	open_sea	NA	NA
15	27016796	cg13078563	GABRB3	Body	shore	NA	NA
15	27017174	cg08276295	GABRB3	Body	island	NA	NA
15	27017560	cg10676084	GABRB3	Body	island	NA	NA
15	27017906	cg00192533	GABRB3	Body	island	NA	NA
15	27018037	cg18026588	GABRB3	1stExon	island	NA	NA
15	27018770	cg01775260	GABRB3	TSS1500	island	NA	NA
15	27018874	cg01690182	GABRB3	5'UTR	island	NA	NA
15	27019248	cg08063317	GABRB3	TSS1500	shore	NA	NA
15	27019265	cg11273478	GABRB3	TSS1500	shore	NA	NA
15	27019356	cg15940569	GABRB3	TSS1500	shore	NA	NA
15	27019448	cg15482931	GABRB3	TSS1500	shore	NA	NA
15	27019697	cg04336814	GABRB3	TSS1500	shore	NA	NA
15	27020039	cg11026604	GABRB3	TSS1500	shore	NA	NA
15	27020321	cg14222314	GABRB3	TSS1500	shore	NA	NA
15	27020340	cg26968476	GABRB3	TSS1500	shore	NA	NA
15	27020917	cg22257786	GABRA5	IGR	shore	NA	NA
15	27021321	cg21597304	GABRA5	IGR	shelf	NA	NA
15	27027065	cg04904527	GABRA5	IGR	open_sea	NA	NA
15	27035113	cg18926420	GABRA5	IGR	open_sea	NA	NA
15	27035220	cg14849422	GABRA5	IGR	open_sea	NA	NA
15	27035245	cg07216619	GABRA5	IGR	open_sea	NA	NA
15	27076379	cg03628374	GABRA5	IGR	open_sea	NA	NA
15	27076856	cg19821049	GABRA5	IGR	open_sea	NA	NA
15	27081254	cg03997517	GABRA5	IGR	island	NA	NA
15	27083993	cg25070075	GABRA5	IGR	island	NA	NA
15	27083996	cg02633068	GABRA5	IGR	island	NA	NA
15	27087315	cg04634427	GABRA5	IGR	shelf	NA	NA
15	27087554	cg17234513	GABRA5	IGR	shelf	NA	NA
15	27092400	cg08152065	GABRA5	IGR	open_sea	NA	NA
15	27109950	cg21834966	GABRA5	IGR	shelf	NA	NA
15	27110029	cg20665736	GABRA5	IGR	shelf	NA	NA
15	27110587	cg06572812	GABRA5	TSS1500	shore	NA	NA
15	27111388	cg22363043	GABRA5	TSS1500	shore	NA	NA
15	27111435	cg10146203	GABRA5	TSS1500	shore	NA	NA
15	27111440	cg00796569	GABRA5	TSS1500	shore	NA	NA
15	27111476	cg02356993	GABRA5	TSS1500	shore	NA	NA
15	27111478	cg23342980	GABRA5	TSS1500	shore	NA	NA
15	27111541	cg19005707	GABRA5	TSS1500	shore	NA	NA
15	27111572	cg16803846	GABRA5	TSS1500	shore	NA	NA
15	27111597	cg16967626	GABRA5	TSS1500	shore	NA	NA
15	27111604	cg04286377	GABRA5	TSS1500	shore	NA	NA
15	27111687	cg15035033	GABRA5	TSS1500	shore	NA	NA
15	27111699	cg12555380	GABRA5	TSS1500	shore	NA	NA
15	27111749	cg14417760	GABRA5	TSS1500	shore	NA	NA
15	27111774	cg05614333	GABRA5	TSS1500	shore	NA	NA
15	27111884	cg20005743	GABRA5	5'UTR	shore	NA	NA
15	27111911	cg01378667	GABRA5	5'UTR	shore	NA	NA
15	27111940	cg10318222	GABRA5	5'UTR	shore	NA	NA
15	27111949	cg03325535	GABRA5	5'UTR	shore	NA	NA
15	27111993	cg18255240	GABRA5	5'UTR	shore	NA	NA
15	27112049	cg22523852	GABRA5	5'UTR	island	NA	NA
15	27112119	cg15665646	GABRA5	TSS200	island	NA	NA
15	27112197	cg05044185	GABRA5	TSS200	island	NA	NA
15	27112287	cg21276413	GABRA5	1stExon	island	NA	NA
15	27112305	cg21402921	GABRA5	1stExon	island	NA	NA
15	27112430	cg10652393	GABRA5	1stExon	island	NA	NA
15	27112902	cg03462380	GABRA5	5'UTR	island	NA	NA
15	27113322	cg14508508	GABRA5	5'UTR	island	NA	NA
15	27113459	cg17481117	GABRA5	5'UTR	island	NA	NA
15	27113511	cg11786657	GABRA5	5'UTR	shore	NA	NA
15	27113913	cg00329728	GABRA5	5'UTR	shore	NA	NA
15	27114644	cg09472467	GABRA5	Body	shore	NA	NA
15	27114748	cg16967830	GABRA5	Body	shore	NA	NA
15	27115918	cg10705406	GABRA5	Body	shelf	NA	NA
15	27125580	cg01041256	GABRA5	Body	shelf	NA	NA
15	27127627	cg18724037	GABRA5	Body	shore	NA	NA
15	27128279	cg02912913	GABRA5	Body	island	NA	NA
15	27128315	cg03471122	GABRA5	Body	island	NA	NA
15	27128633	cg00028598	GABRA5	Body	island	NA	NA
15	27128909	cg22081933	GABRA5	Body	island	NA	NA
15	27128934	cg12904924	GABRA5	Body	island	NA	NA
15	27129196	cg05043657	GABRA5	Body	shore	NA	NA
15	27135732	cg04194502	GABRA5	Body	shore	NA	NA
15	27159158	cg24387380	GABRA5	Body	open_sea	NA	NA
15	27160007	cg08099701	GABRA5	Body	open_sea	NA	NA
15	27184766	cg23915487	GABRA5	Body	open_sea	NA	NA
15	27184849	cg07042729	GABRA5	Body	open_sea	NA	NA
15	27185073	cg09171565	GABRA5	Body	open_sea	NA	NA
15	27188474	cg26320946	GABRA5	Body	open_sea	NA	NA
15	27189193	cg01913259	GABRA5	Body	open_sea	NA	NA
15	27189784	cg19679544	GABRA5	Body	open_sea	NA	NA
15	27189789	cg27310090	GABRA5	Body	open_sea	NA	NA
15	27189846	cg10760715	GABRA5	Body	open_sea	NA	NA
15	27210290	cg07431522	GABRG3	IGR	shelf	NA	NA
15	27211165	cg25415265	GABRG3	IGR	shore	NA	NA
15	27212911	cg13563725	GABRG3	IGR	island	NA	NA
15	27213174	cg02318784	GABRG3	IGR	island	NA	NA
15	27213362	cg18490614	GABRG3	IGR	island	NA	NA
15	27214606	cg16720005	GABRG3	IGR	shore	NA	NA
15	27215448	cg08460080	GABRG3	TSS1500	shore	NA	NA
15	27215457	cg08920810	GABRG3	TSS1500	shore	NA	NA
15	27215622	cg20362634	GABRG3	TSS1500	shore	NA	NA
15	27215681	cg26508619	GABRG3	TSS1500	shore	NA	NA
15	27215757	cg04646186	GABRG3	TSS1500	shore	NA	NA
15	27215898	cg16384136	GABRG3	TSS1500	shore	NA	NA
15	27215952	cg21711132	GABRG3	TSS1500	island	NA	NA
15	27215962	cg02069715	GABRG3	TSS1500	island	NA	NA
15	27215971	cg09257796	GABRG3	TSS1500	island	NA	NA
15	27215997	cg03024760	GABRG3	TSS1500	island	NA	NA
15	27216008	cg02281208	GABRG3	TSS1500	island	NA	NA
15	27216012	cg08182446	GABRG3	TSS1500	island	NA	NA
15	27216083	cg27553667	GABRG3	TSS1500	island	NA	NA
15	27216088	cg12919520	GABRG3	TSS1500	island	NA	NA
15	27216277	cg08445263	GABRG3	TSS200	island	NA	NA
15	27216288	cg00745725	GABRG3	TSS200	island	NA	NA
15	27216529	cg11651237	GABRG3	5'UTR	island	NA	NA
15	27216819	cg05678749	GABRG3	Body	island	NA	NA
15	27217186	cg19843449	GABRG3	Body	shore	NA	NA
15	27219568	cg08325929	GABRG3	Body	shelf	NA	NA
15	27232105	cg12439199	GABRG3	Body	open_sea	NA	NA
15	27232624	cg19643545	GABRG3	Body	open_sea	NA	NA
15	27272330	cg11545923	GABRG3	Body	open_sea	NA	NA
15	27292352	cg19820994	GABRG3	Body	open_sea	NA	NA
15	27300396	cg26856494	GABRG3	Body	open_sea	NA	NA
15	27331340	cg04139895	GABRG3	Body	open_sea	NA	NA
15	27360551	cg04300867	GABRG3	Body	open_sea	NA	NA
15	27407369	cg12431689	GABRG3	Body	open_sea	NA	NA
15	27418698	cg18181624	GABRG3	Body	open_sea	NA	NA
15	27438732	cg00336555	GABRG3	Body	open_sea	NA	NA
15	27494072	cg21555123	GABRG3	Body	open_sea	NA	NA
15	27494244	cg19093376	GABRG3	Body	open_sea	NA	NA
15	27494382	cg12638558	GABRG3	Body	open_sea	NA	NA
15	27503580	cg02769599	GABRG3	Body	open_sea	NA	NA
15	27519506	cg19816354	GABRG3	Body	open_sea	NA	NA
15	27539735	cg09868640	GABRG3	Body	open_sea	NA	NA
15	27597409	cg18576667	GABRG3	Body	open_sea	NA	NA
15	27597471	cg12250645	GABRG3	Body	open_sea	NA	NA
15	27643990	cg06721137	GABRG3	Body	open_sea	NA	NA
15	27670095	cg27592112	GABRG3	Body	open_sea	NA	NA
15	27670335	cg24244000	GABRG3	Body	open_sea	NA	NA
15	27736070	cg22262233	GABRG3	Body	open_sea	NA	NA
15	27744124	cg03830049	GABRG3	Body	open_sea	NA	NA
15	27772640	cg02576753	GABRG3	Body	open_sea	NA	NA
15	27772702	cg04966682	GABRG3	Body	open_sea	NA	NA
15	27778081	cg09205438	GABRG3	3'UTR	open_sea	NA	NA
15	27778361	cg09459714	GABRG3	3'UTR	open_sea	NA	NA
15	27784588	cg22724167	OCA2	IGR	shelf	NA	NA
15	27786689	cg19439777	OCA2	IGR	shore	NA	NA
15	27786766	cg11147723	OCA2	IGR	island	NA	NA
15	27786770	cg19314660	OCA2	IGR	island	NA	NA
15	27787026	cg22759800	OCA2	IGR	island	NA	NA
15	27787650	cg01334824	OCA2	IGR	shore	NA	NA
15	27790720	cg17940113	OCA2	IGR	shelf	NA	NA
15	27819306	cg09088406	OCA2	IGR	open_sea	NA	NA
15	27819341	cg13159361	OCA2	IGR	open_sea	NA	NA
15	27819422	cg07521193	OCA2	IGR	open_sea	NA	NA
15	27819662	cg10838157	OCA2	IGR	open_sea	NA	NA
15	27819924	cg08638044	OCA2	IGR	open_sea	NA	NA
15	27891472	cg22549339	OCA2	IGR	open_sea	NA	NA
15	27902080	cg05499111	OCA2	IGR	open_sea	NA	NA
15	27924256	cg19989581	OCA2	IGR	open_sea	NA	NA
15	27959473	cg04426109	OCA2	IGR	open_sea	NA	NA
15	27959543	cg23412820	OCA2	IGR	open_sea	NA	NA
15	27959749	cg13895409	OCA2	IGR	open_sea	NA	NA
15	27959995	cg00090521	OCA2	IGR	open_sea	NA	NA
15	27960031	cg02814552	OCA2	IGR	open_sea	NA	NA
15	27976272	ch.15.25649867R	OCA2	IGR	open_sea	NA	NA
15	28000367	cg26388707	OCA2	3'UTR	open_sea	NA	NA
15	28013234	cg17179195	OCA2	Body	shelf	NA	NA
15	28014040	cg15194100	OCA2	Body	shore	NA	NA
15	28014188	cg10273821	OCA2	Body	shore	NA	NA
15	28014454	cg15843691	OCA2	Body	shore	NA	NA
15	28014520	cg02987250	OCA2	Body	shore	NA	NA
15	28015357	cg05328667	OCA2	Body	island	NA	NA
15	28015490	cg18201070	OCA2	Body	island	NA	NA
15	28015719	cg09973791	OCA2	Body	island	NA	NA
15	28016437	cg18230627	OCA2	Body	island	NA	NA
15	28016515	cg25454647	OCA2	Body	island	NA	NA
15	28016641	cg05564836	OCA2	Body	island	NA	NA
15	28016654	cg10948657	OCA2	Body	island	NA	NA
15	28016955	cg19927328	OCA2	Body	shore	NA	NA
15	28019390	cg12661766	OCA2	Body	shelf	NA	NA
15	28043215	cg10266060	OCA2	Body	open_sea	NA	NA
15	28049119	cg10416294	OCA2	Body	shore	NA	NA
15	28049625	cg26426112	OCA2	Body	shore	NA	NA
15	28050147	cg27658068	OCA2	Body	shore	NA	NA
15	28050336	cg21482345	OCA2	Body	island	NA	NA
15	28050536	cg18175898	OCA2	Body	island	NA	NA
15	28050623	cg18355120	OCA2	Body	island	NA	NA
15	28051072	cg18248869	OCA2	Body	shore	NA	NA
15	28051262	cg13956907	OCA2	Body	shore	NA	NA
15	28051715	cg18456782	OCA2	Body	island	NA	NA
15	28051789	cg09554898	OCA2	Body	island	NA	NA
15	28053339	cg24943998	OCA2	Body	shore	NA	NA
15	28053930	cg26402630	OCA2	Body	shelf	NA	NA
15	28054345	cg20976286	OCA2	Body	shelf	NA	NA
15	28107273	cg20311232	OCA2	Body	open_sea	NA	NA
15	28107345	cg27320242	OCA2	Body	open_sea	NA	NA
15	28145216	cg00457932	OCA2	Body	shelf	NA	NA
15	28147928	cg11684572	OCA2	Body	island	NA	NA
15	28148266	cg17519696	OCA2	Body	island	NA	NA
15	28148330	cg07138793	OCA2	Body	island	NA	NA
15	28148431	cg25744277	OCA2	Body	island	NA	NA
15	28149428	cg15399926	OCA2	Body	shore	NA	NA
15	28150943	cg02571678	OCA2	Body	shelf	NA	NA
15	28184080	cg20129314	OCA2	Body	open_sea	NA	NA
15	28197292	cg02420024	OCA2	Body	open_sea	NA	NA
15	28197405	cg06996940	OCA2	Body	open_sea	NA	NA
15	28200653	cg03449867	OCA2	Body	open_sea	NA	NA
15	28200668	cg20906524	OCA2	Body	open_sea	NA	NA
15	28202759	cg19571715	OCA2	Body	open_sea	NA	NA
15	28212967	cg25605243	OCA2	Body	open_sea	NA	NA
15	28216043	cg21643429	OCA2	Body	open_sea	NA	NA
15	28216241	cg23069177	OCA2	Body	open_sea	NA	NA
15	28244615	cg02393591	OCA2	Body	shelf	NA	NA
15	28247065	cg23744121	OCA2	Body	shore	NA	NA
15	28248607	cg11828966	OCA2	Body	island	NA	NA
15	28248727	cg14546500	OCA2	Body	island	NA	NA
15	28248774	cg27381418	OCA2	Body	island	NA	NA
15	28249165	cg00661719	OCA2	Body	island	NA	NA
15	28249501	cg06841693	OCA2	Body	shore	NA	NA
15	28253110	cg13569101	OCA2	Body	shelf	NA	NA
15	28259937	cg16973568	OCA2	Body	open_sea	NA	NA
15	28260052	cg01677142	OCA2	Body	open_sea	NA	NA
15	28263701	cg23908019	OCA2	Body	open_sea	NA	NA
15	28263706	cg19890533	OCA2	Body	open_sea	NA	NA
15	28263764	cg13331179	OCA2	Body	open_sea	NA	NA
15	28271848	cg15269045	OCA2	Body	open_sea	NA	NA
15	28271914	cg26216730	OCA2	Body	open_sea	NA	NA
15	28272148	cg23513095	OCA2	Body	open_sea	NA	NA
15	28272345	cg03357803	OCA2	Body	open_sea	NA	NA
15	28272506	cg04855249	OCA2	Body	open_sea	NA	NA
15	28272656	cg27289662	OCA2	Body	open_sea	NA	NA
15	28326914	cg17926792	OCA2	Body	open_sea	NA	NA
15	28336819	cg22449686	OCA2	5'UTR	shelf	NA	NA
15	28339563	cg20703122	OCA2	5'UTR	shore	NA	NA
15	28339873	cg16654595	OCA2	5'UTR	island	NA	NA
15	28340112	cg02312175	OCA2	5'UTR	island	NA	NA
15	28340213	cg07577267	OCA2	5'UTR	island	NA	NA
15	28340459	cg14494623	OCA2	5'UTR	island	NA	NA
15	28341193	cg13293650	OCA2	5'UTR	island	NA	NA
15	28341500	cg05257397	OCA2	5'UTR	island	NA	NA
15	28341562	cg00020649	OCA2	5'UTR	island	NA	NA
15	28341714	cg04744917	OCA2	5'UTR	island	NA	NA
15	28341783	cg07193234	OCA2	5'UTR	island	NA	NA
15	28341980	cg15278646	OCA2	5'UTR	island	NA	NA
15	28342183	cg09792204	OCA2	5'UTR	island	NA	NA
15	28342256	cg12726354	OCA2	5'UTR	island	NA	NA
15	28343577	cg13963891	OCA2	5'UTR	shore	NA	NA
15	28344273	cg22513857	OCA2	5'UTR	island	NA	NA
15	28344349	cg21323441	OCA2	5'UTR	island	NA	NA
15	28344412	cg12902039	OCA2	1stExon	island	NA	NA
15	28344477	cg21567504	OCA2	TSS200	island	NA	NA
15	28344488	cg11510839	OCA2	TSS200	island	NA	NA
15	28344507	cg09178700	OCA2	TSS200	shore	NA	NA
15	28344513	cg18648987	OCA2	TSS200	shore	NA	NA
15	28344524	cg23163531	OCA2	TSS200	shore	NA	NA
15	28344587	cg19988028	OCA2	TSS200	shore	NA	NA
15	28344593	cg26425904	OCA2	TSS200	shore	NA	NA
15	28344715	cg10762626	OCA2	TSS1500	shore	NA	NA
15	28344718	cg15885628	OCA2	TSS1500	shore	NA	NA
15	28344730	cg20698924	OCA2	TSS1500	shore	NA	NA
15	28349794	cg15399174	HERC2	IGR	shore	NA	NA
15	28351607	cg09597806	HERC2	IGR	island	NA	NA
15	28351619	cg09155997	HERC2	IGR	island	NA	NA
15	28351906	cg04803843	HERC2	IGR	island	NA	NA
15	28352098	cg03061682	HERC2	IGR	island	NA	NA
15	28352347	cg00250422	HERC2	IGR	island	NA	NA
15	28352485	cg20915632	HERC2	IGR	island	NA	NA
15	28352558	cg00330492	HERC2	IGR	island	NA	NA
15	28353101	cg07069342	HERC2	IGR	island	NA	NA
15	28353178	cg13215862	HERC2	IGR	shore	NA	NA
15	28355391	cg13553111	HERC2	IGR	shore	NA	NA
15	28356567	cg14549093	HERC2	3'UTR	shore	NA	NA
15	28356800	cg12605148	HERC2	3'UTR	island	NA	NA
15	28356810	cg14091419	HERC2	3'UTR	island	NA	NA
15	28356891	cg14390018	HERC2	3'UTR	island	NA	NA
15	28357447	cg02277326	HERC2	Body	shore	NA	NA
15	28357478	cg09689686	HERC2	Body	shore	NA	NA
15	28357718	cg27425136	HERC2	Body	shore	NA	NA
15	28358268	cg10013493	HERC2	Body	island	NA	NA
15	28358302	cg21575005	HERC2	Body	island	NA	NA
15	28358388	cg00928393	HERC2	Body	island	NA	NA
15	28359911	cg27374167	HERC2	Body	shore	NA	NA
15	28360505	cg10839322	HERC2	Body	shore	NA	NA
15	28361795	cg07567273	HERC2	Body	shore	NA	NA
15	28362214	cg23040946	HERC2	Body	shore	NA	NA
15	28362261	cg17176002	HERC2	Body	island	NA	NA
15	28362399	cg16895086	HERC2	Body	island	NA	NA
15	28362467	cg09699111	HERC2	Body	island	NA	NA
15	28362491	cg00855398	HERC2	Body	island	NA	NA
15	28362747	cg24673221	HERC2	Body	shore	NA	NA
15	28363860	cg20080320	HERC2	Body	shore	NA	NA
15	28365741	cg25059751	HERC2	Body	shelf	NA	NA
15	28365984	cg25622125	HERC2	Body	shelf	NA	NA
15	28367157	cg18093619	HERC2	Body	open_sea	NA	NA
15	28367235	cg05271345	HERC2	Body	open_sea	NA	NA
15	28373844	cg18139053	HERC2	Body	shelf	NA	NA
15	28376726	cg07945425	HERC2	Body	shore	NA	NA
15	28377785	cg08423682	HERC2	Body	island	NA	NA
15	28377846	cg12304482	HERC2	Body	island	NA	NA
15	28377909	cg27418894	HERC2	Body	island	NA	NA
15	28380110	cg15464645	HERC2	Body	shelf	NA	NA
15	28389879	cg10648125	HERC2	Body	open_sea	NA	NA
15	28389917	cg17267064	HERC2	Body	open_sea	NA	NA
15	28389947	cg22979546	HERC2	Body	open_sea	NA	NA
15	28393738	cg09995631	HERC2	Body	open_sea	NA	NA
15	28393860	cg22564285	HERC2	Body	open_sea	NA	NA
15	28394612	cg00155844	HERC2	Body	open_sea	NA	NA
15	28394682	cg16512924	HERC2	Body	open_sea	NA	NA
15	28419658	cg19563355	HERC2	Body	open_sea	NA	NA
15	28422143	cg06290476	HERC2	Body	open_sea	NA	NA
15	28422194	cg02408009	HERC2	Body	open_sea	NA	NA
15	28437148	cg24660635	HERC2	Body	open_sea	NA	NA
15	28437159	cg13166748	HERC2	Body	open_sea	NA	NA
15	28447448	cg11774232	HERC2	Body	open_sea	NA	NA
15	28447547	cg02016987	HERC2	Body	open_sea	NA	NA
15	28448838	cg07726456	HERC2	Body	open_sea	NA	NA
15	28455611	cg19337732	HERC2	Body	shelf	NA	NA
15	28457389	cg03290511	HERC2	Body	shore	NA	NA
15	28457398	cg17393272	HERC2	Body	shore	NA	NA
15	28458944	cg22135583	HERC2	Body	shore	NA	NA
15	28459482	cg19927715	HERC2	Body	island	NA	NA
15	28459606	cg25381836	HERC2	Body	island	NA	NA
15	28459700	cg08281084	HERC2	Body	island	NA	NA
15	28463680	cg18311400	HERC2	Body	shelf	NA	NA
15	28473380	cg02365967	HERC2	Body	open_sea	NA	NA
15	28473421	cg10011015	HERC2	Body	open_sea	NA	NA
15	28510815	cg06233328	HERC2	Body	open_sea	NA	NA
15	28511044	cg08784238	HERC2	Body	open_sea	NA	NA
15	28519591	cg22454673	HERC2	Body	open_sea	NA	NA
15	28519722	cg14178420	HERC2	Body	open_sea	NA	NA
15	28520031	cg04919944	HERC2	Body	open_sea	NA	NA
15	28520094	cg10711095	HERC2	Body	open_sea	NA	NA
15	28520159	cg24162330	HERC2	Body	open_sea	NA	NA
15	28520567	cg15744963	HERC2	Body	open_sea	NA	NA
15	28563313	cg09410171	HERC2	Body	shelf	NA	NA
15	28567004	cg20276232	HERC2	5'UTR	shore	NA	NA
15	28567519	cg11412582	HERC2	TSS1500	island	NA	NA
15	28567528	cg25504229	HERC2	TSS1500	island	NA	NA
