# Supplementary material for: Exploring the unique function of imprinting control centers in the PWS/AS-responsible region: finding from array-based methylation analysis in cases with variously sized microdeletions
Source: Clin Epigenetics. 2019 Feb 28;11:36. doi: 10.1186/s13148-019-0633-1 (PMC6396496; doi:10.1186/s13148-019-0633-1)
Supplement: Supplementary file 6 — Table S4. Methylation values of group 1 probes. (XLSX 674 kb) [file 13148_2019_633_MOESM6_ESM.xlsx]

## Sheet: Table S4
Table S4 Methylation values of Group 1 probes
Chromosome	Location (hg19)	TargetID	Gene	Gene Feature	Relation to CG island	Sharp_iDMR_name	Court_iDMR_name	Case 1					Case 2					Case 3					Case 4					Case 5					Case 6					AS with conventional deletion							PWS with conventional deletion
								β (replicate 1)	β (replicate 2)	Average β	Δβ	FDR adjusted p-value	β (replicate 1)	β (replicate 2)	Average β	Δβ	FDR adjusted p-value	β (replicate 1)	β (replicate 2)	Average β	Δβ	FDR adjusted p-value	β (replicate 1)	β (replicate 2)	Average β	Δβ	FDR adjusted p-value	β (replicate 1)	β (replicate 2)	Average β	Δβ	FDR adjusted p-value	β (replicate 1)	β (replicate 2)	Average β	Δβ	FDR adjusted p-value	β (AS 1)	β (AS 2)	β (AS 3)	β (AS 4)	Average β	Δβ	FDR adjusted p-value	β (PWS 1)	β (PWS 2)	β (PWS 3)	β (PWS 4)	Average β
15	22798849	cg13429424	TUBGCP5	IGR	open_sea	NA	NA	0.88155	0.841561	0.846807	-0.0769231	0.0139935	0.869854	0.89607	0.887209	-0.0359158	0.387249	0.842788	0.875729	0.842944	-0.081259	0.00981964	0.884	0.861504	0.855869	-0.0678668	0.028325	0.885478	0.831307	0.820802	-0.102247	0.000516056	0.857891	0.859849	0.827591	-0.0957873	0.000739952	0.87546	0.85974	0.85021	0.757739	0.834558	-0.0885224	0.00188515	0.919056	0.7956	0.82243	0.75761	0.805747
15	22798986	cg20855160	TUBGCP5	IGR	open_sea	NA	NA	0.929552	0.835993	0.862815	0.0140498	0.77064	0.881292	0.903448	0.874579	0.0258134	0.669292	0.88989	0.864702	0.854475	0.00570966	0.923977	0.837229	0.833464	0.820666	-0.0280991	0.560161	0.856777	0.835687	0.820471	-0.028294	0.433412	0.809424	0.79558	0.781803	-0.0669625	0.0396503	0.857807	0.871123	0.848554	0.89071	0.841854	-0.00691128	0.831163	0.861267	0.858129	0.851989	0.816341	0.816878
15	22833149	cg07959104	TUBGCP5	TSS1500	shore	TUBGCP5	NA	0.408709	0.432599	0.390646	0.0922653	0.161234	0.313387	0.270675	0.237059	-0.0617615	0.52755	0.279223	0.280826	0.227845	-0.0711094	0.373863	0.282799	0.288352	0.224974	-0.0734765	0.342972	0.181896	0.194692	0.122696	-0.17398	0.00465703	0.314488	0.303561	0.260029	-0.0369456	0.645595	0.14101	0.163309	0.21499	0.122965	0.115362	-0.182418	8.02e-05	0.457623	0.257509	0.221696	0.221157	0.248109
15	22833172	cg17809365	TUBGCP5	TSS1500	shore	TUBGCP5	NA	0.352983	0.412786	0.34927	0.103133	0.145863	0.248489	0.230559	0.180144	-0.0664114	0.537876	0.219042	0.262775	0.18792	-0.0587555	0.515467	0.232861	0.244116	0.175273	-0.0707772	0.426386	0.171139	0.181319	0.117788	-0.126644	0.0608672	0.31151	0.239762	0.227723	-0.0169121	0.870173	0.115069	0.159226	0.150977	0.128459	0.0965149	-0.148898	0.00197724	0.397773	0.246811	0.268383	0.157326	0.230908
15	22833213	cg16707215	TUBGCP5	TSS200	shore	TUBGCP5	NA	0.292678	0.288513	0.243728	0.0485211	0.583672	0.162931	0.170331	0.104456	-0.0911802	0.37831	0.177487	0.20424	0.131013	-0.0647885	0.507207	0.150183	0.173979	0.0937905	-0.101059	0.253403	0.0807152	0.0759019	0.0325963	-0.161395	0.0241093	0.206922	0.157143	0.126087	-0.0678062	0.420877	0.085237	0.0981574	0.0896907	0.0956047	0.0500151	-0.144803	0.00491804	0.31911	0.138793	0.145656	0.11144	0.135781
15	22833248	cg18106434	TUBGCP5	TSS200	shore	NA	NA	0.152611	0.162779	0.103438	0.0170602	0.846517	0.105841	0.0880792	0.0460014	-0.0409375	0.729281	0.0856555	0.0964853	0.0453847	-0.0413628	0.62804	0.0855898	0.110879	0.0418157	-0.0448962	0.625512	0.0819569	0.0876636	0.0392523	-0.0470001	0.487475	0.112741	0.0934215	0.0578381	-0.0281559	0.732988	0.056879	0.0770017	0.0587549	0.0687951	0.0326873	-0.0535331	0.243202	0.180579	0.0792277	0.0900939	0.0510055	0.0651588
15	22833288	cg24525828	TUBGCP5	TSS200	island	NA	NA	0.103004	0.0886997	0.0483135	-0.0207731	0.791821	0.0927426	0.119739	0.0533441	-0.0160004	0.916616	0.0605555	0.0835349	0.0311832	-0.0379907	0.638147	0.0611995	0.0739748	0.0209024	-0.0481738	0.557818	0.0657148	0.0744017	0.0280157	-0.0409718	0.518928	0.112008	0.108917	0.0615403	-0.0071142	0.938214	0.0513977	0.0573709	0.0368283	0.0558735	0.0210151	-0.0482032	0.269525	0.239136	0.0553102	0.0514385	0.0494588	0.0677507
15	22833308	cg16639637	TUBGCP5	TSS200	island	NA	NA	0.101431	0.0990803	0.0537893	-0.0164722	0.818101	0.104103	0.0841391	0.0446296	-0.0260818	0.815042	0.0876472	0.0962693	0.0472448	-0.0233282	0.766776	0.0855824	0.0884701	0.0353898	-0.0351295	0.657896	0.078841	0.108158	0.0457069	-0.0246384	0.69205	0.149878	0.0876991	0.0739613	0.00409815	0.961582	0.0744331	0.0668566	0.0700764	0.0938166	0.0410536	-0.028888	0.477174	0.233345	0.0717803	0.0690499	0.0715241	0.0789295
15	22833335	cg06756169	TUBGCP5	TSS200	island	NA	NA	0.0284596	0.032758	0.0396716	-0.043419	0.623665	0.0215853	0.0298352	0.0334871	-0.0496035	0.717708	0.0166444	0.027593	0.0319333	-0.0511573	0.603834	0.0144347	0.0138784	0.022104	-0.0609866	0.557412	0.0210996	0.025603	0.0352801	-0.0478105	0.553299	0.023751	0.0134796	0.0296231	-0.0534674	0.537709	0.0265346	0.0215227	0.0211765	0.0107032	0.0296312	-0.0534594	0.328188	0.0928591	0.024383	0.0134143	0.0211236	0.047709
15	22833400	cg17121412	TUBGCP5	1stExon	island	NA	NA	0.0724005	0.0583403	0.0747883	-0.0192002	0.857858	0.0521385	0.0546459	0.0611237	-0.0328647	0.845723	0.0195235	0.0148472	0.027943	-0.0660455	0.497043	0.0164434	0.0157714	0.024772	-0.0692165	0.502931	0.0246364	0.0150472	0.034304	-0.0596844	0.457141	0.0388889	0.0384162	0.0499583	-0.0440302	0.640904	0.0165623	0.0118821	0.0192795	0.00619302	0.025154	-0.0688344	0.205969	0.103834	0.0121646	0.018171	0.0199474	0.0498803
15	22833681	cg02478956	TUBGCP5	Body	island	NA	NA	0.10895	0.150752	0.137004	-0.00595597	0.934872	0.123303	0.0817099	0.108999	-0.0339608	0.690461	0.0654549	0.102724	0.0928427	-0.0501168	0.393017	0.0999611	0.151412	0.132463	-0.0104962	0.909748	0.0712837	0.0813443	0.0907391	-0.0522205	0.269896	0.111324	0.0705337	0.103239	-0.0397204	0.457503	0.0887283	0.0812457	0.0913589	0.0627558	0.0895234	-0.0534362	0.105551	0.120879	0.0515868	0.0602869	0.0749258	0.0864588
15	22833785	cg17161804	TUBGCP5	Body	island	NA	NA	0.0158016	0.0191137	0.0270712	-0.00437149	0.891168	0.0246846	0.0168919	0.0282094	-0.00323331	0.960345	0.0058752	0.0244275	0.0254232	-0.00601954	0.867095	0.0158234	0.0284154	0.0299978	-0.00144486	0.975653	0.0155776	0.0314479	0.0365742	0.00513152	0.856314	0.0314062	0.0290902	0.0416854	0.0102427	0.721454	0.0322788	0.0123688	0.0190666	0.0225971	0.0319339	0.000491153	0.983933	0.0526363	0.0178282	0.00362952	0.0150876	0.0331221
15	22833802	cg09762043	TUBGCP5	Body	island	NA	NA	0.0701965	0.0261743	0.0568639	0.00624267	0.937601	0.0315124	0.0161924	0.0311847	-0.0194365	0.872046	0.0105359	0.0130912	0.0211346	-0.0294866	0.680066	0.00627672	0.00550423	0.0135251	-0.0370961	0.623381	0.0171179	0.0172965	0.0294121	-0.0212091	0.7267	0.0634366	0.0179401	0.0511303	0.000509098	0.995188	0.0121522	0.0103041	0.00735063	0.0106552	0.0200274	-0.0305937	0.437738	0.0512305	0.0133717	0.00728597	0.00542756	0.0292025
15	22833975	cg25490410	TUBGCP5	Body	shore	NA	NA	0.0892905	0.118156	0.067132	0.0243414	0.228705	0.132409	0.0747099	0.0574362	0.0145591	0.683138	0.0432723	0.118277	0.0469827	0.00406297	0.904598	0.0827688	0.146992	0.0630277	0.0201973	0.421855	0.113185	0.0955513	0.0668824	0.0241525	0.201231	0.0953924	0.0863281	0.0611325	0.0186072	0.357036	0.0679537	0.0741516	0.107227	0.0798946	0.058421	0.0158545	0.292949	0.114887	0.104883	0.102958	0.130341	0.0854148
15	22836819	cg14839501	TUBGCP5	Body	shelf	NA	NA	0.653314	0.611518	0.623074	0.0312523	0.614847	0.663643	0.617656	0.634085	0.0425436	0.630736	0.637638	0.683178	0.652878	0.0607022	0.356924	0.587147	0.590805	0.565184	-0.0263942	0.754193	0.627968	0.62216	0.599236	0.00886463	0.899705	0.693457	0.652159	0.657941	0.0673244	0.211274	0.575626	0.545823	0.557084	0.591275	0.560493	-0.0305174	0.448184	0.563241	0.609503	0.646583	0.549232	0.585037
15	22872668	cg27063932	TUBGCP5	3'UTR	open_sea	NA	NA	0.931486	0.923995	0.946432	-0.0238182	0.0522598	0.928513	0.935649	0.958672	-0.0112848	0.561696	0.934404	0.930313	0.954716	-0.0155216	0.278323	0.935633	0.92478	0.946167	-0.0238764	0.068684	0.942717	0.943678	0.946473	-0.0236043	0.0431948	0.949859	0.929778	0.94905	-0.0210932	0.085439	0.938265	0.933617	0.944654	0.926572	0.956081	-0.0137174	0.21188	0.936366	0.89496	0.898222	0.851555	0.910057
15	22873274	cg02964163	TUBGCP5	3'UTR	open_sea	NA	NA	0.92611	0.925352	0.934249	-0.0344393	0.0546048	0.927557	0.911536	0.942507	-0.0259645	0.239222	0.922872	0.928204	0.938076	-0.0307653	0.117772	0.945528	0.931266	0.94779	-0.0207747	0.350075	0.918699	0.926994	0.911414	-0.0572061	0.00068859	0.932123	0.894347	0.91088	-0.0577355	0.00110695	0.938488	0.930455	0.887926	0.855121	0.912423	-0.0559061	0.00477095	0.908228	0.879811	0.868526	0.874113	0.88649
15	22881539	cg22051199	CYFIP1	IGR	open_sea	NA	NA	0.907806	0.872279	0.898371	-0.0309389	0.118019	0.880771	0.888928	0.903407	-0.0252063	0.315041	0.863708	0.889915	0.885238	-0.0444726	0.0270365	0.888344	0.88871	0.890625	-0.0385209	0.0525875	0.86541	0.882567	0.85675	-0.0717328	0.000125653	0.882134	0.881462	0.869485	-0.0594204	0.00103831	0.88561	0.89698	0.882298	0.874436	0.895856	-0.0327565	0.0379741	0.909342	0.874185	0.869298	0.86014	0.879645
15	22891467	cg10329699	CYFIP1	TSS1500	shore	NA	NA	0.642857	0.669898	0.649373	0.032843	0.447605	0.620987	0.629182	0.620503	0.00397326	0.973169	0.607784	0.569649	0.584126	-0.0324043	0.523148	0.619988	0.584025	0.598061	-0.0184691	0.77389	0.615544	0.574502	0.588337	-0.0281929	0.503992	0.56962	0.574068	0.567095	-0.0494344	0.214619	0.571627	0.603135	0.602388	0.573449	0.584037	-0.0324931	0.25571	0.54522	0.602258	0.631889	0.608705	0.59305
15	22891954	cg15032239	CYFIP1	TSS1500	island	NA	NA	0.15356	0.140754	0.0953161	0.0219417	0.697226	0.201281	0.173425	0.126179	0.0526762	0.409832	0.128183	0.159098	0.0890227	0.0153562	0.833113	0.135468	0.12613	0.0699197	-0.00337273	0.972506	0.114733	0.139589	0.0729264	0.000259639	0.996793	0.148959	0.139054	0.0938606	0.0211135	0.72285	0.137332	0.130589	0.132561	0.123483	0.0895156	0.0163681	0.674291	0.171963	0.063801	0.155908	0.150792	0.0967875
15	22892184	cg08330183	CYFIP1	TSS1500	island	NA	NA	0.012441	0.0250241	0.027776	-0.00422805	0.786378	0.0431972	0.0362351	0.0464454	0.0144414	0.348194	0.0170327	0.0236534	0.029014	-0.00298998	0.874087	0.0146453	0.0155032	0.0222991	-0.00970495	0.544013	0.018318	0.0124308	0.0277064	-0.00429759	0.755342	0.0322288	0.0163638	0.0352133	0.0032093	0.84683	0.0259867	0.0198786	0.0253249	0.0155647	0.0306037	-0.00140027	0.903398	0.0171097	0.0156048	0.0236272	0.0198249	0.0286741
15	22892300	cg16970734	CYFIP1	TSS1500	island	NA	NA	0.0189585	0.0184131	0.0309314	0.00368809	0.86191	0.026686	0.0227026	0.0342715	0.00702812	0.82703	0.010758	0.0160127	0.0259045	-0.00133882	0.960993	0.0141292	0.0171036	0.025419	-0.00182432	0.953473	0.0272555	0.0198688	0.0432117	0.0159684	0.290621	0.0116922	0.0181299	0.0308789	0.00363554	0.86887	0.016152	0.0183633	0.0106354	0.0123711	0.0291643	0.00192096	0.899935	0.0255968	0.011402	0.00739888	0.013986	0.0296548
15	22892535	cg05502271	CYFIP1	TSS200	island	NA	NA	0.0729692	0.104976	0.0401335	-0.00675266	0.620806	0.108572	0.0941078	0.0465306	-0.000336574	0.992616	0.0902863	0.102826	0.0455317	-0.00155529	0.930562	0.0931741	0.124599	0.0463458	-0.000498334	0.982721	0.0948084	0.109802	0.0461352	-0.000439459	0.976005	0.102323	0.08166	0.044701	-0.00176478	0.91555	0.0926136	0.111488	0.11422	0.0800862	0.0550611	0.00843903	0.328774	0.110076	0.0855263	0.105539	0.0824192	0.0511943
15	22892538	cg22028181	CYFIP1	TSS200	island	NA	NA	0.00971388	0.0380678	0.0329807	0.00244236	0.87063	0.0350404	0.0159668	0.0332684	0.00273007	0.915391	0.0106445	0.0156776	0.0233777	-0.00716062	0.56609	0.0138903	0.0418958	0.0366344	0.00609602	0.698977	0.00771456	0.0205756	0.0301308	-0.000407484	0.976305	0.0125696	0.0120832	0.0265613	-0.00397704	0.755293	0.020764	0.0169442	0.0121843	0.0136908	0.0257628	-0.00477553	0.539375	0.0239376	0.0194175	0.0208805	0.0208473	0.0320851
15	22892545	cg18462168	CYFIP1	TSS200	island	NA	NA	0.133	0.108066	0.0681634	0.0213752	0.0661177	0.110816	0.0992979	0.0506761	0.00407531	0.872155	0.0949212	0.101612	0.0486416	0.00178736	0.920984	0.114343	0.116728	0.0529144	0.00627804	0.704341	0.100143	0.116176	0.0539156	0.00760643	0.493958	0.0770764	0.11139	0.0480851	0.00182956	0.918099	0.067108	0.0654196	0.0811175	0.11884	0.0426491	-0.00367483	0.749025	0.122631	0.054981	0.0648301	0.0717913	0.0419642
15	22892697	cg22432269	CYFIP1	5'UTR	island	NA	NA	0.062238	0.0737652	0.0278863	0.000874413	0.958533	0.0784099	0.0575787	0.0253335	-0.00160218	0.959475	0.0652378	0.057567	0.0242126	-0.0028506	0.869093	0.0721237	0.0935218	0.029943	0.00286965	0.887228	0.0831332	0.0799289	0.0358974	0.00897783	0.407267	0.0670777	0.0534793	0.0263947	-0.000391762	0.982037	0.0536777	0.0649185	0.0644983	0.0605411	0.0278244	0.00107131	0.919278	0.0754779	0.0517464	0.0613224	0.0480024	0.0268232
15	22892705	cg12598048	CYFIP1	5'UTR	island	NA	NA	0.0944217	0.103853	0.106309	-0.0248947	0.166862	0.132029	0.0884348	0.116061	-0.0151422	0.628966	0.0715236	0.108506	0.0981165	-0.0330867	0.102778	0.103163	0.132892	0.124197	-0.00700679	0.821136	0.0781433	0.0537798	0.0794627	-0.0517406	0.00192434	0.0654502	0.0736943	0.0813985	-0.0498047	0.00251062	0.0794921	0.0896697	0.0980459	0.0514505	0.0876834	-0.0435198	0.000437388	0.0678564	0.0537909	0.0462054	0.0698731	0.0685363
15	22892956	cg02113521	CYFIP1	5'UTR	island	NA	NA	0.0752025	0.0789054	0.0924532	0.0212836	0.347984	0.0928184	0.0551491	0.087105	0.0159353	0.683434	0.0478766	0.0804312	0.0837038	0.0125342	0.679131	0.0602199	0.0827158	0.0855838	0.0144141	0.653888	0.0904666	0.114797	0.126796	0.055626	0.00566898	0.074428	0.107089	0.1167	0.0455303	0.0289866	0.10162	0.0901586	0.0736354	0.144366	0.124786	0.0536163	0.00236543	0.0946979	0.0970806	0.110523	0.0814257	0.117014
15	22893147	cg02594498	CYFIP1	5'UTR	island	NA	NA	0.0779146	0.101174	0.0402715	0.00451401	0.751109	0.113826	0.0822374	0.0441301	0.00847136	0.634445	0.070251	0.0858254	0.0322973	-0.00352757	0.826851	0.0755243	0.0849626	0.0262054	-0.00961475	0.502163	0.0840388	0.0946136	0.0365658	0.00101216	0.943201	0.0837703	0.0740417	0.034676	-0.000819556	0.961913	0.0570715	0.0877106	0.0701486	0.0701233	0.0314697	-0.00399116	0.657591	0.0833721	0.0579141	0.0887737	0.0804772	0.0354119
15	22893569	cg02557934	CYFIP1	5'UTR	island	NA	NA	0.0601833	0.0624235	0.0417001	0.0143033	0.38744	0.0867052	0.0874384	0.0517531	0.0244434	0.166028	0.0645336	0.0815432	0.0505461	0.0232103	0.17756	0.0738474	0.107802	0.0516084	0.0242274	0.15696	0.0538312	0.121149	0.0609773	0.0336801	0.0315213	0.090708	0.093949	0.069749	0.0424936	0.00317394	0.0659919	0.073524	0.0507246	0.145861	0.0698635	0.0426355	0.014944	0.0822511	0.0768796	0.0633971	0.13676	0.0749113
15	22893997	cg21662263	CYFIP1	5'UTR	island	NA	NA	0.102935	0.113456	0.0544318	-0.0083083	0.685123	0.169888	0.11534	0.0803625	0.0175717	0.483367	0.10422	0.118072	0.0560958	-0.00680403	0.765339	0.111102	0.15109	0.063501	0.000747905	0.983025	0.111883	0.110317	0.052215	-0.0100218	0.555628	0.141315	0.130598	0.0791661	0.0169256	0.33359	0.119831	0.122874	0.120789	0.067652	0.0628976	0.000401563	0.984212	0.106729	0.0756806	0.106213	0.077401	0.0463053
15	22896140	cg17178489	CYFIP1	5'UTR	shelf	NA	NA	0.901001	0.888266	0.91071	-0.0118689	0.588111	0.900475	0.900093	0.928398	0.00649789	0.886462	0.883522	0.895046	0.907216	-0.0157517	0.510674	0.877767	0.892316	0.894724	-0.0277516	0.19823	0.888989	0.891512	0.886115	-0.0356162	0.0454107	0.884596	0.886097	0.888853	-0.0333593	0.0608473	0.880397	0.878128	0.889463	0.806936	0.882109	-0.0397244	0.0431746	0.885452	0.841446	0.888098	0.797971	0.86692
15	22904606	cg00235754	CYFIP1	5'UTR	open_sea	NA	NA	0.865993	0.776572	0.82346	-0.0447811	0.388416	0.858906	0.862512	0.877682	0.0101361	0.936898	0.910953	0.837276	0.882475	0.0136808	0.859229	0.908421	0.823529	0.865371	-0.00281556	0.978605	0.876335	0.875459	0.861523	-0.00569025	0.92936	0.880775	0.856662	0.859495	-0.00828827	0.906346	0.792654	0.834939	0.867368	0.788831	0.828426	-0.0389082	0.289632	0.864278	0.693271	0.785314	0.721859	0.763703
15	22909400	cg19435159	CYFIP1	5'UTR	open_sea	NA	NA	0.939517	0.928977	0.957579	-0.00148293	0.956778	0.930746	0.927168	0.957974	-0.000771182	0.989101	0.92811	0.928395	0.95507	-0.00425125	0.875098	0.926036	0.944707	0.954358	-0.00455546	0.886569	0.947751	0.940377	0.947425	-0.0114042	0.54852	0.926992	0.924435	0.936033	-0.0229764	0.182137	0.920124	0.92321	0.920839	0.935122	0.948236	-0.010361	0.456679	0.940857	0.897683	0.913321	0.921705	0.9368
15	22912541	cg26805503	CYFIP1	5'UTR	open_sea	NA	NA	0.905648	0.880796	0.926436	-0.0130014	0.261328	0.876436	0.901529	0.928204	-0.0107779	0.542104	0.906254	0.898244	0.939613	-0.000250492	0.989867	0.92018	0.915514	0.947717	0.00831249	0.576724	0.905108	0.924046	0.93656	-0.00230319	0.870995	0.927312	0.928825	0.95465	0.0153833	0.144405	0.886754	0.890108	0.892165	0.947992	0.940625	0.00182242	0.877745	0.926511	0.911937	0.910927	0.906884	0.950237
15	22913326	cg26568226	CYFIP1	5'UTR	open_sea	NA	NA	0.77783	0.745537	0.758443	-0.100566	0.199584	0.805643	0.821191	0.810081	-0.0489282	0.735606	0.7719	0.744636	0.754896	-0.104113	0.251937	0.852701	0.84212	0.843539	-0.0154704	0.918188	0.735309	0.78353	0.755114	-0.103895	0.164829	0.864931	0.903864	0.877282	0.0182724	0.870431	0.724707	0.763785	0.707021	0.864578	0.761292	-0.0977173	0.0770893	0.906858	0.810233	0.866906	0.902651	0.866066
15	22913462	cg09408937	CYFIP1	5'UTR	open_sea	NA	NA	0.90147	0.87647	0.919558	0.0261795	0.295482	0.851335	0.861427	0.890819	-0.00181643	0.980557	0.906595	0.872623	0.923174	0.0292772	0.330744	0.876384	0.910847	0.9181	0.0247869	0.444471	0.893131	0.904862	0.916093	0.0236235	0.342282	0.887617	0.899245	0.916412	0.0235268	0.376256	0.851824	0.862654	0.877036	0.915359	0.910154	0.0176126	0.339224	0.913859	0.847996	0.86337	0.912776	0.916738
15	22913663	cg00289094	CYFIP1	5'UTR	open_sea	NA	NA	0.879775	0.869686	0.90183	0.057282	0.0871338	0.791651	0.810473	0.825577	-0.0184379	0.782652	0.857441	0.87446	0.89589	0.0507591	0.184836	0.845198	0.85612	0.866851	0.0222255	0.654822	0.837703	0.861662	0.857776	0.0141627	0.71727	0.842536	0.864389	0.868824	0.0248101	0.530976	0.77537	0.817917	0.848317	0.903479	0.862601	0.018786	0.514996	0.908216	0.863811	0.804587	0.897317	0.897072
15	22920168	cg25409809	CYFIP1	5'UTR	open_sea	NA	NA	0.905258	0.879376	0.92478	0.0575968	0.218446	0.834332	0.834676	0.866403	-0.000210147	0.998881	0.897305	0.891157	0.930665	0.0628538	0.247477	0.900428	0.88965	0.919823	0.0526121	0.345655	0.872955	0.904269	0.906475	0.0401917	0.38874	0.854061	0.873826	0.884816	0.0181774	0.769568	0.847678	0.859541	0.875053	0.918831	0.909303	0.0428412	0.195998	0.921669	0.84812	0.859777	0.846803	0.90183
15	22921184	cg04891577	CYFIP1	5'UTR	open_sea	NA	NA	0.588008	0.589619	0.581252	0.00924654	0.876861	0.580062	0.596018	0.58018	0.00844301	0.943724	0.540395	0.584976	0.551135	-0.0214019	0.732346	0.621177	0.635704	0.615236	0.0433541	0.42943	0.592981	0.638081	0.597378	0.0267087	0.570961	0.636424	0.610319	0.612876	0.0419604	0.372276	0.564608	0.573928	0.557637	0.638803	0.581805	0.0105815	0.793883	0.630176	0.610048	0.64307	0.683698	0.646419
15	22921426	cg10413089	CYFIP1	5'UTR	open_sea	NA	NA	0.916697	0.922481	0.954834	0.0201716	0.0486705	0.886553	0.90966	0.937751	0.00371038	0.895166	0.908243	0.890754	0.936396	0.00151169	0.939683	0.916743	0.916173	0.9465	0.0119548	0.367682	0.925084	0.9218	0.947363	0.0133904	0.215967	0.925769	0.915806	0.94774	0.0134108	0.24931	0.875525	0.874461	0.894635	0.949577	0.934742	0.000854764	0.951354	0.925957	0.908069	0.927314	0.898195	0.951259
15	22922243	cg27044933	CYFIP1	5'UTR	open_sea	NA	NA	0.947937	0.9558	0.973718	0.000590413	0.975976	0.949721	0.930588	0.970862	-0.00203278	0.954238	0.938735	0.955764	0.974354	0.00124002	0.954456	0.943051	0.943591	0.966434	-0.00650513	0.72983	0.950164	0.932162	0.956489	-0.0165226	0.177772	0.941648	0.932006	0.955345	-0.0177528	0.141085	0.928571	0.944001	0.943722	0.943041	0.966985	-0.0056854	0.595963	0.94564	0.931607	0.919074	0.931918	0.95906
15	22922301	cg20078624	CYFIP1	5'UTR	open_sea	NA	NA	0.988716	0.974304	0.97327	-0.000985009	0.952025	0.981314	0.982013	0.974863	0.000607355	0.984851	0.99167	0.98223	0.978699	0.00444376	0.767537	0.971978	0.978709	0.968353	-0.0059022	0.706538	0.985731	0.976283	0.968133	-0.00612217	0.583603	0.980489	0.978918	0.968163	-0.00609207	0.622199	0.981072	0.981382	0.976458	0.977621	0.972626	-0.00162901	0.87012	0.988033	0.975455	0.978744	0.979597	0.97248
15	22922392	cg24851866	CYFIP1	5'UTR	open_sea	NA	NA	0.922049	0.908751	0.949023	0.00454297	0.848072	0.919909	0.903196	0.950175	0.00621125	0.88321	0.920045	0.902415	0.946652	0.00211626	0.946899	0.909044	0.911587	0.937947	-0.00636453	0.831967	0.918736	0.926127	0.943424	-0.00035856	0.988625	0.914041	0.941529	0.95208	0.00796222	0.735181	0.888381	0.888919	0.899763	0.944906	0.941008	-0.00275288	0.874042	0.931201	0.908386	0.921719	0.898893	0.949944
15	22923501	cg12759523	CYFIP1	5'UTR	open_sea	NA	NA	0.65109	0.740332	0.694283	0.0478884	0.755326	0.723534	0.722379	0.730769	0.0844608	0.690153	0.86437	0.857919	0.880435	0.233688	0.0692807	0.585306	0.634223	0.590072	-0.0563432	0.771409	0.699662	0.712455	0.690684	0.0454309	0.749521	0.667181	0.719302	0.684048	0.0385317	0.816435	0.558644	0.564629	0.660968	0.825617	0.651549	0.00560977	0.966406	0.726022	0.55257	0.604804	0.497438	0.587471
15	22923823	cg27406983	CYFIP1	5'UTR	open_sea	NA	NA	0.313156	0.361779	0.341422	-0.0702868	0.598831	0.464729	0.46219	0.464144	0.0524357	0.829544	0.499946	0.540783	0.519937	0.108228	0.447185	0.321653	0.331338	0.329999	-0.0817095	0.622269	0.386662	0.36808	0.382682	-0.0290266	0.838914	0.430488	0.422405	0.428999	0.0172904	0.920517	0.282116	0.273839	0.411015	0.432047	0.3529	-0.058809	0.522834	0.291175	0.30304	0.344342	0.192316	0.289899
15	22929886	cg25946491	CYFIP1	Body	open_sea	NA	NA	0.944765	0.934249	0.967691	-0.00463491	0.725149	0.942027	0.944532	0.97409	0.00199243	0.944653	0.954328	0.937909	0.973294	0.000929445	0.960487	0.937887	0.947243	0.968779	-0.00330955	0.856994	0.941024	0.952026	0.962452	-0.00975441	0.362203	0.939592	0.954762	0.964894	-0.00742881	0.527544	0.939737	0.930509	0.941974	0.950099	0.968028	-0.0038596	0.679678	0.955303	0.93617	0.912842	0.933083	0.962924
15	22929910	cg26572499	CYFIP1	Body	open_sea	NA	NA	0.911831	0.90955	0.934283	0.000382236	0.991336	0.889105	0.893645	0.922797	-0.0106902	0.815503	0.91276	0.910556	0.941055	0.00677602	0.844414	0.921232	0.920505	0.946411	0.0125304	0.707586	0.908727	0.922199	0.919868	-0.01342	0.578276	0.914227	0.886959	0.910865	-0.022894	0.329492	0.881188	0.910298	0.906709	0.902335	0.928992	-0.00429394	0.841879	0.957036	0.893509	0.903579	0.813433	0.914712
15	22929993	cg26674966	CYFIP1	Body	open_sea	NA	NA	0.934899	0.945047	0.969353	0.00341852	0.816621	0.932578	0.943631	0.971277	0.00562787	0.804351	0.94307	0.926745	0.965647	-0.000341999	0.986622	0.940439	0.963492	0.977641	0.0119098	0.381528	0.937855	0.956124	0.965516	-0.00024975	0.987194	0.939317	0.961669	0.969511	0.00359898	0.81134	0.903711	0.928619	0.93237	0.941405	0.95867	-0.00672027	0.442548	0.969947	0.927526	0.9375	0.93569	0.972215
15	22930313	cg01323263	CYFIP1	Body	open_sea	NA	NA	0.913178	0.896233	0.939385	-0.00670746	0.618355	0.915873	0.89635	0.946288	0.000770031	0.983576	0.907566	0.901215	0.942117	-0.0040716	0.825005	0.912993	0.923933	0.949078	0.00320398	0.877925	0.918318	0.914284	0.939488	-0.00601614	0.658501	0.90757	0.913737	0.937514	-0.00829743	0.558644	0.863553	0.88921	0.892935	0.929994	0.930612	-0.0146485	0.111426	0.925088	0.896971	0.911524	0.903931	0.946329
15	22930482	cg10706438	CYFIP1	Body	open_sea	NA	NA	0.914202	0.883192	0.923644	-0.0070948	0.827706	0.893011	0.88331	0.921781	-0.00827572	0.885637	0.914446	0.916849	0.945857	0.0147037	0.635188	0.901482	0.905591	0.923204	-0.00725604	0.867071	0.903232	0.905008	0.913501	-0.0164268	0.52165	0.885006	0.923837	0.920062	-0.0102698	0.750656	0.89786	0.880065	0.914773	0.891071	0.924243	-0.00573568	0.803933	0.930432	0.915414	0.883141	0.917931	0.937534
15	22930613	cg26344513	CYFIP1	Body	open_sea	NA	NA	0.906696	0.876526	0.923999	-0.00916983	0.579061	0.888418	0.902956	0.935162	0.00254202	0.948886	0.891703	0.879014	0.920984	-0.0124692	0.493177	0.894634	0.917726	0.934337	0.00120083	0.967261	0.898575	0.935718	0.937745	0.00523359	0.770183	0.897544	0.922372	0.935554	0.00273381	0.904527	0.863228	0.877671	0.887671	0.932481	0.925868	-0.00658423	0.598527	0.911499	0.899939	0.903867	0.894452	0.937555
15	22936259	cg17872861	CYFIP1	Body	open_sea	NA	NA	0.740438	0.72603	0.745208	-0.049117	0.111208	0.756748	0.75778	0.777062	-0.0166917	0.785292	0.792103	0.780827	0.808129	0.0132897	0.776576	0.777039	0.829324	0.815281	0.0210398	0.653168	0.792608	0.828471	0.81764	0.0243604	0.458129	0.801183	0.817911	0.823369	0.0297579	0.374292	0.676069	0.732767	0.770612	0.841261	0.774664	-0.018858	0.523544	0.81512	0.798562	0.774244	0.805061	0.822297
15	22936371	cg00614644	CYFIP1	Body	open_sea	NA	NA	0.915373	0.906669	0.945375	-0.0018474	0.913635	0.910868	0.885714	0.938041	-0.00873817	0.685433	0.904035	0.899236	0.938162	-0.00916201	0.564412	0.900022	0.920368	0.939006	-0.00812419	0.632802	0.910122	0.899975	0.924729	-0.0219822	0.054926	0.899422	0.926357	0.938064	-0.00889157	0.563452	0.889055	0.901997	0.886658	0.932135	0.938319	-0.00823563	0.383613	0.922436	0.909757	0.912526	0.929177	0.953177
15	22940746	cg10381637	CYFIP1	Body	open_sea	NA	NA	0.94496	0.936038	0.96948	-0.00160134	0.919364	0.947031	0.921037	0.967357	-0.00348682	0.895385	0.956968	0.948234	0.97999	0.00885574	0.502355	0.945966	0.936175	0.967481	-0.00335779	0.860938	0.93572	0.944584	0.957445	-0.0134957	0.200597	0.946245	0.946885	0.965945	-0.00511477	0.706872	0.927716	0.934377	0.924159	0.940873	0.961579	-0.0090447	0.267999	0.939762	0.944237	0.937924	0.920071	0.963911
15	22940794	cg09396068	CYFIP1	Body	open_sea	NA	NA	0.98668	0.981391	0.97448	-0.0070905	0.523019	0.986479	0.987859	0.979886	-0.00168505	0.950903	0.984623	NA	0.978881	-0.00269014	0.86318	0.982704	0.987526	0.977425	-0.00414533	0.796859	0.98005	0.979889	0.967943	-0.0136279	0.14472	0.982913	0.978263	0.969498	-0.0120728	0.224008	0.984501	0.988379	0.988514	0.976318	0.97483	-0.00674109	0.382027	0.980654	0.983955	0.98706	0.977202	0.971956
15	22940817	cg07729303	CYFIP1	Body	open_sea	NA	NA	0.988857	0.990888	0.98428	0.00139041	0.89857	0.986791	0.991432	0.982713	-0.000176843	0.994496	0.986861	0.986504	0.978981	-0.00390839	0.709539	0.992343	0.984329	0.981968	-0.000921951	0.952953	0.987082	0.978257	0.970094	-0.0127962	0.0704033	0.986106	0.982703	0.973638	-0.00925157	0.222746	0.988398	0.992669	0.989282	0.979295	0.980699	-0.00219136	0.763177	0.984958	0.985542	0.986387	0.98823	0.978297
15	22944125	cg12178316	CYFIP1	Body	shore	NA	NA	0.941687	0.919362	0.960932	-0.00835999	0.501894	0.924928	0.931654	0.962929	-0.00610112	0.776959	0.940528	0.926951	0.965652	-0.00368887	0.825514	0.940741	0.942818	0.968999	-9.46949e-05	0.997173	0.939835	0.942882	0.959626	-0.00948035	0.396321	0.932741	0.969016	0.969374	0.000119855	0.994755	0.916302	0.926981	0.923086	0.946442	0.95918	-0.00963018	0.213291	0.958041	0.93528	0.936031	0.937214	0.97063
15	22945028	cg16539640	CYFIP1	Body	island	NA	NA	0.982472	0.971889	0.967383	0.00230786	0.875076	0.957996	0.984226	0.96254	-0.00253513	0.929591	0.985951	0.968848	0.966995	0.00192017	0.913531	0.985322	0.972439	0.970491	0.00541541	0.736525	0.977483	0.979344	0.961117	-0.00395795	0.742414	0.979059	0.98114	0.965531	0.000456277	0.978348	0.958169	0.972574	0.969786	0.959644	0.951241	-0.0138338	0.0835743	0.983398	0.947465	0.939861	0.951611	0.942478
15	22945077	cg04816434	CYFIP1	Body	island	NA	NA	0.83837	0.845131	0.835433	-0.00935799	0.856117	0.837347	0.844606	0.835686	-0.00910463	0.925955	0.893445	0.802646	0.841783	-0.00300779	0.966282	0.868124	0.842993	0.850051	0.0052597	0.944512	0.821168	0.839932	0.82092	-0.0238706	0.551538	0.834429	0.879819	0.847579	0.00278853	0.963058	0.848482	0.852103	0.841799	0.854983	0.843455	-0.00133574	0.973176	0.864059	0.811759	0.82708	0.821455	0.824354
15	22945189	cg25537651	CYFIP1	Body	island	NA	NA	0.954691	0.944377	0.97813	-0.00323106	0.805752	0.949728	0.940102	0.977377	-0.00388379	0.857291	0.958949	0.938179	0.977816	-0.00351953	0.816914	0.94314	0.95006	0.974269	-0.00693891	0.61689	0.942921	0.950396	0.96696	-0.0144194	0.120187	0.946037	0.957808	0.973002	-0.00842673	0.425627	0.925808	0.946186	0.943221	0.956427	0.973503	-0.00754912	0.297458	0.961658	0.942759	0.937226	0.929344	0.973722
15	22946914	cg14984066	CYFIP1	Body	shore	NA	NA	0.93298	0.903939	0.943705	0.00644253	0.805726	0.877784	0.876936	0.909743	-0.0269288	0.280006	0.913482	0.891728	0.930023	-0.00752089	0.801318	0.890931	0.894148	0.909428	-0.0275914	0.217206	0.908609	0.92526	0.925708	-0.0109444	0.616006	0.897676	0.907613	0.916063	-0.0208921	0.318137	0.886109	0.896971	0.889271	0.884018	0.914311	-0.0221904	0.142062	0.923756	0.877332	0.880021	0.891683	0.91691
15	22946987	cg00213606	CYFIP1	Body	shore	NA	NA	0.976223	0.981282	0.966825	-0.0106574	0.274013	0.983227	0.982729	0.973057	-0.00442512	0.824441	0.981792	0.981882	0.969807	-0.00767592	0.523682	0.986305	0.98328	0.973844	-0.00363835	0.82028	0.9833	0.986601	0.969024	-0.00845865	0.381324	0.980203	0.987275	0.96817	-0.00931234	0.361229	0.981992	0.979547	0.981052	0.976481	0.969118	-0.00836412	0.24145	0.983568	0.982874	0.97761	0.972157	0.965763
15	22947045	cg19648954	CYFIP1	Body	shore	NA	NA	0.964612	0.951202	0.983447	-0.00388831	0.611336	0.963459	0.965565	0.988993	0.00176627	0.913541	0.971834	0.951257	0.985974	-0.00125465	0.909716	0.967544	0.96687	0.989218	0.00205946	0.85348	0.962159	0.965584	0.98153	-0.00578835	0.365977	0.962997	0.965581	0.982697	-0.00466171	0.512688	0.966357	0.955187	0.961109	0.978068	0.988038	0.00099523	0.87502	0.967653	0.956675	0.964862	0.968449	0.987261
15	22954287	cg21619825	CYFIP1	Body	open_sea	NA	NA	0.910169	0.912102	0.944823	0.00383877	0.836571	0.906383	0.909949	0.947436	0.00691141	0.812017	0.917748	0.902081	0.946126	0.00487452	0.82503	0.928547	0.913863	0.949935	0.00910323	0.671828	0.912339	0.918759	0.937014	-0.00336989	0.849006	0.913986	0.931438	0.948489	0.00777527	0.662971	0.899226	0.897792	0.91836	0.956101	0.953513	0.0132086	0.204023	0.927463	0.899517	0.934767	0.922941	0.955539
15	22954415	cg18320505	CYFIP1	Body	open_sea	NA	NA	0.948034	0.924214	0.967034	0.00614065	0.738885	0.919905	0.930244	0.961513	0.000966668	0.98267	0.934667	0.923401	0.962346	0.00133365	0.958166	0.937864	0.943413	0.968596	0.00797176	0.717724	0.935508	0.945204	0.960202	-0.000428573	0.983377	0.933725	0.94965	0.963312	0.00253651	0.90584	0.930365	0.932116	0.943893	0.943472	0.96836	0.00808001	0.466236	0.956587	0.934663	0.942897	0.943534	0.973555
15	22954791	cg04294383	CYFIP1	Body	open_sea	NA	NA	0.944257	0.934613	0.967255	0.00556242	0.698063	0.924096	0.928899	0.960496	-0.000896439	0.979977	0.925113	0.927737	0.957224	-0.00454244	0.788849	0.938049	0.941158	0.964581	0.00310808	0.885469	0.930541	0.937214	0.948635	-0.0127384	0.282051	0.922681	0.944994	0.952778	-0.00879559	0.51356	0.903428	0.931773	0.934734	0.940585	0.956417	-0.00469062	0.653451	0.937916	0.924887	0.921445	0.913988	0.9521
15	22954817	cg23217940	CYFIP1	Body	open_sea	NA	NA	0.890609	0.852331	0.899551	-0.0056279	0.859781	0.852697	0.88317	0.903133	-0.00139543	0.984897	0.865703	0.874754	0.902027	-0.00367185	0.927394	0.873327	0.891475	0.903428	-0.0017188	0.97164	0.905349	0.903456	0.921935	0.0176114	0.461885	0.884953	0.893762	0.911327	0.0065362	0.842049	0.823386	0.843717	0.871049	0.891808	0.887882	-0.0164674	0.337738	0.905212	0.845279	0.869173	0.880313	0.90543
15	22955254	cg07279214	CYFIP1	Body	open_sea	NA	NA	0.979141	0.964438	0.96527	-0.00397865	0.768712	0.977022	0.973149	0.969448	0.000198753	0.995474	0.981393	0.982411	0.975	0.00575111	0.680873	0.981117	0.978216	0.973889	0.00463968	0.778826	0.975698	0.982031	0.968829	-0.000420235	0.976651	0.972526	0.97796	0.965792	-0.00345683	0.805167	0.97724	0.974894	0.977148	0.969043	0.969011	-0.000237899	0.983137	0.971516	0.97431	0.972823	0.974446	0.967051
15	22955381	cg12629670	CYFIP1	Body	open_sea	NA	NA	0.821064	0.811732	0.840142	-0.00829364	0.778729	0.833822	0.825167	0.861586	0.0138253	0.742355	0.814221	0.826146	0.847624	-0.00136893	0.974004	0.860983	0.845989	0.87312	0.0247442	0.393987	0.8484	0.872214	0.875084	0.0276186	0.219247	0.852747	0.858774	0.876679	0.0288564	0.212947	0.753868	0.797668	0.795093	0.885341	0.835453	-0.0121291	0.598671	0.865931	0.852437	0.808737	0.835065	0.870813
15	22955408	cg12419239	CYFIP1	Body	open_sea	NA	NA	0.938184	0.933411	0.964453	0.00662677	0.725722	0.926929	0.928848	0.962536	0.00505279	0.887852	0.93536	0.909064	0.952759	-0.00522362	0.824918	0.945766	0.942254	0.969895	0.0122975	0.556401	0.937993	0.934493	0.952527	-0.00498246	0.784861	0.930493	0.961121	0.963775	0.00612343	0.766231	0.925371	0.927265	0.929322	0.925685	0.956946	-0.00027342	0.987425	0.940722	0.924777	0.913783	0.896496	0.94759
15	22955557	cg11199011	CYFIP1	Body	open_sea	NA	NA	0.883558	0.861523	0.901358	0.0142876	0.629539	0.824675	0.828273	0.856257	-0.0301598	0.357795	0.877777	0.85445	0.898052	0.0104057	0.774221	0.886436	0.870173	0.89955	0.0124639	0.758491	0.881267	0.884997	0.896538	0.0103566	0.718891	0.848653	0.880184	0.883751	-0.00282702	0.943709	0.80627	0.806446	0.874832	0.914785	0.879975	-0.00630945	0.815943	0.922633	0.855958	0.83245	0.848878	0.895418
15	22955729	cg11397581	CYFIP1	Body	open_sea	NA	NA	0.986694	0.979743	0.975004	-0.00324448	0.789991	0.980759	0.984437	0.975668	-0.00258133	0.91178	0.986305	0.980612	0.975058	-0.00319074	0.820187	0.987658	0.98398	0.978555	0.00030616	0.988105	0.980826	0.984872	0.969992	-0.00825671	0.376494	0.9592	0.986266	0.961642	-0.0166065	0.0793754	0.979804	0.982175	0.984037	0.979847	0.974048	-0.00420114	0.575252	0.987061	0.983453	0.978672	0.987992	0.975358
15	22955743	cg01451203	CYFIP1	Body	open_sea	NA	NA	0.977523	0.98757	0.973	-0.00326721	0.794473	0.980046	0.959974	0.961004	-0.0152629	0.186241	0.988015	0.983742	0.975233	-0.00103434	0.951254	0.984437	0.979397	0.972453	-0.00381393	0.810452	0.972577	0.969876	0.952457	-0.0238102	0.0061616	0.97944	0.97178	0.959334	-0.0169326	0.0597508	0.989335	0.990135	0.981246	0.961679	0.971171	-0.00509593	0.610046	0.985578	0.977699	0.973519	0.976194	0.965619
15	22955872	cg11517728	CYFIP1	Body	open_sea	NA	NA	0.893663	0.871686	0.91435	0.0596729	0.0250496	0.803972	0.788766	0.822706	-0.031405	0.388791	0.858313	0.859537	0.891204	0.035974	0.250928	0.875017	0.858037	0.887499	0.0328181	0.319805	0.874063	0.870546	0.887487	0.0337597	0.198615	0.807286	0.858925	0.850794	-0.0033053	0.940337	0.804153	0.790982	0.858063	0.897617	0.867578	0.0136383	0.581832	0.894504	0.883658	0.842741	0.876008	0.907707
15	22956051	cg07529675	CYFIP1	Body	open_sea	NA	NA	0.888199	0.885878	0.91887	-0.0197503	0.0328136	0.90265	0.907489	0.9447	0.00662536	0.704952	0.902815	0.908815	0.943062	0.00409803	0.762755	0.910473	0.909006	0.937871	-0.000600915	0.977454	0.908698	0.930785	0.941177	0.00320573	0.800943	0.904901	0.923456	0.939658	0.001249	0.936207	0.894087	0.893814	0.918277	0.943787	0.948738	0.0108308	0.130433	0.922735	0.906121	0.930263	0.927188	0.955605
15	22956212	cg16897948	CYFIP1	Body	open_sea	NA	NA	0.935894	0.929547	0.964691	0.0233185	0.145015	0.917054	0.922675	0.957468	0.0165664	0.48572	0.936305	0.901615	0.952914	0.0111054	0.610882	0.925729	0.917352	0.949684	0.00839439	0.74085	0.928452	0.933976	0.95321	0.0122707	0.45897	0.905477	0.931357	0.943071	0.00182668	0.943957	0.915224	0.906414	0.903905	0.945823	0.952423	0.0117056	0.340204	0.942984	0.947436	0.901942	0.900128	0.95585
15	22956714	cg13051607	CYFIP1	Body	open_sea	NA	NA	0.890132	0.839869	0.857985	-0.00188049	0.974536	0.844323	0.860423	0.846813	-0.0130523	0.877009	0.926014	0.875974	0.893324	0.033458	0.463473	0.883717	0.891569	0.881145	0.0212794	0.697475	0.86782	0.869939	0.858211	-0.00165516	0.9737	0.840176	0.893796	0.857287	-0.00257905	0.964856	0.869372	0.870876	0.862927	0.884027	0.865511	0.00564553	0.87024	0.876598	0.868465	0.846303	0.837503	0.849799
15	22956864	cg22143684	CYFIP1	Body	open_sea	NA	NA	0.939545	0.930119	0.967951	0.00717219	0.547125	0.931567	0.919013	0.962678	0.00227714	0.937815	0.937083	0.923893	0.964934	0.00407122	0.793446	0.943954	0.937558	0.969652	0.00910298	0.52934	0.950496	0.945258	0.968526	0.00801069	0.469911	0.918135	0.942798	0.955111	-0.00557058	0.690708	0.915445	0.91328	0.924172	0.948535	0.960025	-0.000114058	0.992287	0.948443	0.928415	0.93597	0.937882	0.969939
15	22957012	cg24689585	CYFIP1	Body	open_sea	NA	NA	0.88221	0.844873	0.858784	0.00355797	0.946399	0.820596	0.860912	0.83708	-0.0181462	0.79352	0.929793	0.861429	0.890353	0.0351265	0.41749	0.898046	0.86489	0.877296	0.02207	0.664934	0.872646	0.882586	0.870386	0.0151594	0.697332	0.858117	0.892051	0.868588	0.0133615	0.769968	0.855356	0.848097	0.85757	0.885337	0.857573	0.00234676	0.947303	0.88859	0.863051	0.864859	0.850309	0.861918
15	22960638	cg21211873	CYFIP1	Body	open_sea	NA	NA	0.874939	0.862404	0.897865	0.042723	0.127373	0.813293	0.799376	0.833573	-0.0209389	0.670228	0.827931	0.815441	0.847995	-0.00770414	0.866395	0.839467	0.878343	0.878212	0.0230657	0.570036	0.865034	0.872391	0.882336	0.0281665	0.330647	0.840237	0.881916	0.880815	0.0262259	0.416244	0.752779	0.803239	0.837388	0.897648	0.850519	-0.00381521	0.910126	0.888174	0.84895	0.834398	0.845012	0.884033
15	22960745	cg01768385	CYFIP1	Body	open_sea	NA	NA	0.9184	0.926907	0.957334	0.0043757	0.755239	0.913984	0.92047	0.956437	0.0039255	0.883032	0.907415	0.909371	0.946203	-0.00683734	0.650728	0.92517	0.934972	0.960963	0.00821777	0.595553	0.925314	0.929812	0.951592	-0.000832049	0.958113	0.92298	0.932406	0.954543	0.00181018	0.917236	0.91222	0.904739	0.907606	0.94701	0.954203	0.00192362	0.863034	0.940611	0.910107	0.918149	0.904999	0.955143
15	22960840	cg19287714	CYFIP1	Body	open_sea	NA	NA	0.952483	0.948176	0.977494	-0.00527	0.588971	0.963355	0.956012	0.98543	0.0027907	0.890455	0.951611	0.951056	0.979941	-0.00274881	0.833256	0.964099	0.958582	0.983476	0.000895025	0.959404	0.959109	0.964315	0.977403	-0.00534211	0.565688	0.956363	0.960168	0.976027	-0.00675899	0.469023	0.944605	0.954999	0.956604	0.958817	0.979649	-0.00276714	0.72311	0.966891	0.96161	0.944403	0.945312	0.978406
15	22963760	cg13986138	CYFIP1	Body	open_sea	NA	NA	0.939676	0.942214	0.96516	-0.0100421	0.378003	0.94035	0.938227	0.968453	-0.00652864	0.753283	0.934691	0.941188	0.963831	-0.0113623	0.379477	0.949077	0.953763	0.972667	-0.00233462	0.909414	0.943508	0.942147	0.95422	-0.0209057	0.0383411	0.934474	0.948674	0.955452	-0.0197513	0.0491884	0.925376	0.938869	0.954521	0.949699	0.964055	-0.010738	0.22251	0.951055	0.957152	0.927506	0.949653	0.965943
15	22963782	cg25160075	CYFIP1	Body	open_sea	NA	NA	0.948089	0.921917	0.955581	-0.0160631	0.194753	0.929563	0.937913	0.961011	-0.010436	0.561603	0.939691	0.946506	0.965282	-0.00639033	0.681302	0.944468	0.942889	0.961868	-0.0096036	0.543088	0.917031	0.931043	0.927895	-0.0436298	0.000101574	0.946552	0.954545	0.956109	-0.0155688	0.167318	0.928647	0.943782	0.949486	0.925636	0.95597	-0.0152636	0.157002	0.935208	0.910853	0.907687	0.918975	0.936251
15	22968612	cg10837685	CYFIP1	Body	open_sea	NA	NA	0.964947	0.932492	0.967475	-0.00587442	0.842662	0.95	0.954587	0.975376	0.00221737	0.972182	0.933145	0.934443	0.95436	-0.0190405	0.462904	0.934511	0.946867	0.958996	-0.0140852	0.656042	0.955586	0.954852	0.961139	-0.0120569	0.611187	0.941325	0.943002	0.953258	-0.0200734	0.374164	0.935087	0.947073	0.919243	0.92967	0.952664	-0.020291	0.212443	0.952929	0.924236	0.953757	0.914388	0.95239
15	22968644	cg14504229	CYFIP1	Body	open_sea	NA	NA	0.939839	0.920411	0.959819	0.0325818	0.821133	0.927677	0.938733	0.966231	0.0393766	0.874674	0.92141	0.920814	0.953041	0.0257128	0.88294	0.931109	0.942482	0.957811	0.0307497	0.874646	0.93646	0.936961	0.953178	0.0265999	0.844163	0.928782	0.918754	0.934058	0.00724414	0.966612	0.911835	0.925654	0.597205	0.487395	0.745558	-0.180892	0.0515978	0.925173	0.929428	0.925227	0.924065	0.952691
15	22968689	cg17098850	CYFIP1	Body	open_sea	NA	NA	0.793928	0.785832	0.810417	0.0590818	0.26673	0.767509	0.784507	0.799594	0.0487384	0.532961	0.748589	0.758421	0.771392	0.0195102	0.803411	0.749192	0.771498	0.767175	0.0158562	0.864035	0.792012	0.839334	0.825501	0.0752722	0.135749	0.796658	0.807192	0.816448	0.0658234	0.207911	0.706832	0.759162	0.672787	0.814639	0.75769	0.00719286	0.8955	0.82775	0.800706	0.79055	0.833282	0.840626
15	22969267	cg14785381	CYFIP1	Body	open_sea	NA	NA	0.957172	0.961292	0.950102	0.0196154	0.400801	0.944173	0.949732	0.939627	0.00913973	0.849031	0.956916	0.92147	0.93056	7.34046e-05	0.998609	0.950778	0.941933	0.938798	0.00831141	0.822392	0.944251	0.950646	0.934677	0.00419043	0.881633	0.941161	0.950497	0.934055	0.00356852	0.913376	0.928963	0.942746	0.92819	0.936037	0.926393	-0.00409389	0.842401	0.951244	0.939379	0.92709	0.951957	0.932631
15	22969348	cg24358771	CYFIP1	Body	open_sea	NA	NA	0.758112	0.770223	0.781241	0.0503887	0.125796	0.718487	0.714294	0.730281	-0.000153941	0.998838	0.730942	0.72096	0.739516	0.00811501	0.883179	0.741943	0.751158	0.751077	0.0202657	0.679953	0.771747	0.794971	0.788227	0.0584776	0.0562099	0.755341	0.7862	0.780982	0.0509426	0.123872	0.658779	0.670354	0.667943	0.813604	0.716984	-0.0131021	0.711214	0.83074	0.732773	0.689384	0.695907	0.753379
15	22972775	cg12285911	CYFIP1	Body	open_sea	NA	NA	0.899769	0.895375	0.923517	0.00269498	0.953695	0.882835	0.891617	0.921723	0.00158786	0.986919	0.90701	0.871675	0.918064	-0.00310962	0.955444	0.90414	0.897531	0.920755	8.99876e-05	0.999055	0.891969	0.887623	0.898806	-0.021051	0.519417	0.898119	0.902677	0.916731	-0.00351694	0.941294	0.846279	0.897597	0.873478	0.886163	0.902161	-0.0179097	0.448109	0.889999	0.831127	0.903387	0.818223	0.883781
15	22979826	cg24391128	CYFIP1	Body	shelf	NA	NA	0.92099	0.917704	0.893996	-0.0309971	0.194732	0.903938	0.93253	0.897273	-0.0277201	0.394254	0.952028	0.931418	0.91243	-0.0125638	0.702296	0.903641	0.921034	0.889772	-0.0352219	0.184881	0.933922	0.898994	0.879412	-0.0455815	0.0388073	0.92457	0.948511	0.89933	-0.0256633	0.302725	0.884033	0.928186	0.941027	0.819185	0.868521	-0.0564726	0.0117724	0.946454	0.887167	0.849162	0.859756	0.85123
15	22980991	cg18250677	CYFIP1	Body	shore	NA	NA	0.965667	0.916906	0.918877	0.0223386	0.621468	0.925588	0.940854	0.915075	0.018536	0.811417	0.895325	0.914802	0.873073	-0.0234659	0.642766	0.882793	0.894938	0.862549	-0.0339901	0.499228	0.864296	0.869196	0.827969	-0.0685695	0.049003	0.851463	0.882854	0.830126	-0.0664124	0.0635942	0.882279	0.897597	0.918646	0.855082	0.862498	-0.0340411	0.226968	0.897745	0.848404	0.929825	0.849107	0.85162
15	22981162	cg25124211	CYFIP1	Body	shore	NA	NA	0.939995	0.93287	0.967067	0.00139105	0.885278	0.948983	0.942446	0.977339	0.0119442	0.116418	0.943509	0.937983	0.971951	0.00621311	0.452397	0.948446	0.95082	0.976316	0.010838	0.138143	0.938496	0.941306	0.958171	-0.00727957	0.294744	0.932575	0.936102	0.95599	-0.00964099	0.158546	0.929893	0.944559	0.929341	0.942449	0.96701	0.0018445	0.792271	0.941834	0.932456	0.930077	0.963685	0.969984
15	22984404	cg27046528	CYFIP1	Body	shore	NA	NA	0.630662	0.586043	0.599114	0.0553509	0.511419	0.593345	0.591216	0.581831	0.0382776	0.804362	0.577801	0.537877	0.54239	-0.00180322	0.989968	0.634602	0.651273	0.626948	0.0833678	0.378849	0.584847	0.579525	0.554733	0.0123814	0.901613	0.581248	0.515697	0.525595	-0.017163	0.876385	0.511431	0.5801	0.494208	0.540913	0.523237	-0.0197625	0.773045	0.561447	0.477568	0.478332	0.429807	0.47061
15	22985092	cg03713317	CYFIP1	Body	shelf	NA	NA	0.955738	0.94923	0.975702	0.00626825	0.643524	0.946408	0.919621	0.964483	-0.00465379	0.857963	0.94472	0.95017	0.97354	0.00412564	0.807099	0.946114	0.950534	0.971575	0.00231535	0.913202	0.941735	0.946403	0.959632	-0.00966018	0.406967	0.930066	0.937987	0.951934	-0.0174103	0.108494	0.923091	0.942295	0.93112	0.951814	0.963961	-0.00500669	0.595368	0.952864	0.926147	0.951489	0.920805	0.963185
15	22991065	cg03441544	CYFIP1	Body	open_sea	NA	NA	0.936563	0.929353	0.9653	-0.00851065	0.395259	0.928099	0.922074	0.962005	-0.0116134	0.347397	0.934257	0.931604	0.966912	-0.00688172	0.568242	0.952729	0.952707	0.979414	0.00579907	0.677377	0.950584	0.953919	0.971636	-0.00205526	0.862766	0.946537	0.951539	0.970784	-0.00300489	0.813819	0.948157	0.923505	0.932976	0.953853	0.970759	-0.00264358	0.761992	0.966827	0.944966	0.944892	0.941526	0.978602
15	22991163	cg19979314	CYFIP1	Body	open_sea	NA	NA	0.946032	0.918386	0.919909	0.00745391	0.693314	0.885533	0.935084	0.900681	-0.0117742	0.676381	0.941003	0.907711	0.912174	-0.000281162	0.992188	0.939832	0.921449	0.920211	0.00775648	0.736982	0.928658	0.93518	0.916206	0.0037508	0.836753	0.926091	0.955845	0.92596	0.0135057	0.407346	0.895788	0.920529	0.911111	0.94536	0.905268	-0.00718714	0.55436	0.953483	0.880898	0.892171	0.896822	0.890872
15	22992214	cg02723913	CYFIP1	Body	open_sea	NA	NA	0.864571	0.804589	0.818052	-0.123091	2.08e-05	0.848401	0.868687	0.857629	-0.0829934	0.00149216	0.880067	0.928964	0.906183	-0.0353781	0.243549	0.869503	0.897493	0.870364	-0.0706384	0.00460422	0.822115	0.867938	0.808205	-0.132556	6.79e-07	0.910031	0.859795	0.863972	-0.0769742	0.00190957	0.832455	0.87178	0.92575	0.799788	0.858877	-0.0816508	0.00102548	0.911141	0.857143	0.800384	0.768396	0.814222
15	22992526	cg22871797	CYFIP1	Body	open_sea	NA	NA	0.929794	0.943174	0.967073	0.00511496	0.608329	0.938084	0.925225	0.966875	0.00523394	0.755287	0.917344	0.924264	0.956606	-0.00537899	0.63911	0.949033	0.945136	0.974827	0.0131029	0.184483	0.942029	0.935036	0.958816	-0.002807	0.797744	0.953566	0.95062	0.973666	0.0118173	0.172481	0.926791	0.936336	0.93473	0.947701	0.968846	0.00739868	0.224924	0.948274	0.923044	0.946341	0.94215	0.97017
15	22992596	cg06099188	CYFIP1	Body	open_sea	NA	NA	0.812717	0.78758	0.819997	0.00117025	0.992442	0.810193	0.825734	0.846614	0.0284402	0.87092	0.734522	0.768025	0.767079	-0.0522977	0.596379	0.785864	0.801305	0.80349	-0.0152472	0.918373	0.836576	0.86551	0.862397	0.0445348	0.594392	0.83433	0.876331	0.874301	0.0560117	0.522152	0.732637	0.76388	0.752103	0.860513	0.799687	-0.0182566	0.795673	0.835576	0.767508	0.815567	0.815792	0.833459
15	22992979	cg05454389	CYFIP1	Body	open_sea	NA	NA	0.881943	0.85315	0.892341	0.0524383	0.439634	0.824969	0.845848	0.863598	0.024288	0.863237	0.801139	0.810125	0.825816	-0.0146719	0.88444	0.831959	0.840209	0.848505	0.00862857	0.946025	0.858164	0.8682	0.871397	0.0324412	0.644776	0.864254	0.884003	0.890132	0.0507183	0.467259	0.792945	0.827702	0.804098	0.874785	0.848582	0.00948447	0.875485	0.903524	0.811911	0.833211	0.840942	0.870826
15	22993609	cg21226024	CYFIP1	Body	open_sea	NA	NA	0.946585	0.921282	0.95046	0.0114906	0.750761	0.873802	0.894126	0.908973	-0.0293882	0.476852	0.88071	0.94039	0.928994	-0.0103336	0.811423	0.92436	0.910457	0.928244	-0.010461	0.829197	0.922667	0.93825	0.931056	-0.0073977	0.834276	0.890497	0.875273	0.883989	-0.0546399	0.0379784	0.888295	0.892369	0.921989	0.899211	0.91937	-0.0189171	0.397872	0.948	0.900334	0.89996	0.893187	0.92596
15	23003087	cg25996001	CYFIP1	3'UTR	open_sea	NA	NA	0.951928	0.905112	0.943478	-0.0325755	0.0421368	0.944463	0.93524	0.962246	-0.0136242	0.539243	0.934063	0.920173	0.94475	-0.0313197	0.0387824	0.922472	0.930937	0.940709	-0.0350999	0.0160594	0.934466	0.949431	0.940916	-0.0350388	0.0092938	0.932748	0.957007	0.948524	-0.0275167	0.0468254	0.943373	0.916235	0.953292	0.920761	0.945104	-0.030602	0.0290502	0.955004	0.871429	0.906534	0.898474	0.918729
15	23005487	cg17122577	NIPA2	3'UTR	open_sea	NA	NA	0.938898	0.93664	0.958781	0.010054	0.539894	0.898411	0.900804	0.929062	-0.0192746	0.290106	0.92872	0.919236	0.948699	-0.000317616	0.990413	0.919625	0.918775	0.935145	-0.0134565	0.48167	0.939623	0.941643	0.949008	0.000490368	0.98061	0.904236	0.910938	0.914239	-0.0343432	0.0109672	0.891829	0.895341	0.917882	0.938424	0.930703	-0.0174316	0.094655	0.934963	0.880865	0.914136	0.890875	0.919998
15	23013480	cg01217406	NIPA2	Body	open_sea	NA	NA	0.893418	0.868338	0.909791	-0.00812357	0.681932	0.869744	0.89076	0.917272	4.61718e-05	0.999255	0.891057	0.862486	0.909272	-0.00905467	0.699401	0.901935	0.903038	0.927768	0.00985918	0.681717	0.900811	0.913902	0.924539	0.00749208	0.684904	0.900875	0.917631	0.932543	0.0149993	0.400123	0.856282	0.868487	0.867496	0.928164	0.911559	-0.00560436	0.695663	0.909702	0.888921	0.911694	0.896645	0.933893
15	23032937	cg21672468	NIPA2	5'UTR	shore	NA	NA	0.418612	0.36792	0.361287	0.0556823	0.787678	0.317045	0.312043	0.265963	-0.0400483	0.922369	0.381839	0.399125	0.355918	0.0498626	0.83983	0.437435	0.462366	0.41226	0.106641	0.64426	0.358368	0.385409	0.327222	0.0232088	0.912038	0.390541	0.34122	0.327697	0.0236147	0.921996	0.3541	0.336465	0.440655	0.292453	0.331278	0.0262033	0.863733	0.510744	0.328488	0.35822	0.411639	0.377892
15	23034186	cg15566783	NIPA2	5'UTR	island	NA	NA	0.1009	0.110989	0.0571234	0.013667	0.390551	0.134494	0.105894	0.0643581	0.0208834	0.262373	0.0874179	0.123909	0.0572306	0.013692	0.463479	0.0903446	0.127329	0.0499271	0.00642416	0.794993	0.103722	0.188246	0.0863645	0.0430969	0.00506644	0.118584	0.147759	0.0837732	0.0406125	0.00369001	0.104348	0.102866	0.0869129	0.146845	0.068215	0.0249506	0.0286433	0.179248	0.0894773	0.122152	0.103277	0.0837082
15	23034300	cg04919081	NIPA2	5'UTR	island	NA	NA	0.0236845	0.0135804	0.0322637	0.00961843	0.364811	0.019938	0.0112765	0.025717	0.00307168	0.902739	0.0195543	0.00762195	0.0262068	0.00356147	0.818379	0.0269531	0.0186682	0.033651	0.0110057	0.382411	0.0128552	0.00411375	0.0289893	0.00634401	0.558565	0.00562192	0.00171257	0.0216514	-0.000993862	0.949972	0.00873423	0.00812208	0.00553411	0.0125228	0.0220434	-0.000601865	0.957732	0.0177043	0.011711	0.0221336	0.0239637	0.0344433
15	23034331	cg20577728	NIPA2	5'UTR	island	NA	NA	0.00204562	0.0154617	0.018833	-0.0105975	0.435928	0.0182029	0.0174051	0.0267112	-0.0027193	0.934373	0.0162818	0.0149202	0.0267917	-0.00263883	0.896526	0.0125169	0.0164146	0.024372	-0.00505851	0.804679	0.0160877	0.0170269	0.0334971	0.00406658	0.783658	0.00623979	0.00920877	0.0229283	-0.0065022	0.671995	0.0152735	0.00363146	0.0147001	0.0127067	0.0219717	-0.00745878	0.437801	0.00374906	0.0165577	0.0149254	0.00903018	0.0233368
15	23034447	cg00000622	NIPA2	TSS200	island	NA	NA	0.010274	0.0195222	0.0256497	0.0031424	0.816361	0.0179387	0.0109486	0.0227858	0.000278461	0.993398	0.0104736	0.0184001	0.0247189	0.00221157	0.892111	0.013345	0.00552551	0.0183302	-0.00417716	0.798498	0.00812575	0.0201954	0.0296492	0.00714187	0.497594	0.014241	0.0178862	0.0295994	0.00709206	0.53339	0.00756358	0.0158933	0.0132984	0.012884	0.0214437	-0.00106362	0.9164	0.0129397	0.0180598	0.0171663	0.0219189	0.0275811
15	23034449	cg26959990	NIPA2	TSS200	island	NA	NA	0.00275645	0.0174079	0.0194799	0.000488433	0.967692	0.0170867	0.00498683	0.0185015	-0.000489953	0.982693	0.00441247	0.0197954	0.0218489	0.00285742	0.798085	0.0118595	0.00925097	0.018146	-0.000845456	0.953902	0.0125235	0.00440615	0.020917	0.00192557	0.826863	0.0110168	0.0128263	0.0227412	0.00374977	0.674633	0.0121065	0.015836	0.0224558	0	0.0208888	0.00189738	0.776628	0.0177343	0.012535	0.0129466	0.0199939	0.0257157
15	23034457	cg24202620	NIPA2	TSS200	island	NA	NA	0.0398207	0.0275747	0.0472437	0.0105618	0.619451	0.0278205	0.0293733	0.0399168	0.00323494	0.948802	NA	0.0457312	0.0680672	0.0313853	0.117536	0.0401378	0.0452704	0.0544655	0.0177836	0.447534	0.0400334	0.0335185	0.058475	0.0217931	0.217215	0.0270568	0.015011	0.0420068	0.00532491	0.83419	0.036061	0.0386511	0.0368024	0.0321262	0.0503432	0.0136613	0.299718	0.027231	0.0420252	0.0380545	0.0431995	0.0533743
15	23034464	cg13210923	NIPA2	TSS200	island	NA	NA	0.0181276	0.0250995	0.035465	-0.0029832	0.881357	0.0248251	0.0268584	0.0373966	-0.00105153	0.980317	0.0186517	0.0281284	0.0379838	-0.000464386	0.985859	0.0278011	0.0174634	0.0344024	-0.00404574	0.872919	0.0319933	0.053858	0.0662423	0.0277941	0.0340197	0.0470343	0.0373905	0.0610631	0.0226149	0.0916036	0.0414379	0.0171022	0.0279018	0.0440462	0.0464819	0.00803376	0.503169	0.019833	0.0442311	0.0286985	0.0311861	0.0462737
15	23034473	cg00414561	NIPA2	TSS200	island	NA	NA	0.055778	0.0815125	0.0781847	-0.0106479	0.798974	0.0924419	0.0679348	0.0887362	-9.64397e-05	0.999212	0.0371735	0.0942125	0.076283	-0.0125497	0.795275	0.0580425	0.0934754	0.0838297	-0.00500296	0.937209	0.0921187	0.0656383	0.0954415	0.00660893	0.869532	0.0710768	0.0381848	0.0699735	-0.0188591	0.623202	0.0979177	0.0830888	0.0918688	0.0612877	0.0935324	0.00469978	0.877411	0.0671233	0.0953307	0.0938149	0.101852	0.1009
15	23034598	cg07483245	NIPA2	TSS200	island	NA	NA	0.0827706	0.100998	0.0411656	-0.0118215	0.181034	0.112775	0.0923397	0.0467023	-0.00614467	0.662116	0.0938799	0.0960883	0.0432241	-0.00999023	0.301783	0.0962249	0.114195	0.042329	-0.0105738	0.281285	0.0970982	0.0948564	0.0408541	-0.0116649	0.138659	0.0911922	0.0921507	0.0425282	-0.00988533	0.273751	0.0791989	0.0896722	0.0767469	0.0678782	0.0359184	-0.0166307	0.0059446	0.0986983	0.072901	0.0801638	0.0735562	0.037782
15	23034679	cg13189086	NIPA2	TSS1500	island	NA	NA	0.0569321	0.0996193	0.0383861	0.00389887	0.822948	0.0965615	0.0621947	0.0349911	0.000471804	0.990668	0.0632367	0.0747863	0.031957	-0.00263355	0.891279	0.0759968	0.127798	0.0466894	0.0120344	0.461766	0.105036	0.10268	0.0560342	0.0216461	0.0478864	0.0873709	0.0683609	0.0438621	0.00956652	0.473991	0.0817248	0.0772085	0.0858484	0.0979887	0.0513149	0.0169946	0.058348	0.0830258	0.0877137	0.110924	0.107569	0.0600809
15	23034682	cg17897236	NIPA2	TSS1500	island	NA	NA	0.064848	0.0726733	0.0294735	0.00428774	0.762882	0.0752505	0.0608118	0.0264932	0.00135467	0.965669	0.0408263	0.0601266	0.019042	-0.00619317	0.678008	0.0728992	0.119119	0.0406244	0.015385	0.236482	0.0733362	0.058222	0.0280716	0.00291236	0.831367	0.0988759	0.0633448	0.043937	0.0189249	0.0760956	0.0444477	0.0565573	0.0514991	0.0860339	0.0292715	0.0042042	0.694962	0.0950872	0.0587639	0.0723732	0.0784917	0.0415671
15	23034700	cg10583683	NIPA2	TSS1500	island	NA	NA	0.0268221	0.0339592	0.0442419	0.00227077	0.889058	0.059936	0.0306676	0.0554753	0.0135041	0.415512	0.00119101	0.0208978	0.0263553	-0.0156159	0.242784	0.0262295	0.0575253	0.0539707	0.0119996	0.439394	0.025356	0.0186561	0.0425581	0.000586899	0.969987	0.0440207	0.0175967	0.0487687	0.00679751	0.636757	0.0251974	0.0252769	0.0501205	0.0346164	0.0467265	0.00475528	0.642731	0.0331654	0.0250237	0.0275704	0.0361226	0.0451798
15	23035493	cg27514038	NIPA2	TSS1500	shore	NA	NA	0.801949	0.799275	0.792656	0.00428766	0.975662	0.747834	0.786721	0.762182	-0.0261863	0.904911	0.758934	0.741356	0.744059	-0.0443098	0.719396	0.922214	0.912961	0.908554	0.120185	0.233077	0.792158	0.792493	0.783081	-0.00528746	0.96496	0.865618	0.910498	0.875368	0.087	0.349973	0.82689	0.878553	0.778685	0.845223	0.822565	0.0341964	0.639695	0.70907	0.897381	0.943464	0.844191	0.837836
15	23035557	cg09624910	NIPA2	TSS1500	shore	NA	NA	0.905319	0.887829	0.927484	-0.0190893	0.363518	0.891094	0.912118	0.939564	-0.00656302	0.89342	0.914937	0.895106	0.939392	-0.00749145	0.799891	0.943236	0.940758	0.969957	0.0235728	0.329149	0.91296	0.914605	0.931987	-0.0140699	0.514497	0.920952	0.943026	0.955752	0.00941556	0.719786	0.917709	0.920805	0.896976	0.963049	0.957007	0.0109884	0.484658	0.89516	0.934786	0.937443	0.929739	0.953551
15	23037637	cg20601319	NIPA1	IGR	shelf	NA	NA	0.934767	0.92215	0.934448	-0.0107367	0.722482	0.920121	0.895235	0.927642	-0.0171357	0.6873	0.927624	0.916667	0.935189	-0.0104647	0.754493	0.910679	0.909791	0.913544	-0.0315779	0.25317	0.911178	0.91357	0.899922	-0.0450374	0.0408437	0.929791	0.913349	0.91485	-0.0301559	0.217296	0.877482	0.898739	0.880131	0.847028	0.885055	-0.0596294	0.00305454	0.932656	0.842831	0.893887	0.868316	0.884829
15	23044980	cg27332399	NIPA1	3'UTR	open_sea	NA	NA	0.960695	0.935341	0.973791	0.00524497	0.712529	0.943525	0.959613	0.979475	0.0111986	0.505018	0.952904	0.95053	0.978014	0.00940959	0.495656	0.942916	0.952562	0.972963	0.00456099	0.799832	0.949845	0.94197	0.962364	-0.0060545	0.625261	0.944383	0.950217	0.966252	-0.00226818	0.888676	0.941067	0.943091	0.951343	0.968129	0.97617	0.00807206	0.328251	0.952023	0.946831	0.935014	0.927574	0.967393
15	23049020	cg10105259	NIPA1	Body	open_sea	NA	NA	0.986525	0.989275	0.983791	0.00577104	0.58204	0.984799	0.985009	0.976561	-0.00145882	0.954598	0.985857	0.985797	0.975608	-0.00241237	0.866956	0.978402	0.983367	0.971758	-0.00626198	0.634024	0.979512	0.984123	0.966473	-0.0115475	0.188408	0.984853	0.985119	0.97148	-0.00653973	0.528889	0.984469	0.980724	0.982506	0.982993	0.973749	-0.00427107	0.558342	0.979271	0.980108	0.974106	0.979356	0.966261
15	23049107	cg03382910	NIPA1	Body	open_sea	NA	NA	0.904431	0.896042	0.934183	0.0018536	0.920468	0.900121	0.890972	0.935607	0.00383147	0.905251	0.921362	0.881013	0.936241	0.00360668	0.881125	0.894407	0.907741	0.928691	-0.00357553	0.877418	0.907818	0.920881	0.936486	0.00483022	0.757964	0.91512	0.926835	0.947978	0.0159703	0.261974	0.867583	0.88205	0.879874	0.946267	0.929268	-0.00227005	0.879157	0.925741	0.887004	0.908736	0.893661	0.940503
15	23049183	cg15159661	NIPA1	Body	open_sea	NA	NA	0.90571	0.923236	0.946789	0.0037019	0.845434	0.907827	0.912503	0.948591	0.00607515	0.845901	0.926536	0.908761	0.952753	0.00951475	0.619573	0.918001	0.918064	0.946266	0.00331408	0.898447	0.915814	0.921661	0.938884	-0.00367817	0.835044	0.911577	0.9376	0.948632	0.00582695	0.769235	0.885265	0.891928	0.903744	0.952468	0.943401	0.00111181	0.944524	0.911411	0.907838	0.919428	0.900425	0.942988
15	23049563	cg07055681	NIPA1	Body	open_sea	NA	NA	0.9186	0.896653	0.942402	-0.00111048	0.951149	0.896825	0.909576	0.943056	0.000135711	0.997191	0.923409	0.907508	0.951698	0.00804961	0.628062	0.925094	0.912506	0.947767	0.00441821	0.830046	0.90899	0.937363	0.945606	0.00274992	0.86418	0.92528	0.936648	0.957228	0.014064	0.271486	0.903749	0.906236	0.900489	0.94318	0.949693	0.0069358	0.473635	0.932708	0.919906	0.918888	0.915668	0.957238
15	23057163	cg07573797	NIPA1	Body	open_sea	NA	NA	0.94552	0.94416	0.965997	0.00700962	0.754835	0.965135	0.941875	0.977822	0.0192283	0.445486	0.942223	0.921106	0.957829	-0.00145741	0.962782	0.922664	0.939042	0.952958	-0.00591903	0.842706	0.91797	0.949776	0.945017	-0.0137675	0.465319	0.91918	0.935346	0.941834	-0.0170652	0.372089	0.936178	0.942161	0.919239	0.907465	0.949742	-0.00870873	0.61184	0.9549	0.919059	0.932853	0.905983	0.952191
15	23082284	cg20587188	NIPA1	Body	shelf	NA	NA	0.785297	0.754104	0.772004	-0.0074303	0.968015	0.74414	0.751297	0.752596	-0.0262852	0.933142	0.764531	0.775684	0.772296	-0.00740519	0.97291	0.767777	0.826978	0.793565	0.0142138	0.952958	0.847414	0.719289	0.767158	-0.0110694	0.945221	0.712822	0.693717	0.690732	-0.0879938	0.511571	0.808786	0.757071	0.744813	0.689584	0.759078	-0.0194862	0.865109	0.743131	0.67409	0.683847	0.6188	0.676063
15	23084962	cg22838602	NIPA1	Body	shore	NA	NA	0.928828	0.915093	0.95203	-0.0195033	0.0550395	0.929845	0.939733	0.967561	-0.00373822	0.881571	0.949553	0.929972	0.968781	-0.00269082	0.875041	0.938824	0.939847	0.965698	-0.00562966	0.730221	0.94883	0.965373	0.971615	0.000232811	0.987538	0.949102	0.951964	0.967329	-0.00410258	0.768632	0.928862	0.927225	0.935488	0.94863	0.964372	-0.00669348	0.403172	0.951487	0.934232	0.936742	0.923833	0.96442
15	23085026	cg13140465	NIPA1	Body	shore	NA	NA	0.830251	0.787438	0.826121	-0.0614032	0.0786082	0.80827	0.832359	0.846081	-0.0407661	0.394397	0.854683	0.819972	0.860705	-0.0272683	0.554242	0.849908	0.842583	0.859584	-0.0278899	0.57081	0.848568	0.861486	0.860712	-0.0259076	0.489909	0.859034	0.883408	0.885868	-0.00123102	0.983404	0.786283	0.810641	0.802906	0.851742	0.835094	-0.0515796	0.0286524	0.891337	0.761983	0.795929	0.761001	0.820825
15	23085583	cg04496281	NIPA1	Body	island	NA	NA	0.490527	0.517414	0.484819	0.0911349	0.190746	0.397729	0.379314	0.348953	-0.044902	0.725737	0.506648	0.513426	0.490544	0.0963163	0.233619	0.506337	0.553836	0.502783	0.109219	0.151206	0.512632	0.528809	0.489593	0.0974757	0.14092	0.43948	0.374379	0.369642	-0.0226873	0.817509	0.478985	0.47898	0.52081	0.580103	0.503703	0.110572	0.0197153	0.568	0.436049	0.466089	0.368953	0.440094
15	23085646	cg00207833	NIPA1	Body	island	NA	NA	0.238106	0.258541	0.194857	-0.033935	0.495976	0.287358	0.295714	0.23555	0.00631123	0.962023	0.303405	0.305757	0.254745	0.0253372	0.671375	0.322448	0.385652	0.301886	0.0731758	0.134164	0.31444	0.324597	0.262674	0.0355561	0.440271	0.332124	0.314074	0.27451	0.047327	0.330738	0.278273	0.283366	0.31792	0.271299	0.248033	0.0197546	0.608959	0.346225	0.243444	0.29505	0.169749	0.220742
15	23085908	cg10137463	NIPA1	Body	island	NA	NA	0.0716434	0.106744	0.0968285	-0.0401057	0.0605556	0.154702	0.0768323	0.121501	-0.0154332	0.72071	0.0531158	0.0804805	0.075605	-0.0613292	0.00388129	0.0724372	0.167765	0.126151	-0.0107831	0.788228	0.0665347	0.0488997	0.0704643	-0.0664699	0.000716477	0.0789003	0.0431669	0.0724614	-0.0644728	0.00126079	0.0684656	0.0843245	0.0744201	0.0298951	0.0718931	-0.0650411	1.6e-05	0.0549518	0.0661434	0.058086	0.0568375	0.0681308
15	23086129	cg03353812	NIPA1	Body	island	NA	NA	0.00861164	0.0683045	0.0593818	0.0306527	0.0556345	0.0447873	0.0184341	0.048383	0.0196539	0.241792	0.0292216	0.0240476	0.0495332	0.0208041	0.162216	0.0210342	0.0573795	0.0585844	0.0298553	0.0387637	0.0190039	0.0351259	0.062013	0.033284	0.00611288	0.013149	0.0256	0.0540718	0.0253428	0.0403008	0.0305543	0.045045	0.024079	0.0272938	0.0561509	0.0274218	0.00492909	0.0316456	0.0249368	0.0527081	0.0404845	0.0646065
15	23086580	cg12627870	NIPA1	TSS200	island	NA	NA	0.0698194	0.123952	0.11241	0.00881489	0.782988	0.0974729	0.0628869	0.0935048	-0.0100903	0.845506	0.0562439	0.0595238	0.0767615	-0.0268336	0.333979	0.0699757	0.0948403	0.0972829	-0.00631217	0.883497	0.049582	0.029459	0.069418	-0.034177	0.121609	0.0809249	0.0332046	0.0839178	-0.0196773	0.460533	0.128321	0.125707	0.114336	0.0698856	0.130049	0.0264539	0.0978321	0.0597351	0.127393	0.108559	0.0942096	0.118441
15	23086595	cg19268386	NIPA1	TSS200	island	NA	NA	0.013986	0.0203006	0.0325767	0.0145997	0.236227	0.0156909	0.0109202	0.0253527	0.00737571	0.743866	0.00725105	0	0.0181602	0.000183214	0.993669	0.00835073	0.0116571	0.0239591	0.00598207	0.751464	0.0224914	0.0153781	0.0414262	0.0234492	0.0336015	0.023327	0.0339083	0.0487117	0.0307347	0.00678379	0.0112473	0.00890158	0.0121003	0.0261005	0.0343343	0.0163573	0.1033	0	0.00585823	0.00543619	0.0137095	0.0260768
15	23086598	cg17934940	NIPA1	TSS200	island	NA	NA	0.0384755	0.0423181	0.0576466	0.0184518	0.114034	0.0353371	0.0336658	0.0478654	0.00867066	0.665706	0.0415948	0.0349268	0.0565008	0.017306	0.195286	0.0475207	0.0397715	0.0595526	0.0203578	0.102466	0.0421264	0.0186958	0.0568862	0.0176914	0.12185	0.0359934	0.0105834	0.049771	0.0105762	0.417287	0.0402816	0.0489402	0.0475	0.0310262	0.0597583	0.0205635	0.00985169	0.0278814	0.0628072	0.0472631	0.0403607	0.0644863
15	23086621	cg18314140	NIPA1	TSS200	island	NA	NA	0.048863	0.047501	0.0652867	0.0232552	0.0731695	0.0557778	0.0680137	0.0768677	0.0348362	0.00891379	0.0511066	0.0622028	0.076039	0.0340075	0.010158	0.0540041	0.0630789	0.0751576	0.033126	0.0117742	0.0442043	0.0279356	0.0624417	0.0204101	0.103156	0.055611	0.0325084	0.0674922	0.0254607	0.0440448	0.0629867	0.0765499	0.0633723	0.040387	0.078743	0.0367115	4.81e-05	0.047014	0.103109	0.0657377	0.0783908	0.0937345
15	23086698	cg09884077	NIPA1	5'UTR	island	NA	NA	0.0699185	0.0936742	0.0342366	-0.00557759	0.682596	0.115555	0.0647767	0.0386977	-0.00112235	0.974029	0.075084	0.103405	0.0396923	-0.000195676	0.992052	0.073796	0.113598	0.0347309	-0.00518106	0.769303	0.0830569	0.083246	0.0321327	-0.00748331	0.497678	0.0846891	0.0791772	0.0359679	-0.00353068	0.805326	0.0734274	0.0782628	0.0819035	0.0617681	0.0330282	-0.0065908	0.42354	0.0874503	0.0774866	0.0675318	0.065257	0.0326508
15	23086888	cg05502464	NIPA1	TSS200	island	NA	NA	0.0589878	0.0710452	0.0248571	0.00400583	0.813666	0.0690626	0.0512714	0.0203309	-0.000355974	0.993304	0.0465624	0.0633387	0.0195902	-0.00113595	0.959391	0.0573734	0.102865	0.0276864	0.00694102	0.725847	0.0781972	0.0806733	0.0324813	0.0118454	0.327649	0.0522363	0.0540397	0.0207457	0.000174289	0.99296	0.0541861	0.0585625	0.0641958	0.0602337	0.0250368	0.00436798	0.678057	0.0866967	0.0530135	0.066474	0.0382809	0.0270875
15	23086897	cg21404224	NIPA1	TSS200	island	NA	NA	0.0614387	0.0721036	0.0260038	-0.00168199	0.901258	0.0956308	0.0683457	0.0342414	0.00662939	0.688544	0.0792	0.0796983	0.0345992	0.00685171	0.556341	0.0802543	0.0944766	0.0314943	0.00379171	0.798705	0.0741235	0.0889469	0.0340242	0.00642325	0.506823	0.0781924	0.0597052	0.029977	0.00248761	0.84795	0.0576327	0.0511846	0.0694298	0.0544292	0.0244662	-0.00309646	0.702048	0.0674728	0.0466279	0.0476274	0.042688	0.0198812
15	23086952	cg24947163	NIPA1	TSS200	shore	NA	NA	0.0308257	0.0586627	0.0147909	-0.000696735	0.959007	0.0398085	0.0478006	0.0118913	-0.00339233	0.845044	0.036832	0.0476555	0.0122257	-0.00319495	0.792468	0.0499011	0.0497802	0.0114993	-0.00395503	0.765699	0.041629	0.0523185	0.0132163	-0.00215537	0.82733	0.0566312	0.0398854	0.0174591	0.00215935	0.849232	0.0378945	0.0483937	0.0363881	0.0410655	0.0141582	-0.00113183	0.886943	0.0547315	0.0294762	0.0304615	0.02611	0.0111841
15	23086975	cg02326796	NIPA1	TSS200	shore	NA	NA	0.0906223	0.118164	0.0569494	0.00863585	0.59048	0.119724	0.0917293	0.0536179	0.00528633	0.860916	0.0646423	0.0978983	0.0396502	-0.00868417	0.598233	0.0873567	0.135938	0.0533385	0.00493727	0.831018	0.107628	0.128678	0.0649793	0.0171799	0.125405	0.109551	0.0840008	0.0550432	0.00720662	0.644649	0.094269	0.102409	0.0750352	0.0875717	0.0522099	0.00412585	0.722899	0.12559	0.0857988	0.101413	0.098174	0.0650896
15	23086979	cg24154474	NIPA1	TSS200	shore	NA	NA	0.0946126	0.0795001	0.0467721	0.00417532	0.809523	0.0868295	0.0878618	0.0428238	0.000209959	0.996275	0.070749	0.106243	0.0478634	0.00517265	0.795683	0.0989086	0.107014	0.0497397	0.00712217	0.724522	0.103786	0.0964033	0.0573558	0.0150116	0.233942	0.106662	0.0754543	0.0576151	0.0154081	0.246242	0.0700718	0.0967742	0.096134	0.0810612	0.0573968	0.0150386	0.12973	0.0827348	0.0999271	0.0673281	0.0590452	0.0496019
15	23087666	cg12447937	NIPA1	TSS1500	shore	NA	NA	0.951826	0.940605	0.932377	0.00851639	0.751808	0.939288	0.93673	0.926509	0.00264838	0.96548	0.952373	0.946044	0.934482	0.0106214	0.719044	0.942605	0.939809	0.929276	0.00541551	0.889494	0.922949	0.917424	0.90086	-0.0230007	0.270315	0.916477	0.926937	0.902827	-0.0210328	0.343281	0.934544	0.957597	0.935287	0.865979	0.906424	-0.0174363	0.391312	0.942006	0.905764	0.934589	0.896429	0.900382
15	23094174	cg00147332	LOC283683	IGR	open_sea	NA	NA	0.560165	0.585051	0.557067	0.188474	0.172493	0.423416	0.411824	0.385231	0.0165038	0.967605	0.538581	0.497013	0.496995	0.127938	0.459137	0.480914	0.519893	0.46857	0.100061	0.613635	0.449902	0.443198	0.410447	0.0436503	0.795098	0.345861	0.330547	0.313787	-0.0532362	0.775788	0.456674	0.448776	0.460263	0.404935	0.428856	0.0609025	0.585835	0.452381	0.303312	0.302093	0.23609	0.297936
15	23115058	cg10272336	LOC283683	IGR	island	NA	NA	0.267586	0.2663	0.216875	-0.0634115	0.117245	0.300031	0.301116	0.24663	-0.0340313	0.606994	0.309515	0.326349	0.271144	-0.00972358	0.881259	0.324665	0.34941	0.282915	0.00279422	0.974168	0.409733	0.410666	0.366265	0.0875759	0.0173488	0.445427	0.442909	0.411587	0.132835	0.00070112	0.286415	0.313057	0.278624	0.372296	0.277716	-0.0019652	0.966127	0.420061	0.287409	0.276137	0.285137	0.280219
15	23115229	cg02755390	LOC283683	IGR	island	NA	NA	0.532949	0.537569	0.534788	0.0271727	0.423524	0.513681	0.487156	0.500395	-0.00722081	0.932011	0.548893	0.56309	0.555287	0.0476712	0.18446	0.57147	0.598587	0.584191	0.0765749	0.015951	0.634477	0.632235	0.630654	0.123038	4.83e-05	0.665392	0.68663	0.672515	0.1649	5.03e-07	0.539753	0.563807	0.527405	0.577682	0.55132	0.0437043	0.0458544	0.622172	0.627852	0.622624	0.651007	0.628845
15	23115232	cg03764088	LOC283683	IGR	island	NA	NA	0.510357	0.525633	0.51767	0.00279217	0.966023	0.510872	0.498239	0.504486	-0.010392	0.924397	0.562549	0.579951	0.570223	0.0553453	0.259206	0.584217	0.592123	0.587176	0.0722977	0.105604	0.661126	0.680265	0.66672	0.151842	0.000125516	0.678571	0.73124	0.700169	0.185291	8.76e-06	0.55269	0.57603	0.565336	0.639107	0.581625	0.0667469	0.0220676	0.61362	0.666924	0.652834	0.654479	0.644454
15	23115353	cg08424930	LOC283683	IGR	island	NA	NA	0.507504	0.47786	0.492894	0.0590124	0.120835	0.477612	0.448936	0.463842	0.0299604	0.641152	0.502395	0.51462	0.508342	0.074461	0.0670685	0.49909	0.536009	0.517246	0.0833643	0.0329354	0.548462	0.497844	0.522443	0.0885614	0.0120969	0.564647	0.581223	0.57099	0.137109	0.000139674	0.530404	0.55226	0.441311	0.494321	0.504576	0.0706945	0.0102095	0.518615	0.549986	0.571802	0.585634	0.555656
15	23115432	cg05179820	LOC283683	IGR	island	NA	NA	0.299031	0.352467	0.28574	0.075482	0.0139749	0.381655	0.299649	0.294843	0.0841583	0.0142993	0.214401	0.285839	0.195881	-0.0148673	0.744546	0.25714	0.280609	0.206631	-0.00334324	0.961427	0.381652	0.326354	0.306358	0.0978201	0.000969791	0.37303	0.362025	0.328259	0.119636	5.94e-05	0.258299	0.290295	0.243864	0.307377	0.236874	0.0271638	0.222201	0.380044	0.281	0.439045	0.237405	0.302181
15	23157823	cg00294852	WHAMMP3	IGR	island	NA	NA	0.469374	0.476323	0.473286	-0.0778389	0.15945	0.633438	0.617435	0.623929	0.0728037	0.299756	0.599938	0.551381	0.574405	0.0232792	0.776104	0.497195	0.511969	0.504517	-0.0466084	0.537303	0.490745	0.470019	0.480818	-0.0703078	0.189223	0.615242	0.629907	0.620262	0.0691361	0.213099	0.656537	0.682425	0.538282	0.677245	0.637088	0.0859624	0.0322922	0.410447	0.663368	0.696068	0.515525	0.570805
15	23157832	cg18703910	WHAMMP3	IGR	island	NA	NA	0.620145	0.635233	0.625787	-0.0126065	0.873164	0.710329	0.748848	0.727139	0.0887453	0.177166	0.732649	0.673629	0.700168	0.0617741	0.368821	0.606596	0.620748	0.612132	-0.0262611	0.770665	0.589662	0.623264	0.604321	-0.0340721	0.576099	0.687495	0.708114	0.694424	0.0560304	0.34614	0.744159	0.758948	0.632449	0.730232	0.714263	0.0758692	0.0596131	0.597946	0.764434	0.753117	0.631273	0.684611
15	23158623	cg09090017	WHAMMP3	IGR	island	NA	NA	0.165919	0.12362	0.133527	-0.0496769	0.378966	0.220234	0.201561	0.17145	-0.012103	0.933665	0.162621	0.187722	0.164555	-0.018957	0.814252	0.164418	0.244246	0.176614	-0.0063784	0.954203	0.206349	0.227848	0.204064	0.0227213	0.7108	0.296296	0.278846	0.271413	0.0899572	0.0786529	0.204042	0.212276	0.221598	0.204942	0.202582	0.0197661	0.677437	0.284272	0.273316	0.288945	0.206486	0.257655
15	23158658	cg07563101	WHAMMP3	IGR	shore	NA	NA	0.0873786	0.062364	0.0588021	0.0176044	0.511122	0.101117	0.102645	0.0709452	0.0296501	0.359514	0.107706	0.0728075	0.0762359	0.0350033	0.224572	0.070368	0.0976664	0.0580753	0.0168304	0.633305	0.0813539	0.102933	0.0679264	0.0269437	0.263147	0.100288	0.0353866	0.0614097	0.0204331	0.453461	0.0648482	0.0666354	0.0730594	0.11578	0.0620766	0.0211364	0.271544	0.0773362	0.0460526	0.0857643	0.0448772	0.0584606
15	23207950	cg04777312	WHAMML1	Body	island	NA	NA	0.149302	0.166992	0.0980481	0.0241977	0.0937536	0.141595	0.121156	0.0692275	-0.00429987	0.897443	0.126344	0.116567	0.0630216	-0.0110778	0.533713	0.118994	0.158218	0.0684636	-0.00487312	0.824779	0.125398	0.155928	0.0730548	0.000163885	0.992964	0.117158	0.136287	0.0680632	-0.00457687	0.799171	0.100414	0.108213	0.0931709	0.173161	0.065217	-0.00789314	0.534924	0.148077	0.116162	0.158431	0.105231	0.0802342
15	23312026	cg01612532	HERC2P2	Body	open_sea	NA	NA	0.877786	0.869683	0.902861	0.00527193	0.933714	0.852085	0.853912	0.887133	-0.00965618	0.930565	0.881653	0.855245	0.901005	0.00295537	0.969438	0.86083	0.89653	0.900826	0.00339389	0.969406	0.907303	0.939419	0.943927	0.0473154	0.254017	0.907368	0.901902	0.929588	0.0325192	0.492032	0.86121	0.856839	0.79591	0.895943	0.884217	-0.0124902	0.748361	0.926084	0.861736	0.866607	0.909826	0.925448
15	23312047	cg05804598	HERC2P2	Body	open_sea	NA	NA	0.548647	0.554178	0.539064	-0.0877885	0.129738	0.518625	0.517319	0.498911	-0.127614	0.0372261	0.588662	0.5664	0.568495	-0.0587837	0.420262	0.680857	0.709468	0.692091	0.0654313	0.370033	0.731626	0.777631	0.755503	0.129908	0.0156135	0.701291	0.712139	0.708056	0.0822161	0.152925	0.537844	0.562458	0.545988	0.705923	0.587562	-0.0385327	0.419329	0.74388	0.537923	0.601684	0.621546	0.628104
15	23631875	cg04823738	GOLGA8S	IGR	open_sea	NA	NA	0.874069	0.854768	0.893054	-0.0484956	0.000911672	0.912159	0.905659	0.948408	0.00729276	0.803277	0.914134	0.907783	0.947909	0.00602999	0.775541	0.913671	0.922889	0.948286	0.0068076	0.767992	0.884739	0.913897	0.918252	-0.02274	0.120335	0.905324	0.924452	0.940836	-0.000492753	0.984415	0.905536	0.922766	0.889529	0.927396	0.945992	0.00515288	0.700478	0.942009	0.88652	0.933715	0.900804	0.950614
15	23632000	cg02352949	GOLGA8S	IGR	open_sea	NA	NA	0.588617	0.584629	0.578785	0.042024	0.180628	0.559524	0.513018	0.520362	-0.0163217	0.794133	0.553602	0.54771	0.537465	0.000221339	0.997077	0.576488	0.629458	0.586478	0.0497903	0.143846	0.56909	0.6353	0.582707	0.0472854	0.119133	0.583708	0.585884	0.569783	0.0341404	0.308314	0.455777	0.484357	0.50112	0.561694	0.488308	-0.0477684	0.038287	0.519952	0.447271	0.478046	0.485203	0.466609
15	23632232	cg12219638	GOLGA8S	IGR	open_sea	NA	NA	0.779135	0.791997	0.790229	-0.0634367	0.138754	0.827832	0.834185	0.849883	-0.00329102	0.979978	0.865291	0.862322	0.879975	0.0257416	0.656878	0.882412	0.865098	0.881763	0.0280544	0.65926	0.884179	0.906114	0.895061	0.0422465	0.329397	0.803177	0.832761	0.815575	-0.0376341	0.428127	0.884601	0.88214	0.899899	0.896552	0.907501	0.0545139	0.0639639	0.808567	0.796093	0.747789	0.786856	0.787656
15	23661899	cg10102736	GOLGA8S	IGR	open_sea	NA	NA	0.860492	0.836785	0.87582	-0.0188914	0.421226	0.819922	0.811013	0.844783	-0.0491477	0.0279855	0.87384	0.887605	0.916057	0.0208297	0.447989	0.873935	0.866076	0.891601	-0.00300667	0.946237	0.881554	0.885109	0.899973	0.0061973	0.81549	0.868026	0.902252	0.908839	0.0146395	0.576682	0.807164	0.824116	0.861182	0.909169	0.881621	-0.0121943	0.527962	0.903136	0.863464	0.850559	0.836559	0.895463
15	23661984	cg16398832	GOLGA8S	IGR	open_sea	NA	NA	0.783287	0.777069	0.798587	0.0132215	0.773688	0.759266	0.750723	0.774581	-0.0102766	0.909356	0.796876	0.777076	0.80881	0.0229223	0.64066	0.799893	0.811722	0.818406	0.0331135	0.480573	0.784766	0.823326	0.810464	0.0261406	0.487932	0.801449	0.79416	0.810368	0.0257085	0.543353	0.760844	0.790833	0.804999	0.852929	0.828316	0.0437348	0.086126	0.850746	0.764386	0.780109	0.749015	0.808368
15	23662343	cg09241174	GOLGA8S	IGR	open_sea	NA	NA	0.917616	0.898786	0.935141	0.0122582	0.739808	0.92475	0.919676	0.955807	0.0335461	0.395195	0.929663	0.913158	0.949971	0.0267303	0.455366	0.920969	0.940865	0.955592	0.0328612	0.365504	0.899091	0.921186	0.920453	-0.00166066	0.96727	0.910327	0.942229	0.942675	0.020262	0.56099	0.831221	0.895597	0.909221	0.897004	0.907916	-0.0141618	0.56534	0.919141	0.892913	0.892266	0.919454	0.929861
15	23692496	cg02818572	GOLGA8S	IGR	open_sea	NA	NA	0.825997	0.777766	0.821064	-0.0520173	0.0241384	0.841354	0.837696	0.870306	-0.00211974	0.974386	0.867825	0.833498	0.878802	0.00513239	0.894502	0.879784	0.898458	0.911032	0.037941	0.102944	0.899005	0.893629	0.910454	0.0383493	0.0565666	0.862004	0.881232	0.889574	0.0170623	0.506195	0.852286	0.873216	0.883748	0.9012	0.910091	0.0378163	0.0118169	0.904762	0.815725	0.836366	0.850615	0.879728
15	23692512	cg15850739	GOLGA8S	IGR	open_sea	NA	NA	0.533426	0.526294	0.514415	-0.0437303	0.679034	0.576255	0.582536	0.570329	0.0120772	0.961519	0.510665	0.487176	0.477986	-0.0809022	0.450586	0.495317	0.521541	0.478254	-0.0801096	0.480921	0.618134	0.671208	0.63072	0.0737214	0.406585	0.551091	0.542046	0.526501	-0.0306902	0.795493	0.697028	0.700857	0.601506	0.770364	0.705373	0.147695	0.0136012	0.525625	0.676501	0.541071	0.402263	0.52691
15	23807180	cg17819168	MIR4508	IGR	open_sea	MIR4508	MKRN3_miR 4508_DMR	0.926997	0.937295	0.959695	0.208174	0.000135705	0.745461	0.719344	0.744205	-0.00681942	0.965449	0.806987	0.756318	0.796409	0.0442693	0.525224	0.579867	0.619444	0.580271	-0.17128	0.00127482	0.568083	0.588503	0.552673	-0.197798	0.000115053	0.803226	0.856414	0.840122	0.0893104	0.0890285	0.637958	0.665432	0.654633	0.667701	0.658649	-0.0921109	0.0116404	0.950086	0.944165	0.918863	0.917564	0.958786
15	23807234	cg13423098	MIR4508	IGR	open_sea	MIR4508	MKRN3_miR 4508_DMR	0.745335	0.737642	0.735949	0.196433	4.75e-05	0.550888	0.531505	0.540585	0.00106836	0.994703	0.474073	0.53379	0.503855	-0.0356611	0.563676	0.359988	0.357834	0.361258	-0.178258	0.000161162	0.322994	0.312434	0.322513	-0.217003	4.47e-06	0.55584	0.580371	0.566423	0.0269066	0.642187	0.369393	0.464842	0.475929	0.426215	0.435836	-0.10368	0.0016961	0.825315	0.784654	0.868726	0.718107	0.789082
15	23810163	cg09437135	MKRN3	TSS1500	open_sea	NA	MKRN3_miR 4508_DMR	0.892596	0.886458	0.901438	0.0210864	0.604335	0.864981	0.859366	0.883733	0.00410281	0.968758	0.896784	0.90136	0.91346	0.0326444	0.462803	0.87117	0.89338	0.888802	0.00853225	0.899559	0.852191	0.789233	0.804052	-0.0753692	0.0245634	0.867931	0.875559	0.868673	-0.0111537	0.81921	0.829995	0.878344	0.862252	0.843074	0.857758	-0.0218154	0.442015	0.878588	0.870198	0.886289	0.868301	0.877933
15	23810238	cg20769842	MKRN3	TSS1500	open_sea	NA	MKRN3_miR 4508_DMR	0.828751	0.833378	0.844042	0.0155089	0.813223	0.862147	0.850674	0.881578	0.0536971	0.444255	0.859151	0.839336	0.866548	0.0376967	0.559691	0.846241	0.86717	0.865593	0.0371516	0.60097	0.801849	0.800243	0.791918	-0.0355421	0.494098	0.852087	0.893562	0.878834	0.0509955	0.330606	0.8317	0.871701	0.822714	0.901249	0.867629	0.039815	0.263488	0.778325	0.858144	0.846601	0.767387	0.818434
15	23810280	cg16131766	MKRN3	TSS200	open_sea	NA	MKRN3_miR 4508_DMR	0.928145	0.935159	0.956748	0.0372736	0.255937	0.926071	0.924929	0.956154	0.0374134	0.402899	0.920405	0.90881	0.941536	0.0216524	0.611617	0.910569	0.91575	0.932211	0.0129013	0.813899	0.895405	0.913315	0.911435	-0.00731394	0.859546	0.927536	0.921206	0.939429	0.0203942	0.603218	0.898264	0.919557	0.937891	0.885152	0.93151	0.0128111	0.660142	0.942354	0.888361	0.899407	0.899968	0.927138
15	23810334	cg20792895	MKRN3	TSS200	open_sea	NA	MKRN3_miR 4508_DMR	0.96152	0.929203	0.925436	0.00226711	0.969835	0.959438	0.960319	0.942956	0.0197878	0.792585	0.976487	0.941508	0.938205	0.0150361	0.788548	0.950419	0.938051	0.927077	0.00390851	0.960156	0.885293	0.864509	0.851819	-0.0713494	0.040317	0.934872	0.953108	0.917319	-0.00585006	0.917318	0.935686	0.920866	0.927952	0.903406	0.892074	-0.0310943	0.258889	0.940919	0.921964	0.925911	0.908199	0.891144
15	23810378	cg05952543	MKRN3	TSS200	open_sea	NA	MKRN3_miR 4508_DMR	0.916894	0.948546	0.957578	0.021819	0.382532	0.911669	0.889753	0.933835	-0.0014213	0.98465	0.924535	0.902444	0.941221	0.0051373	0.89323	0.915014	0.909127	0.931457	-0.00415465	0.929296	0.870132	0.903936	0.892138	-0.0430376	0.053796	0.931118	0.910354	0.937282	0.00182581	0.961596	0.912766	0.893466	0.922817	0.87108	0.924249	-0.0107998	0.621285	0.904906	0.89909	0.906327	0.874124	0.917845
15	23810843	cg00215587	MKRN3	5'UTR	open_sea	NA	MKRN3_miR 4508_DMR	0.974337	0.952235	0.954143	0.0341411	0.516665	0.952529	0.974512	0.956118	0.0361164	0.651369	0.962094	0.951949	0.948006	0.0280044	0.659061	0.932907	0.904311	0.91194	-0.0080623	0.930726	0.897319	0.87851	0.877001	-0.0430008	0.366721	0.947263	0.965521	0.945033	0.0250312	0.668441	0.952623	0.940249	0.951447	0.958708	0.941738	0.0217358	0.559141	0.957145	0.970127	0.955568	0.950958	0.947375
15	23810861	cg11100640	MKRN3	5'UTR	open_sea	NA	MKRN3_miR 4508_DMR	0.888787	0.901403	0.927641	0.0405246	0.45924	0.899352	0.907369	0.942908	0.0565531	0.417072	0.905815	0.890866	0.934449	0.0469891	0.456763	0.903063	0.894007	0.923802	0.0368584	0.616658	0.869082	0.856308	0.875235	-0.0107756	0.866678	0.916486	0.903634	0.936179	0.0496284	0.355462	0.878591	0.927526	0.89267	0.922306	0.939827	0.0535296	0.126437	0.943887	0.939942	0.925587	0.916658	0.964855
15	23811205	cg23234999	MKRN3	1stExon	open_sea	NA	MKRN3_miR 4508_DMR	0.892039	0.877699	0.916806	0.0398896	0.391963	0.883865	0.895456	0.929446	0.0533745	0.357138	0.902582	0.879573	0.926519	0.049261	0.360504	0.851717	0.855839	0.872763	-0.00400636	0.965886	0.8552	0.879508	0.881808	0.00595842	0.919391	0.913296	0.895865	0.930859	0.0545853	0.220656	0.872124	0.886478	0.877681	0.911474	0.922388	0.0463732	0.128055	0.941069	0.915655	0.913702	0.899022	0.953817
15	23811369	cg19903927	MKRN3	1stExon	open_sea	NA	MKRN3_miR 4508_DMR	0.954628	0.949538	0.946047	0.171445	0.00065023	0.86443	0.861505	0.859475	0.084873	0.137545	0.854184	0.822872	0.834618	0.0600156	0.321182	0.738629	0.726936	0.730897	-0.0437048	0.521296	0.735874	0.723639	0.726563	-0.0480391	0.344132	0.853437	0.88006	0.861292	0.0866903	0.0692396	0.800813	0.836457	0.835504	0.82206	0.819956	0.0453543	0.203501	0.963458	0.938326	0.892643	0.912595	0.920755
15	23812334	cg07760796	MKRN3	1stExon	open_sea	NA	MKRN3_miR 4508_DMR	0.914079	0.914916	0.948621	0.0227206	0.377247	0.890625	0.894614	0.932169	0.00691727	0.913676	0.884807	0.887049	0.92157	-0.00465257	0.909888	0.881588	0.890959	0.909177	-0.0164941	0.656699	0.891682	0.895043	0.910266	-0.0149085	0.580966	0.898154	0.915207	0.93155	0.00607495	0.86581	0.892794	0.878215	0.883098	0.921209	0.928509	0.00344622	0.88757	0.948665	0.901991	0.911627	0.907353	0.953198
15	23887710	cg03851878	MAGEL2	IGR	open_sea	NA	NA	0.154787	0.160925	0.164037	0.0370852	0.23504	0.114088	0.104998	0.11555	-0.0114016	0.872457	0.0775713	0.11466	0.103789	-0.0231627	0.563501	0.0869106	0.0969499	0.0981555	-0.0287959	0.476284	0.0857553	0.0808987	0.0938561	-0.0330952	0.27667	0.104273	0.0866317	0.104313	-0.0226385	0.520337	0.0811859	0.091009	0.0828579	0.0742251	0.0923072	-0.0346441	0.10191	0.151642	0.105285	0.154168	0.0791454	0.131551
15	23888261	cg26957602	MAGEL2	IGR	open_sea	NA	NA	0.740618	0.7419	0.754323	0.203728	2.59e-06	0.566292	0.560729	0.551843	0.00134485	0.99237	0.621606	0.598444	0.605655	0.0545318	0.274969	0.542567	0.598033	0.549033	-0.0015256	0.986462	0.51427	0.530929	0.492041	-0.0573312	0.138504	0.674506	0.659377	0.662478	0.112882	0.00263417	0.541308	0.521682	0.446065	0.520157	0.496151	-0.053741	0.0787997	0.738928	0.691354	0.74238	0.717592	0.736982
15	23888961	cg04256965	MAGEL2	1stExon	open_sea	NA	NA	0.910622	0.911427	0.942908	0.0193522	0.322952	0.853981	0.871779	0.897156	-0.0256943	0.309274	0.906524	0.889432	0.931602	0.00767687	0.796736	0.908934	0.902915	0.931082	0.00751878	0.811624	0.890539	0.923061	0.923996	0.00123389	0.963852	0.896016	0.925888	0.933655	0.0105431	0.676803	0.893672	0.897521	0.89586	0.914499	0.933075	0.0103173	0.49789	0.94183	0.898152	0.914457	0.908318	0.948174
15	23890593	cg04014889	MAGEL2	1stExon	open_sea	NA	NA	0.892403	0.891257	0.915248	-0.0172427	0.537443	0.922532	0.911591	0.949993	0.0180101	0.674671	0.918978	0.900899	0.938125	0.00528488	0.895813	0.900896	0.913856	0.926972	-0.00542521	0.908767	0.916868	0.926647	0.933901	0.00207985	0.95126	0.914263	0.940271	0.942963	0.0107726	0.74221	0.889289	0.909993	0.892067	0.904598	0.922719	-0.00896862	0.677798	0.921229	0.847723	0.922893	0.895817	0.916786
15	23890686	cg01678091	MAGEL2	1stExon	open_sea	NA	NA	0.78913	0.794087	0.811138	-0.0318543	0.436038	0.805441	0.806425	0.833294	-0.00884267	0.930191	0.807581	0.823316	0.841184	-0.00227584	0.974481	0.86263	0.874837	0.889711	0.0468529	0.301736	0.845367	0.85956	0.8641	0.0221596	0.591982	0.83489	0.836896	0.852829	0.01048	0.846946	0.752759	0.8298	0.868164	0.870732	0.858815	0.0167804	0.622918	0.83118	0.805908	0.822563	0.775033	0.833749
15	23891048	cg02982734	MAGEL2	1stExon	open_sea	NA	NA	0.621816	0.622173	0.619188	-0.124018	0.00182213	0.722724	0.707042	0.728039	-0.0148421	0.86624	0.759541	0.762308	0.779178	0.0352633	0.480098	0.79209	0.81679	0.816791	0.0734825	0.0672745	0.816905	0.850782	0.844363	0.102249	0.00505042	0.755351	0.786223	0.780395	0.0379005	0.3842	0.749532	0.761821	0.824977	0.851545	0.821746	0.0792486	0.00579929	0.790133	0.72644	0.697678	0.699623	0.743598
15	23891189	cg13037971	MAGEL2	1stExon	open_sea	NA	NA	0.907635	0.884741	0.927286	-0.00984732	0.594357	0.899639	0.905286	0.940414	0.00380634	0.92818	0.921725	0.895354	0.942507	0.00505976	0.84501	0.903443	0.922475	0.940592	0.00355766	0.90581	0.919304	0.920121	0.939295	0.00284687	0.892976	0.934043	0.92593	0.953463	0.0165353	0.331086	0.884672	0.913115	0.912414	0.94028	0.946566	0.0100802	0.398735	0.913953	0.889206	0.917469	0.907443	0.938764
15	23891402	cg21325760	MAGEL2	1stExon	open_sea	NA	NA	0.958659	0.961049	0.945846	-0.000649081	0.973198	0.947249	0.953989	0.940686	-0.00580816	0.817214	0.958841	0.96361	0.948873	0.00237853	0.905729	0.969505	0.947867	0.948072	0.00157708	0.950273	0.952604	0.948424	0.934716	-0.0117792	0.333856	0.953561	0.96566	0.944173	-0.00232179	0.895799	0.930187	0.945057	0.942655	0.941538	0.924654	-0.0218412	0.00811298	0.939565	0.937306	0.946903	0.936281	0.920683
15	23891780	cg05630136	MAGEL2	1stExon	open_sea	NA	NA	0.908631	0.894403	0.932915	-0.00345589	0.873166	0.92089	0.908631	0.952354	0.0165287	0.461467	0.924846	0.910005	0.952347	0.0156641	0.423493	0.913881	0.946982	0.958313	0.0219309	0.217206	0.915863	0.928426	0.941384	0.00558719	0.766017	0.914539	0.932469	0.946829	0.0107601	0.580849	0.890523	0.915042	0.920807	0.946612	0.951102	0.0154359	0.178023	0.941526	0.928632	0.926211	0.910768	0.95767
15	23892574	cg20747630	MAGEL2	1stExon	open_sea	MAGEL2	MAGEL2_DMR	0.936632	0.92233	0.918456	0.300536	1.03e-11	0.714673	0.694038	0.699858	0.0819383	0.0286203	0.766435	0.693255	0.722932	0.105012	0.00466215	0.216314	0.25287	0.244777	-0.373143	1.4e-14	0.198265	0.167203	0.20175	-0.41617	5.65e-16	0.687489	0.700739	0.686577	0.0686569	0.0411788	0.18167	0.196912	0.211232	0.169778	0.206736	-0.411184	2.66e-21	0.90713	0.936188	0.911832	0.922049	0.904053
15	23892656	cg04142555	MAGEL2	1stExon	open_sea	MAGEL2	MAGEL2_DMR	0.947234	0.938319	0.924274	0.309669	1.79e-09	0.690828	0.667738	0.672244	0.0576386	0.318338	0.691054	0.70284	0.686582	0.0719772	0.153064	0.0783176	0.139308	0.133168	-0.481437	5.46e-15	0.118716	0.100866	0.145152	-0.469453	1.08e-14	0.684664	0.715961	0.686641	0.072036	0.0938401	0.0890688	0.100165	0.100153	0.0902318	0.132176	-0.482429	1.93e-20	0.936291	0.916491	0.934035	0.930997	0.904273
15	23892770	cg14432018	MAGEL2	1stExon	open_sea	MAGEL2	MAGEL2_DMR	0.916819	0.898063	0.939101	0.320015	5.86e-12	0.697048	0.696246	0.704486	0.0857319	0.0305129	0.734023	0.713042	0.733464	0.113986	0.00363968	0.147337	0.17767	0.0997008	-0.519239	1.36e-18	0.187149	0.164777	0.121716	-0.496047	2.36e-17	0.723614	0.770247	0.748892	0.130819	0.000326652	0.144411	0.144715	0.150541	0.202176	0.126677	-0.491624	1.22e-22	0.932477	0.877803	0.905962	0.898861	0.935416
15	23893025	cg19961998	MAGEL2	TSS200	open_sea	MAGEL2	MAGEL2_DMR	0.844484	0.828968	0.856194	0.393983	4.14e-11	0.547305	0.512902	0.512076	0.0499202	0.503178	0.58057	0.539085	0.545807	0.0831248	0.147283	0.0999296	0.114703	0.0527704	-0.409252	1.25e-11	0.0863494	0.101272	0.0498051	-0.410951	1.75e-11	0.589749	0.61621	0.5869	0.125949	0.00710269	0.0690909	0.0504837	0.0643275	0.0823775	0.042453	-0.419021	1.4e-16	0.880356	0.841072	0.756561	0.754329	0.822196
15	23893040	cg18253764	MAGEL2	TSS200	open_sea	MAGEL2	MAGEL2_DMR	0.896244	0.895886	0.888857	0.383153	1.06e-18	0.529173	0.545782	0.537003	0.031299	0.410055	0.530407	0.502485	0.516175	0.0104713	0.802225	0.025734	0.0377268	0.040627	-0.465077	1.59e-21	0.0339905	0.0847399	0.0718423	-0.433862	7.68e-20	0.540826	0.5625	0.550619	0.0449155	0.0891169	0.0403895	0.0337248	0.0288941	0.0753114	0.0571938	-0.44851	6.03e-26	0.929691	0.934003	0.906454	0.820573	0.887919
15	23893742	cg22872376	MAGEL2	TSS1500	open_sea	MAGEL2	MAGEL2_DMR	0.533218	0.532198	0.517669	0.0715518	0.196442	0.548757	0.525346	0.521222	0.0750426	0.27327	0.505042	0.49141	0.477208	0.0306025	0.692017	0.417996	0.484757	0.413109	-0.0329201	0.691379	0.424095	0.426326	0.381532	-0.063306	0.22679	0.493045	0.488152	0.46321	0.0182325	0.806457	0.377907	0.428223	0.335534	0.376331	0.352263	-0.0931812	0.0157191	0.742619	0.568584	0.551586	0.562722	0.604498
15	23894198	cg10073842	MAGEL2	TSS1500	open_sea	MAGEL2	NA	0.553861	0.616447	0.572532	0.231922	0.000651162	0.412662	0.376718	0.358802	0.0179622	0.91856	0.361424	0.387399	0.340579	-0.000514208	0.9968	0.0885326	0.13037	0.0623862	-0.278087	4.35e-05	0.113394	0.123181	0.0754554	-0.263577	4.77e-05	0.390963	0.402339	0.364485	0.0252608	0.78191	0.134337	0.133599	0.105877	0.0813008	0.0950996	-0.244941	5.64e-07	0.72524	0.615966	0.590049	0.655678	0.640524
15	23894248	cg25135755	MAGEL2	TSS1500	open_sea	NA	NA	0.534501	0.509348	0.501143	0.118092	0.0122633	0.547211	0.470774	0.485912	0.1027	0.0408452	0.42772	0.430363	0.402803	0.0192671	0.784337	0.481393	0.536332	0.477263	0.0943584	0.0546485	0.374738	0.490933	0.398483	0.0169805	0.776629	0.44526	0.47161	0.431598	0.0500192	0.33533	0.652478	0.609994	0.482092	0.623868	0.584714	0.202342	3.29e-07	0.631924	0.574062	0.520274	0.61859	0.572535
15	23894273	cg01152488	MAGEL2	TSS1500	open_sea	NA	NA	0.255531	0.167145	0.184597	0.103325	0.0129424	0.10158	0.130679	0.0846822	0.0027034	0.983798	0.130802	0.178067	0.128502	0.0459147	0.375098	0.0732889	0.0960068	0.0572654	-0.0246031	0.707996	0.0414747	0.0918619	0.0561514	-0.0247334	0.58679	0.168077	0.154406	0.138784	0.0581077	0.158026	0.0587762	0.0543365	0.0823529	0.0750988	0.0847048	0.00367571	0.935322	0.258912	0.117864	0.178448	0.211911	0.189252
15	23894841	cg11591719	MAGEL2	IGR	open_sea	NA	NA	0.654405	0.644276	0.642847	-0.170707	0.000115406	0.831846	0.848051	0.860893	0.0478681	0.430848	0.820038	0.859889	0.855313	0.0413178	0.459071	0.84021	0.895072	0.876292	0.0628146	0.208712	0.879681	0.878207	0.87456	0.0619806	0.136239	0.867525	0.832296	0.849318	0.0363901	0.4639	0.821639	0.879011	0.885661	0.806791	0.859512	0.0466929	0.16564	0.773998	0.786878	0.749084	0.734674	0.761283
15	23895160	cg23011516	MAGEL2	IGR	open_sea	NA	NA	0.926853	0.890559	0.929615	0.00811451	0.771966	0.871768	0.85933	0.891943	-0.0289747	0.261806	0.897492	0.90191	0.92411	0.00210258	0.953947	0.900597	0.919242	0.926848	0.00533085	0.891417	0.918655	0.910999	0.918222	-0.00258466	0.926485	0.908102	0.906725	0.916781	-0.00440669	0.885282	0.875749	0.889648	0.875387	0.912141	0.903918	-0.0168911	0.260186	0.864754	0.843849	0.870918	0.857335	0.870263
15	23895756	cg09782833	MAGEL2	IGR	open_sea	NA	NA	0.897577	0.90495	0.913164	0.0168545	0.709473	0.877558	0.916116	0.920976	0.0253963	0.697954	0.9098	0.876252	0.909297	0.0125055	0.822032	0.870184	0.907341	0.894446	-0.0017848	0.981757	0.91001	0.901452	0.899496	0.00408644	0.934009	0.881857	0.846639	0.854264	-0.0414694	0.282822	0.872946	0.86535	0.855436	0.849336	0.866101	-0.0293686	0.292563	0.893581	0.803825	0.843848	0.832506	0.840859
15	23927915	cg18406232	NDN	IGR	shelf	NA	NA	0.842788	0.864519	0.870927	-0.0589825	0.0314237	0.920248	0.936332	0.95847	0.0292096	0.468394	0.917252	0.894352	0.932718	0.00241309	0.961947	0.932203	0.933006	0.955258	0.0255481	0.484056	0.917912	0.942495	0.941189	0.0119893	0.712522	0.918699	0.928735	0.937004	0.00744851	0.851678	0.919937	0.895745	0.908249	0.931074	0.935035	0.00586492	0.822053	0.876585	0.862183	0.898097	0.8775	0.894424
15	23930952	cg24137567	NDN	3'UTR	shore	NA	NA	0.634494	0.653168	0.641067	-0.0855827	0.0682993	0.741258	0.703729	0.733041	0.00665972	0.960707	0.800571	0.770761	0.802447	0.075114	0.153064	0.871087	0.880619	0.893679	0.166943	0.00032503	0.890017	0.884795	0.897482	0.171783	0.000102659	0.778404	0.792082	0.790842	0.0648839	0.166734	0.84041	0.86448	0.889711	0.921565	0.907308	0.181262	1.7e-07	0.83982	0.670034	0.754234	0.744874	0.764335
15	23931011	cg26740481	NDN	3'UTR	shore	NA	NA	0.863494	0.858447	0.882625	0.0697999	0.357156	0.865721	0.885662	0.908428	0.0962597	0.296839	0.904992	0.832828	0.893585	0.080415	0.370295	0.903134	0.888778	0.914466	0.101833	0.223632	0.851673	0.855881	0.858796	0.0470736	0.548552	0.824825	0.866322	0.857314	0.0451268	0.605082	0.808391	0.817125	0.758498	0.802308	0.814259	0.00231775	0.976416	0.7558	0.810747	0.819256	0.718593	0.789823
15	23931451	cg06743811	NDN	1stExon	shore	NDN	NDN_DMR	0.877911	0.86751	0.901305	0.192163	3.63e-08	0.75595	0.743011	0.767278	0.0584938	0.0779421	0.728279	0.739669	0.747224	0.0375954	0.322614	0.615089	0.645197	0.616936	-0.0921581	0.00218815	0.641592	0.647489	0.629449	-0.0785757	0.00475054	0.761192	0.7736	0.774683	0.0663558	0.0219124	0.668062	0.664993	0.690356	0.774374	0.711361	0.00295411	0.933866	0.933137	0.865237	0.905249	0.917265	0.939462
15	23931674	cg18602919	NDN	1stExon	island	NDN	NDN_DMR	0.777453	0.772396	0.791676	0.142256	0.00148067	0.770081	0.755092	0.782718	0.133434	0.00248498	0.652234	0.690392	0.675735	0.0257506	0.676831	0.551763	0.62246	0.568196	-0.0812949	0.0809128	0.691857	0.715362	0.695858	0.0476182	0.278804	0.747649	0.7418	0.749466	0.100904	0.0155175	0.660733	0.660258	0.72962	0.816975	0.730959	0.0821914	0.0157982	0.906737	0.814595	0.860477	0.870471	0.893846
15	23932370	cg12532169	NDN	1stExon	island	NDN	NDN_DMR	0.726245	0.711847	0.729323	0.281044	7.75e-09	0.601956	0.568296	0.577118	0.128806	0.00338297	0.528425	0.557063	0.528328	0.0794841	0.092431	0.107452	0.111923	0.0477731	-0.400399	2.82e-13	0.139982	0.118991	0.0694624	-0.377399	3.8e-12	0.607024	0.613254	0.598441	0.151423	0.000267802	0.120654	0.110587	0.0728712	0.0696396	0.0528733	-0.394719	1.35e-17	0.895366	0.810017	0.783857	0.868354	0.867853
15	23932373	cg13828758	NDN	1stExon	island	NDN	NDN_DMR	0.905853	0.850626	0.909937	0.370077	3.66e-11	0.644134	0.640933	0.643876	0.104185	0.0298996	0.656821	0.654447	0.658082	0.117734	0.0132086	0.101769	0.130517	0.0533705	-0.486392	4.55e-15	0.151883	0.128273	0.0809901	-0.457517	8.44e-14	0.717751	0.707	0.713723	0.174955	7.62e-05	0.147313	0.142174	0.0883824	0.0608091	0.0701239	-0.468966	5.1e-19	0.933584	0.864147	0.914216	0.913387	0.941975
15	23932397	cg22694067	NDN	1stExon	island	NDN	NDN_DMR	0.664687	0.622144	0.64286	0.201094	0.000414044	0.611331	0.588277	0.593922	0.152098	0.00792756	0.496689	0.5138	0.4852	0.0430132	0.564079	0.109086	0.117939	0.0525438	-0.389142	9.8e-10	0.130054	0.138673	0.0752622	-0.365075	6.52e-09	0.614093	0.650906	0.623428	0.182889	0.000543645	0.123013	0.10903	0.101812	0.109363	0.0686329	-0.372454	2.15e-13	0.731498	0.618876	0.718375	0.700817	0.702806
15	23932412	cg26725891	NDN	1stExon	island	NDN	NDN_DMR	0.913758	0.90685	0.903263	0.371304	2.17e-12	0.637672	0.612332	0.623298	0.0913397	0.0398669	0.623139	0.568524	0.594091	0.0621318	0.207473	0.0406609	0.0615294	0.0610152	-0.470944	1.17e-15	0.0680031	0.0539354	0.0774054	-0.454553	4.65e-15	0.595151	0.611066	0.600652	0.0686931	0.0887296	0.0845311	0.111025	0.0553104	0.0253911	0.0823823	-0.449576	5.53e-20	0.938993	0.921652	0.936873	0.960777	0.930039
15	23932620	cg18552939	NDN	TSS200	shore	NDN	NDN_DMR	0.677419	0.679822	0.675725	0.305761	3.45e-07	0.441655	0.432441	0.406442	0.0365615	0.738462	0.441874	0.447757	0.418103	0.0478263	0.512058	0.108257	0.13628	0.0782445	-0.291295	2.32e-06	0.13551	0.167433	0.116876	-0.251372	1.14e-05	0.516802	0.527386	0.497758	0.129387	0.0156801	0.200698	0.202271	0.157414	0.282635	0.196659	-0.172428	3.92e-05	0.693254	0.622514	0.643796	0.581716	0.628688
15	23932758	cg01989224	NDN	TSS1500	shore	NA	NDN_DMR	0.646748	0.615119	0.628385	-0.00987273	0.930473	0.701934	0.714425	0.718985	0.0809815	0.430853	0.682509	0.661318	0.675756	0.0369935	0.726073	0.729377	0.731903	0.730827	0.0925387	0.284705	0.696048	0.695586	0.685965	0.048872	0.53617	0.759006	0.79059	0.782884	0.145644	0.0385022	0.635108	0.704813	0.680813	0.754377	0.703737	0.0661674	0.217185	0.777072	0.760781	0.592986	0.604397	0.690203
15	23932864	cg16591875	NDN	TSS1500	shore	NA	NA	0.940717	0.938803	0.971051	0.0852117	0.0173924	0.894916	0.908981	0.940596	0.055488	0.196702	0.91324	0.893969	0.93906	0.0527254	0.20613	0.886928	0.887317	0.909078	0.0232991	0.661165	0.853205	0.847191	0.860003	-0.0248315	0.521065	0.861133	0.886232	0.893604	0.00833892	0.875823	0.856057	0.809352	0.847035	0.872261	0.873658	-0.0114031	0.726136	0.952311	0.921182	0.919875	0.927137	0.962689
15	23933002	cg08325271	NDN	TSS1500	shore	NA	NA	0.884249	0.911732	0.911318	0.0149835	0.686293	0.864573	0.859379	0.883318	-0.0123434	0.855097	0.900676	0.88596	0.908746	0.0119691	0.788635	0.871417	0.85957	0.868839	-0.0275216	0.489004	0.870979	0.860853	0.856653	-0.0387947	0.184679	0.838543	0.853442	0.84245	-0.0534005	0.0654651	0.826604	0.818819	0.844945	0.867554	0.843568	-0.051946	0.0112806	0.953789	0.904244	0.873671	0.884868	0.911128
15	23933079	cg11872504	NDN	TSS1500	shore	NA	NA	0.892325	0.846224	0.877903	-0.0164797	0.667662	0.883206	0.875054	0.90675	0.0130226	0.844866	0.928433	0.87556	0.923379	0.02846	0.471609	0.897163	0.91059	0.917829	0.0233594	0.578158	0.905089	0.908557	0.910194	0.016635	0.613266	0.875743	0.895508	0.888432	-0.0054838	0.905069	0.844392	0.88073	0.826814	0.848034	0.861372	-0.0322268	0.164689	0.892129	0.806036	0.889162	0.825798	0.862046
15	23933560	cg12138102	NDN	TSS1500	shore	NA	NA	0.824533	0.832765	0.851011	0.000579738	0.993925	0.798738	0.765949	0.804469	-0.0453476	0.511128	0.908414	0.874241	0.924691	0.0737704	0.165211	0.922269	0.917591	0.947103	0.0966624	0.0427405	0.910162	0.911838	0.929522	0.080102	0.0651897	0.857965	0.883308	0.890128	0.0403524	0.442043	0.895764	0.900509	0.900451	0.941787	0.942273	0.0926484	0.00321202	0.90098	0.796325	0.836764	0.842969	0.869193
15	23933620	cg25061289	NDN	TSS1500	shore	NA	NA	0.707901	0.731661	0.724144	-0.012613	0.87239	0.708834	0.688233	0.704026	-0.0324178	0.758234	0.810536	0.801909	0.82321	0.0858058	0.172524	0.871481	0.887028	0.892931	0.156095	0.00410231	0.871853	0.883929	0.882768	0.147022	0.00360997	0.771717	0.787664	0.78053	0.0445396	0.480985	0.816178	0.855668	0.892527	0.901543	0.884775	0.148716	0.000105801	0.810413	0.738532	0.6481	0.699184	0.726953
15	23935720	cg10418862	NDN	IGR	shelf	NA	NA	0.889145	0.892039	0.919371	0.0263824	0.265762	0.912672	0.898544	0.942921	0.0506814	0.0392323	0.887402	0.875369	0.913671	0.0202679	0.490011	0.882401	0.910986	0.918946	0.0260829	0.378963	0.88	0.892848	0.898143	0.00613421	0.836302	0.90275	0.900023	0.923052	0.0306389	0.194533	0.879514	0.878608	0.895266	0.87863	0.91283	0.0207196	0.227818	0.909616	0.909304	0.908162	0.886833	0.933014
15	23959537	cg19493162	NDN	IGR	open_sea	NA	NA	0.808848	0.76425	0.799716	-0.00554558	0.92441	0.763769	0.805368	0.803972	-0.000776412	0.995368	0.833458	0.817792	0.844705	0.0389183	0.41857	0.800404	0.82021	0.817809	0.0125737	0.851867	0.8302	0.874731	0.853154	0.0488594	0.203702	0.856286	0.85034	0.86122	0.0565881	0.136766	0.722725	0.758445	0.800698	0.838054	0.795074	-0.00937889	0.800021	0.852715	0.761013	0.797461	0.794532	0.818916
15	24043183	cg11407507	NDN	IGR	open_sea	NA	NA	0.847565	0.846183	0.866587	0.0751552	0.125412	0.759273	0.756282	0.772765	-0.0181191	0.871559	0.821629	0.802292	0.83086	0.0388264	0.532739	0.835089	0.859531	0.85959	0.068216	0.223251	0.759588	0.794171	0.772514	-0.0178743	0.761774	0.83175	0.84339	0.845871	0.0551557	0.280397	0.772277	0.865292	0.827372	0.828627	0.840326	0.0497304	0.168726	0.898711	0.816425	0.840769	0.851312	0.869455
15	24105674	cg07956282	NDN	IGR	open_sea	NA	NA	0.836992	0.834228	0.850512	0.061545	0.295374	0.833049	0.834837	0.855014	0.0667047	0.385319	0.792534	0.785471	0.796958	0.00751872	0.940553	0.744144	0.763661	0.748269	-0.0405446	0.623247	0.62415	0.624645	0.59892	-0.188961	0.000413223	0.803828	0.795315	0.79751	0.00923428	0.914995	0.629859	0.636576	0.604134	0.646663	0.626166	-0.161873	3.69e-05	0.878966	0.85139	0.81191	0.796119	0.847268
15	24114744	cg13562462	NDN	IGR	open_sea	NA	NA	0.578909	0.592935	0.574054	0.37182	3.62e-06	0.182722	0.209794	0.222366	0.0201314	0.918659	0.182262	0.22181	0.240219	0.0379839	0.724197	0.0232558	0.0081663	0.0619097	-0.140325	0.0806434	0	0.0100559	0.0653772	-0.136857	0.0529118	0.163956	0.084507	0.182834	-0.0194008	0.858999	0.0291971	0.10509	0	0.0780731	0.115287	-0.0869473	0.114001	0.458172	0.494801	0.61762	0.399705	0.496986
15	24114806	cg12114114	NDN	IGR	open_sea	NA	NA	0.637217	0.621068	0.627209	0.186824	0.000161604	0.537357	0.498531	0.499038	0.058796	0.404233	0.443313	0.467043	0.427726	-0.0129269	0.877845	0.109183	0.132695	0.0552173	-0.384878	8.92e-11	0.134135	0.153356	0.0792295	-0.359581	5.46e-10	0.497616	0.501439	0.473378	0.0343083	0.55636	0.150116	0.128191	0.117525	0.110653	0.0793608	-0.360225	2.04e-14	0.749658	0.516229	0.682808	0.643133	0.652686
15	24119320	cg00843787	NDN	IGR	shelf	NA	NA	0.682736	0.570619	0.619658	-0.124863	0.038083	0.724674	0.773188	0.760383	0.0162302	0.914271	0.771129	0.710374	0.746376	0.00133362	0.990432	0.791804	0.775101	0.784413	0.0398849	0.641106	0.834086	0.80439	0.811757	0.0682888	0.237471	0.787102	0.754712	0.766461	0.0226151	0.773168	0.70328	0.802804	0.718399	0.754842	0.752483	0.00872083	0.882531	0.710063	0.667105	0.681912	0.6824	0.685278
15	24122782	cg02919448	NDN	IGR	shore	NA	NA	0.549331	0.50919	0.513529	0.0293264	0.504161	0.460603	0.43341	0.416312	-0.0677943	0.133099	0.496598	0.516952	0.487104	0.00246817	0.973783	0.552708	0.56334	0.535054	0.0509603	0.258414	0.524206	0.549598	0.508568	0.0258622	0.546342	0.517523	0.542414	0.50804	0.0250951	0.605302	0.472523	0.495101	0.501485	0.558619	0.495314	0.0118371	0.744745	0.594875	0.498086	0.503575	0.463759	0.502417
15	24123232	cg07716696	NDN	IGR	island	NA	NA	0.594615	0.590828	0.583261	0.21081	0.00190098	0.391601	0.382888	0.348807	-0.0238083	0.884203	0.29823	0.364483	0.289233	-0.0836991	0.312764	0.105492	0.148803	0.0692115	-0.303084	1.63e-05	0.13181	0.112611	0.0786844	-0.292255	1.52e-05	0.461171	0.327121	0.360693	-0.0103874	0.924157	0.131545	0.139223	0.111408	0.127695	0.097803	-0.274001	7.43e-08	0.712405	0.598527	0.524435	0.564959	0.592855
15	24123271	cg00979076	NDN	IGR	island	NA	NA	0.240435	0.231535	0.181948	0.072385	0.00670721	0.212973	0.181181	0.132975	0.0232179	0.608208	0.166017	0.2023	0.122641	0.0122708	0.769423	0.0554598	0.0886888	0.0223132	-0.0871877	0.00139749	0.0600478	0.0678089	0.021634	-0.0868844	0.000765027	0.203541	0.14212	0.116759	0.00833691	0.839612	0.0592603	0.0844263	0.0556645	0.0581651	0.0290017	-0.0798748	3.39e-05	0.266086	0.228653	0.204953	0.30286	0.207083
15	24123363	cg17918544	NDN	IGR	island	NA	NA	0.421392	0.479164	0.451081	0.186879	0.000564595	0.343476	0.303022	0.325916	0.0617133	0.40291	0.250861	0.267424	0.263873	-0.00032949	0.997335	0.0898563	0.114037	0.108916	-0.155287	0.00354236	0.0770625	0.109043	0.103846	-0.160357	0.00123777	0.227857	0.259039	0.249717	-0.0144856	0.849423	0.157548	0.139028	0.13058	0.106611	0.142536	-0.121666	0.000711078	0.415862	0.33593	0.576326	0.56659	0.474702
15	24123421	cg26347408	NDN	IGR	island	NA	NA	0.386307	0.439159	0.382557	0.159124	0.0115147	0.367046	0.323498	0.300559	0.0767821	0.391182	0.223542	0.252722	0.185511	-0.0384055	0.667333	0.0568489	0.0699023	0.0240681	-0.199091	0.00242756	0.0606576	0.0576796	0.0295266	-0.192158	0.00124573	0.336961	0.303832	0.27585	0.0540436	0.459549	0.0643965	0.0798155	0.0719005	0.0771749	0.0475641	-0.175328	6.61e-05	0.344755	0.318873	0.389231	0.395285	0.336273
15	24123705	cg25728328	NDN	IGR	shore	NA	NA	0.778872	0.784795	0.79442	0.0951723	0.0586178	0.765496	0.710847	0.751088	0.0520153	0.479713	0.744103	0.711343	0.736398	0.0365916	0.585886	0.605761	0.702795	0.641889	-0.0574416	0.367101	0.678862	0.718016	0.686015	-0.0121556	0.848206	0.6478	0.671988	0.650855	-0.0476242	0.39051	0.711754	0.691388	0.724978	0.75126	0.727888	0.0291878	0.450337	0.761564	0.749159	0.760773	0.78388	0.775283
15	24142920	cg06013632	NDN	IGR	open_sea	PWRN4	NA	0.701392	0.70344	0.697093	0.228123	2.18e-06	0.471298	0.464214	0.468309	-0.000661016	0.996544	0.437782	0.449785	0.445057	-0.023913	0.70575	0.326739	0.326816	0.329764	-0.139207	0.00199487	0.333008	0.285862	0.314475	-0.154495	0.000312789	0.598281	0.583676	0.588711	0.11974	0.00418929	0.186255	0.252747	0.192748	0.142481	0.203258	-0.265712	1.5e-11	0.707625	0.698995	0.814103	0.689225	0.718781
15	24142935	cg01250563	NDN	IGR	open_sea	PWRN4	NA	0.864493	0.835953	0.844046	0.247612	2.95e-09	0.659594	0.623898	0.639741	0.0433079	0.378228	0.598116	0.570381	0.582776	-0.0136574	0.803764	0.387765	0.36593	0.378991	-0.217442	4.82e-08	0.435171	0.39475	0.417152	-0.179281	1.61e-06	0.651555	0.707284	0.675562	0.0791284	0.0208055	0.296529	0.313608	0.280886	0.140778	0.26552	-0.330913	1.72e-15	0.781141	0.848028	0.812422	0.807221	0.805481
15	24143000	cg19698403	NDN	IGR	open_sea	PWRN4	NA	0.570554	0.580434	0.570854	0.264153	4.47e-08	0.3207	0.309178	0.32184	0.0151388	0.883797	0.238577	0.279172	0.270947	-0.0357539	0.521085	0.137695	0.151004	0.157628	-0.149072	0.000585988	0.135092	0.128575	0.152253	-0.154448	0.000170451	0.369275	0.393817	0.388644	0.0819434	0.0450435	0.14542	0.175337	0.0946727	0.111296	0.153299	-0.153402	1.35e-06	0.422213	0.5309	0.535274	0.374678	0.469533
15	24346942	cg09985260	PWRN2	IGR	island	NA	SNRPN intragenic CpG32_DMR	0.733416	0.756715	0.74351	0.221552	4.6e-05	0.630156	0.677706	0.646483	0.124664	0.0270304	0.575411	0.563317	0.551109	0.0286577	0.703398	0.21159	0.215042	0.177916	-0.34395	4.74e-09	0.202562	0.220305	0.193938	-0.326782	1.65e-08	0.570955	0.649402	0.581903	0.0610808	0.271798	0.272408	0.20104	0.265537	0.274956	0.27218	-0.249114	3.1e-09	0.758353	0.723567	0.77254	0.69213	0.728851
15	24411878	cg15564871	PWRN2	Body	open_sea	NA	NA	0.87666	0.897721	0.885751	-0.0224731	0.461041	0.872718	0.88824	0.893362	-0.0142742	0.805076	0.840997	0.870476	0.855686	-0.0530566	0.0848207	0.877934	0.873707	0.871024	-0.0372264	0.241371	0.911482	0.904412	0.879417	-0.0281808	0.307875	0.870378	0.870657	0.85683	-0.0510202	0.0541207	0.876721	0.824457	0.910756	0.882609	0.871981	-0.0355251	0.0965134	0.879938	0.832911	0.843252	0.735915	0.812169
15	24505563	cg24369857	PWRN2	IGR	shore	NA	NA	0.79138	0.79926	0.81593	-0.0881641	0.0567071	0.854902	0.866995	0.897404	-0.00612486	0.964167	0.798304	0.818627	0.800295	-0.104239	0.0302615	0.917961	0.904446	0.936935	0.0328513	0.63158	0.926197	0.917014	0.939592	0.0361844	0.459011	0.889311	0.890298	0.913554	0.00985605	0.88612	0.773148	0.759703	0.809524	0.753056	0.770918	-0.132474	6.37e-05	0.873732	0.741193	0.783035	0.817239	0.803696
15	24506388	cg13749113	PWRN2	IGR	island	NA	NA	0.663429	0.733271	0.683184	0.278457	0.133779	0.487929	0.484546	0.486982	0.0822564	0.837658	0.310185	0.179245	NA	NA	NA	0.0693352	0.105064	0.132073	-0.272653	0.192877	0.14314	0.145489	0.191694	-0.213032	0.244012	0.491882	0.514758	0.502482	0.0977557	0.674019	0.108882	0.0511182	0.0827815	0.131902	NA	NA	NA	0.766355	0.273356	0.360294	0.806194	NA
15	24509693	cg15486846	PWRN2	IGR	shelf	NA	NA	0.845457	0.815272	0.838785	-0.00191529	0.974011	0.796277	0.834351	0.827048	-0.0129356	0.881602	0.875179	0.897286	0.900011	0.0589223	0.15476	0.863416	0.81337	0.841195	0.000658608	0.993882	0.897825	0.913837	0.895559	0.0559204	0.102805	0.834783	0.93275	0.873617	0.0335658	0.43038	0.834356	0.805963	0.834787	0.847919	0.831959	-0.00789613	0.817826	0.817781	0.715692	0.780265	0.785433	0.767467
15	24668586	cg20123317	PWRN1	IGR	shelf	NA	NA	0.767686	0.74364	0.730653	-0.0770254	0.0498615	0.79053	0.848011	0.795294	-0.0123849	0.900741	0.80661	0.806833	0.775645	-0.0320333	0.524409	0.882181	0.815985	0.8211	0.0134214	0.850294	0.909931	0.807147	0.813708	0.00602969	0.912677	0.768464	0.778753	0.733072	-0.0746067	0.0434882	0.804394	0.821378	0.808333	0.75	0.761734	-0.0459447	0.12009	0.650575	0.703676	0.648216	0.67035	0.643683
15	24672032	cg26288595	PWRN1	IGR	shore	NA	SNRPN intragenic CpG29_DMR	0.648052	0.626786	0.63451	0.0353377	0.784	0.60527	0.592292	0.591746	-0.00700012	0.98182	0.760106	0.720631	0.751721	0.152001	0.181762	0.770184	0.782641	0.778652	0.179649	0.0869635	0.676107	0.696919	0.674284	0.0763695	0.464133	0.625895	0.599256	0.599111	0.00109976	0.994648	0.858393	0.866132	0.825386	0.8831	0.885155	0.286856	2.81e-05	0.692539	0.751655	0.665317	0.683516	0.705533
15	24672463	cg22261467	PWRN1	IGR	island	NA	SNRPN intragenic CpG29_DMR	0.486689	0.513525	0.500028	0.10195	0.0217422	0.461705	0.448281	0.455563	0.0574847	0.3223	0.369539	0.407439	0.390193	-0.0078855	0.918309	0.152428	0.157376	0.16005	-0.238029	6.44e-07	0.166884	0.170784	0.177003	-0.221075	1.5e-06	0.451875	0.455724	0.454647	0.0565689	0.209949	0.19894	0.173503	0.0987823	0.129875	0.157674	-0.240405	1.94e-10	0.423568	0.447785	0.53049	0.541062	0.486214
15	24672531	cg26708976	PWRN1	IGR	island	NA	SNRPN intragenic CpG29_DMR	0.79384	0.805961	0.8173	0.361088	4.59e-09	0.572306	0.574385	0.562023	0.105847	0.073658	0.489798	0.46507	0.453273	-0.00325378	0.975321	0.234265	0.258254	0.18207	-0.274025	1.38e-06	0.251292	0.25775	0.193427	-0.261328	2.4e-06	0.621214	0.600288	0.597584	0.142581	0.00453503	0.189873	0.168441	0.135131	0.202695	0.128199	-0.327407	2.44e-12	0.773253	0.727177	0.799027	0.757732	0.778923
15	24720589	cg12378321	PWRN1	IGR	shelf	NA	NA	0.752805	0.726011	0.736323	-0.115274	0.102483	0.871932	0.903754	0.876323	0.0253556	0.879953	0.852561	0.859075	0.875397	0.023342	0.831575	0.895461	0.892681	0.90808	0.0566568	0.56635	0.914411	0.899575	0.903193	0.0525239	0.479876	0.751436	0.837155	0.784041	-0.0669522	0.389197	0.859839	0.875152	0.910077	0.892588	0.905056	0.0543627	0.292608	0.822847	0.897458	0.73653	0.828854	0.810922
15	24722944	cg00374016	PWRN1	IGR	island	NA	SNRPN intragenic CpG30_DMR	0.743613	0.725268	0.73659	0.287677	0.000116614	0.661129	0.685141	0.671512	0.223052	0.00446719	0.600343	0.595568	0.583414	0.134293	0.109265	0.133773	0.195559	0.122133	-0.326345	2.77e-05	0.189583	0.165865	0.142273	-0.304801	4.27e-05	0.539133	0.50853	0.49935	0.0520343	0.56549	0.225529	0.193844	0.0707162	0.310638	0.193968	-0.253917	1.15e-05	0.772608	0.669735	0.684863	0.779365	0.724695
15	24726256	cg05011784	PWRN1	IGR	shelf	NA	NA	0.935086	0.925665	0.893156	-0.0500557	0.209968	0.943272	0.942715	0.915506	-0.0277051	0.690554	0.932122	0.96753	0.920558	-0.0226534	0.675521	0.957986	0.936578	0.91892	-0.0242915	0.681577	0.954366	0.959791	0.917352	-0.0258596	0.537805	0.938775	0.95374	0.903017	-0.0401941	0.331244	0.909479	0.903541	0.94977	0.866099	0.87523	-0.0679811	0.0159791	0.898672	0.918083	0.940196	0.895266	0.869895
15	24778439	cg04104789	PWRN1	IGR	open_sea	NA	NA	0.4725	0.530707	0.481528	-0.0890385	0.0757033	0.507758	0.468712	0.464077	-0.106343	0.0450624	0.68244	0.681281	0.681971	0.110912	0.0387196	0.811848	0.821532	0.82292	0.252417	1.71e-06	0.778076	0.769077	0.766002	0.196667	5.06e-05	0.597075	0.617537	0.591073	0.0214728	0.746718	0.761933	0.774788	0.867895	0.835815	0.824112	0.254174	9.02e-10	0.54006	0.477199	0.43653	0.535286	0.482545
15	24802619	cg20064325	PWRN1	TSS1500	open_sea	NA	NA	0.908163	0.925726	0.872249	-0.0612278	0.0322593	0.93191	0.898247	0.882295	-0.0511819	0.116656	0.873879	0.885965	0.840487	-0.0929901	0.00128237	0.836426	0.850256	0.799587	-0.133889	7.54e-06	0.918875	0.858498	0.824159	-0.109318	0.000112951	0.86902	0.921569	0.83807	-0.0954068	0.000587527	0.886321	0.898406	0.874419	0.860724	0.835136	-0.0983409	7.83e-06	0.890351	0.871085	0.87668	0.817851	0.809858
15	24802629	cg13152531	PWRN1	TSS1500	open_sea	NA	NA	0.915907	0.890145	0.868091	-0.0416741	0.136989	0.893188	0.904098	0.868814	-0.0409506	0.214699	0.946695	0.953488	0.91678	0.00701555	0.873939	0.923436	0.938341	0.898576	-0.0111883	0.806446	0.922678	0.897253	0.863315	-0.0464501	0.0712758	0.889001	0.880119	0.840295	-0.0694693	0.00601892	0.936669	0.904274	0.881239	0.875776	0.855516	-0.0542488	0.0101729	0.860345	0.887367	0.917219	0.858093	0.82749
15	24803181	cg22884857	PWRN1	TSS200	open_sea	NA	NA	0.659076	0.622725	0.639793	-0.0755938	0.15061	0.678949	0.702244	0.699141	-0.015902	0.901693	0.752001	0.754071	0.769566	0.0536148	0.413174	0.832927	0.86323	0.865835	0.150417	0.00327888	0.857618	0.884735	0.884846	0.170556	0.000490227	0.728221	0.732498	0.733101	0.0185053	0.799002	0.841669	0.859278	0.867351	0.899264	0.899537	0.184857	9.49e-07	0.684344	0.666318	0.746173	0.56853	0.673434
15	24803245	cg03402443	PWRN1	TSS200	open_sea	NA	NA	0.629732	0.614544	0.61235	-0.071443	0.227288	0.582915	0.614259	0.587807	-0.0959222	0.145798	0.791352	0.750207	0.776452	0.0921172	0.174077	0.832524	0.813294	0.815243	0.131267	0.0244537	0.872496	0.850509	0.85613	0.173245	0.0011657	0.764485	0.785151	0.768629	0.0854638	0.133249	0.812804	0.782517	0.85341	0.858619	0.83707	0.153703	0.000105884	0.631697	0.486049	0.610107	0.500976	0.545348
15	24823713	cg15029747	PWRN1	Body	open_sea	NA	NA	0.593956	0.580969	0.575279	-0.109642	0.0180918	0.537021	0.556269	0.529572	-0.154994	0.000927467	0.634744	0.70666	0.667238	-0.0182478	0.800572	0.863065	0.871609	0.877613	0.192705	3.8e-05	0.85699	0.863124	0.856575	0.172735	0.000101147	0.674986	0.700858	0.675474	-0.0085913	0.902962	0.839035	0.817798	0.865108	0.87507	0.86085	0.176656	3.25e-07	0.618043	0.506471	0.549607	0.448658	0.517124
15	24917974	cg23041822	NPAP1	IGR	shelf	NA	NA	0.61846	0.675574	0.639397	-0.1007	0.0258691	0.641617	0.661838	0.647741	-0.0921203	0.0531227	0.846637	0.801	0.837879	0.097068	0.042737	0.858814	0.851764	0.863779	0.123536	0.00552031	0.80018	0.849177	0.817844	0.0785958	0.0619988	0.738902	0.760344	0.741776	0.0022565	0.975807	0.82518	0.795509	0.840556	0.863682	0.842893	0.103322	0.000683124	0.762733	0.610178	0.57167	0.65215	0.640092
15	24919600	cg07719965	C15orf2	TSS1500	shore	NA	NA	0.891991	0.874363	0.887635	-0.0217068	0.590109	0.913446	0.898969	0.926629	0.0179476	0.797027	0.838326	0.878112	0.864982	-0.0447584	0.283932	0.892031	0.91474	0.908158	-0.00115765	0.988008	0.8966	0.925972	0.905492	-0.00305818	0.948715	0.889312	0.906542	0.892547	-0.0163522	0.713843	0.916157	0.85697	0.891213	0.8875	0.887153	-0.0213433	0.447731	0.867679	0.79746	0.80869	0.778127	0.803901
15	24919822	cg06205155	C15orf2	TSS1500	shore	NA	NA	0.932393	0.924064	0.957823	0.0245584	0.424054	0.931676	0.918696	0.959947	0.027375	0.537518	0.931835	0.920151	0.958551	0.0250727	0.486551	0.914973	0.946125	0.957144	0.0239951	0.544741	0.927921	0.938009	0.951288	0.0186619	0.548792	0.913195	0.92982	0.942863	0.00997866	0.803406	0.922873	0.9133	0.952989	0.941669	0.96077	0.0282418	0.166968	0.942791	0.916481	0.9165	0.91141	0.950786
15	24919957	cg13974330	C15orf2	TSS1500	shore	NA	NA	0.871351	0.892586	0.908866	0.0109496	0.810011	0.877337	0.854314	0.899264	0.00196471	0.985568	0.901601	0.896469	0.931442	0.0329557	0.429263	0.89827	0.919977	0.93342	0.0354992	0.420924	0.911426	0.913827	0.926341	0.0292643	0.402874	0.886171	0.923324	0.921425	0.023986	0.557443	0.921136	0.883475	0.883119	0.904643	0.923516	0.0263395	0.308688	0.934625	0.843322	0.910103	0.864567	0.912519
15	24920340	cg04273745	C15orf2	TSS200	shore	NA	NA	0.941959	0.933491	0.964855	-0.00587912	0.684165	0.934219	0.944133	0.969971	-0.000458243	0.991009	0.961396	0.936286	0.972707	0.00199039	0.923705	0.94487	0.945919	0.969161	-0.00134299	0.956136	0.937154	0.952176	0.959327	-0.0112419	0.360576	0.949393	0.959119	0.968807	-0.00183144	0.918843	0.946501	0.947452	0.947463	0.950331	0.967886	-0.00236778	0.846119	0.938652	0.93883	0.963264	0.925771	0.961116
15	24920450	cg13157793	C15orf2	TSS200	shore	NA	NA	0.903831	0.882624	0.883535	0.0135489	0.730376	0.890326	0.903867	0.888739	0.0187531	0.751788	0.93978	0.890578	0.903125	0.0331392	0.391999	0.917621	0.906663	0.902646	0.0326599	0.405689	0.906769	0.887642	0.880908	0.010922	0.768835	0.85096	0.865727	0.845355	-0.0246311	0.481207	0.87853	0.903385	0.916346	0.867078	0.879067	0.00908107	0.74896	0.866606	0.852769	0.898438	0.832104	0.849746
15	24920473	cg08922032	C15orf2	TSS200	shore	NA	NA	0.919748	0.908389	0.907193	0.00960564	0.686042	0.901585	0.892356	0.891277	-0.00631045	0.892727	0.939715	0.911756	0.917905	0.0203181	0.39819	0.922924	0.910436	0.910398	0.0128105	0.654219	0.927121	0.91079	0.907498	0.00991041	0.647601	0.91382	0.91784	0.906331	0.00874382	0.726542	0.912122	0.92655	0.923956	0.939876	0.917951	0.0203634	0.133107	0.921077	0.893624	0.883494	0.890129	0.889024
15	24920631	cg22136383	C15orf2	1stExon	island	NA	NA	0.9672	0.946162	0.947692	-0.00801098	0.563772	0.961093	0.957579	0.951595	-0.00410886	0.880502	0.974538	0.968605	0.96206	0.00635718	0.691574	0.969728	0.961853	0.957046	0.00134278	0.955608	0.959117	0.949295	0.939669	-0.0160343	0.151729	0.957301	0.958076	0.944867	-0.0108365	0.386278	0.962324	0.969947	0.946754	0.956214	0.949282	-0.00642113	0.497361	0.953492	0.945487	0.971022	0.959868	0.946194
15	24920990	cg00613997	C15orf2	1stExon	island	NA	NA	0.922753	0.863384	0.926632	-0.0139946	0.706463	0.898891	0.905137	0.942929	0.00285328	0.973704	0.927725	0.922751	0.96272	0.0219496	0.549322	0.930997	0.939324	0.966747	0.0262191	0.498431	0.924844	0.946603	0.960674	0.0204796	0.502721	0.925847	0.932214	0.956869	0.0165315	0.647965	0.931387	0.940989	0.934709	0.962737	0.975846	0.036036	0.070218	0.960176	0.880425	0.897614	0.902545	0.947398
15	24921054	cg27394486	C15orf2	1stExon	island	NA	NA	0.656626	0.614145	0.632503	-0.199122	8.17e-05	0.836412	0.8817	0.891384	0.060527	0.352183	0.817934	0.810761	0.837159	0.00498841	0.954483	0.918257	0.92008	0.945433	0.113988	0.0221667	0.904032	0.906849	0.919566	0.0890865	0.0510514	0.869896	0.89201	0.899651	0.068759	0.159091	0.875922	0.882535	0.897127	0.927257	0.927114	0.096501	0.00300487	0.813225	0.772753	0.80657	0.729162	0.797961
15	24921183	cg13077138	C15orf2	1stExon	island	NA	NA	0.637707	0.628905	0.631862	-0.189583	0.000525889	0.819354	0.82862	0.854011	0.0331987	0.744692	0.811025	0.832351	0.848091	0.0260536	0.738115	0.916224	0.933602	0.955217	0.133831	0.0134203	0.93784	0.93761	0.961096	0.14058	0.00494941	0.883042	0.88522	0.906954	0.0861647	0.103484	0.923077	0.92785	0.942596	0.951444	0.970008	0.149529	5.44e-05	0.738232	0.741645	0.862255	0.761312	0.798051
15	24921412	cg24719138	C15orf2	1stExon	shore	NA	NA	0.963263	0.951651	0.949218	-0.00062206	0.97906	0.951994	0.960937	0.950071	0.000231479	0.99631	0.96102	0.957623	0.951271	0.00143136	0.956249	0.968013	0.967584	0.960459	0.0106193	0.612965	0.954982	0.965634	0.948516	-0.00132367	0.947134	0.962456	0.966158	0.953698	0.00385822	0.852761	0.972662	0.950159	0.965	0.969095	0.956294	0.00645378	0.591549	0.954309	0.955704	0.945907	0.965303	0.946251
15	24921752	cg26803002	C15orf2	1stExon	shore	NA	NA	0.954633	0.925174	0.932149	-0.0101397	0.761498	0.860392	0.866276	0.858195	-0.0840933	0.00110224	0.980628	0.975416	0.967463	0.0251746	0.426812	0.969281	0.969467	0.961045	0.0187569	0.6103	0.951235	0.933633	0.929337	-0.0129517	0.653762	0.945045	0.964539	0.942702	0.000413815	0.99211	0.968984	0.97384	0.985285	0.969941	0.963597	0.0213086	0.247681	0.97914	0.946293	0.945332	0.935696	0.940292
15	24921784	cg25876882	C15orf2	1stExon	shore	NA	NA	0.854788	0.82283	0.864108	0.0175917	0.776713	0.777641	0.813938	0.82101	-0.0247986	0.799066	0.905372	0.893898	0.936181	0.0891198	0.090393	0.890657	0.893926	0.916503	0.0701374	0.194774	0.857198	0.886945	0.887063	0.0414767	0.398316	0.828059	0.864876	0.86481	0.0189619	0.77038	0.896298	0.896783	0.913035	0.944287	0.948046	0.10242	0.00128961	0.881775	0.868468	0.83002	0.834829	0.883385
15	24924925	cg20809224	C15orf2	3'UTR	shelf	NA	NA	0.803988	0.777455	0.808907	0.0580661	0.203707	0.747242	0.753035	0.76789	0.0174352	0.863693	0.809482	0.786602	0.820246	0.0688975	0.196461	0.802918	0.821933	0.824432	0.0736209	0.133684	0.776801	0.820598	0.803154	0.0534386	0.23198	0.721272	0.748976	0.738286	-0.0117816	0.858447	0.761107	0.77575	0.83484	0.861855	0.83223	0.082118	0.00952901	0.855362	0.727536	0.800446	0.765632	0.807509
15	25014966	cg21272919	SNRPN	IGR	shelf	NA	NA	0.657071	0.61987	0.631056	-0.0240753	0.754807	0.738895	0.737	0.746944	0.091951	0.180254	0.74139	0.687556	0.715199	0.0593662	0.420548	0.822212	0.862213	0.848722	0.193485	0.000803463	0.766752	0.795908	0.772726	0.118624	0.0283227	0.65073	0.678291	0.651148	-0.00318724	0.97358	0.686456	0.791501	0.808022	0.817045	0.782807	0.128277	0.00195842	0.61895	0.616797	0.572082	0.683189	0.615825
15	25018132	cg15298722	SNRPN	IGR	shore	SNRPN_1	SNRPN intragenic CpG40_DMR	0.593777	0.540134	0.553768	0.32822	7.36e-08	0.303411	0.259443	0.228616	0.00255378	0.988985	0.253497	0.225229	0.187396	-0.0385987	0.60571	0.0849537	0.10081	0.0414327	-0.183989	0.00110196	0.0723059	0.085555	0.0373812	-0.18658	0.000326251	0.332286	0.318017	0.282757	0.0587457	0.330107	0.117266	0.101385	0.0443198	0.0713864	0.0574283	-0.167779	1.69e-05	0.485211	0.465586	0.481005	0.57758	0.490879
15	25018227	cg13495693	SNRPN	IGR	island	SNRPN_1	SNRPN intragenic CpG40_DMR	0.905138	0.916078	0.903877	0.438627	2.72e-15	0.548505	0.550147	0.548829	0.0835783	0.049339	0.484651	0.491411	0.488195	0.0229442	0.675648	0.0268082	0.0467081	0.0438456	-0.421405	7.73e-15	0.0502243	0.0586948	0.0655601	-0.39969	4.75e-14	0.516551	0.550453	0.532943	0.0676926	0.0778439	0.0762519	0.0531786	0.0245815	0.0230091	0.0522897	-0.412961	1.27e-19	0.943313	0.862066	0.894996	0.943052	0.901578
15	25018302	cg00229754	SNRPN	IGR	island	SNRPN_1	SNRPN intragenic CpG40_DMR	0.549883	0.550233	0.536604	0.201731	0.000773449	0.572866	0.493824	0.516474	0.181333	0.00288414	0.411975	0.408915	0.377429	0.0419771	0.582291	0.0834377	0.131961	0.0532345	-0.281439	5.86e-06	0.101182	0.107947	0.0588844	-0.274482	3.68e-06	0.402615	0.400763	0.365045	0.0317478	0.67973	0.104195	0.104854	0.0910904	0.0837359	0.0668013	-0.267425	6.28e-09	0.60593	0.450692	0.597845	0.443658	0.512413
15	25018449	cg20707630	SNRPN	IGR	island	SNRPN_1	SNRPN intragenic CpG40_DMR	0.528864	0.508813	0.518566	0.232871	3.59e-08	0.31821	0.295521	0.309263	0.0235675	0.741715	0.253194	0.292188	0.276382	-0.00931383	0.880946	0.0199363	0.0200371	0.0271977	-0.258498	1.72e-09	0.0372635	0.0411742	0.050419	-0.235276	1.7e-08	0.300449	0.27503	0.292127	0.006432	0.909544	0.0331573	0.015786	0.00483548	0.0126993	0.0270525	-0.258643	6.19e-14	0.442621	0.419843	0.493665	0.388365	0.437585
15	25019778	cg08282747	SNRPN	IGR	shore	NA	NA	0.915296	0.895448	0.92955	-0.00805633	0.758078	0.89774	0.916319	0.939776	0.00280592	0.963415	0.926011	0.899621	0.941831	0.00395979	0.909177	0.931684	0.933217	0.95569	0.0182769	0.501381	0.915271	0.916484	0.926529	-0.0105366	0.64204	0.896526	0.920329	0.924159	-0.0131393	0.600199	0.935663	0.914286	0.903161	0.94293	0.946776	0.0100195	0.555401	0.940836	0.902882	0.916205	0.877929	0.930749
15	25031239	cg04655834	SNRPN	IGR	open_sea	NA	NA	0.549007	0.508157	0.509447	-0.139741	0.0110066	0.652344	0.645181	0.642498	-0.00643538	0.968288	0.646211	0.682821	0.657998	0.00833093	0.932553	0.8177	0.816822	0.817584	0.168332	0.0018372	0.827006	0.814297	0.810104	0.162087	0.00142783	0.716718	0.72204	0.70628	0.0578577	0.319337	0.779307	0.75805	0.820858	0.814767	0.796235	0.147653	9.8e-05	0.673913	0.573379	0.494111	0.447975	0.532399
15	25068738	cg11265941	SNRPN	TSS200	open_sea	SNRPN_2	SNRPN_DMR_1	0.816351	0.810279	0.834571	0.267784	1.22e-07	0.619052	0.626939	0.62044	0.0539246	0.402425	0.596361	0.591425	0.586441	0.0192017	0.785806	0.176236	0.186237	0.113356	-0.453296	6.99e-14	0.237196	0.208951	0.160797	-0.404628	4.42e-12	0.584262	0.605926	0.580896	0.0151968	0.814125	0.223017	0.247241	0.223082	0.22724	0.189108	-0.376889	5.77e-16	0.882135	0.871957	0.870759	0.875611	0.906454
15	25068754	cg11826663	SNRPN	TSS200	open_sea	SNRPN_2	SNRPN_DMR_1	0.967881	0.968962	0.959531	0.363616	3.42e-22	0.630072	0.630555	0.628815	0.0329004	0.165044	0.605534	0.596145	0.599426	0.0035108	0.919922	0.0527424	0.0694801	0.0696533	-0.526262	1.77e-27	0.0758641	0.0724315	0.0868545	-0.50906	7.51e-27	0.603543	0.652323	0.625506	0.0295908	0.160647	0.124153	0.128897	0.0658655	0.0916996	0.11421	-0.481705	4.06e-31	0.975659	0.974206	0.973167	0.9646	0.961388
15	25068757	cg24785225	SNRPN	TSS200	open_sea	SNRPN_2	SNRPN_DMR_1	0.958752	0.955445	0.945994	0.336828	8.1e-21	0.677746	0.655169	0.663443	0.0542761	0.0110792	0.639481	0.627213	0.630201	0.0210347	0.411953	0.0286283	0.0458898	0.0501635	-0.559003	4.35e-28	0.0504657	0.0543338	0.0753396	-0.533827	3.23e-27	0.615757	0.592789	0.60091	-0.00825641	0.768089	0.125888	0.0784358	0.0715663	0.0665505	0.10294	-0.506226	1.41e-31	0.924463	0.947325	0.969324	0.955386	0.934924
15	25068763	cg10271763	SNRPN	TSS200	open_sea	SNRPN_2	SNRPN_DMR_1	0.943331	0.940007	0.932376	0.347005	8.62e-21	0.640229	0.621367	0.628875	0.0435038	0.0607955	0.600967	0.593335	0.595492	0.010121	0.742743	0.0609262	0.0692342	0.0749332	-0.510438	2e-26	0.0825071	0.078724	0.0964069	-0.488964	1.67e-25	0.601668	0.604573	0.600582	0.015211	0.542064	0.10967	0.0994359	0.0848524	0.082845	0.10684	-0.478531	2.42e-31	0.924913	0.943307	0.926401	0.93903	0.923034
15	25068769	cg27304225	SNRPN	TSS200	open_sea	SNRPN_2	SNRPN_DMR_1	0.878798	0.880105	0.909347	0.301933	3.86e-12	0.661424	0.660797	0.664781	0.0575916	0.149973	0.618713	0.639516	0.627118	0.0191587	0.702889	0.177601	0.181867	0.111071	-0.496308	1.66e-19	0.25253	0.266174	0.198508	-0.407668	5.65e-16	0.664633	0.671968	0.663324	0.0569036	0.0982063	0.253767	0.260217	0.221695	0.241422	0.204867	-0.401778	1.41e-20	0.887072	0.899465	0.904409	0.917155	0.934403
15	25068790	cg19803984	SNRPN	TSS200	open_sea	SNRPN_2	SNRPN_DMR_1	0.788207	0.76162	0.791876	0.282962	3.13e-08	0.558765	0.557917	0.545656	0.0367355	0.617957	0.580271	0.622397	0.595387	0.0859852	0.093146	0.107945	0.117969	0.0512276	-0.457611	2e-14	0.13129	0.148485	0.0787411	-0.428759	3.63e-13	0.600147	0.60421	0.589173	0.0814139	0.0624053	0.117621	0.109948	0.111951	0.140527	0.0741089	-0.434218	1.05e-18	0.811749	0.788984	0.727554	0.716229	0.779096
15	25068850	cg16321029	SNRPN	1stExon	open_sea	SNRPN_2	SNRPN_DMR_1	0.875	0.873616	0.898441	0.406333	1e-12	0.632937	0.617021	0.621333	0.129348	0.00494034	0.533281	0.559785	0.531091	0.0385085	0.510114	0.0698888	0.180081	0.0698942	-0.42203	7.38e-13	0.0780525	0.130345	0.0566514	-0.434013	2.23e-13	0.579938	0.543803	0.54156	0.050715	0.300878	0.104765	0.149015	0.114939	0.117647	0.0872778	-0.404077	2.09e-17	0.836345	0.878	0.816721	0.835309	0.861522
15	25069376	cg26033681	SNRPN	5'UTR	open_sea	NA	SNRPN_DMR_1	0.521532	0.527501	0.507016	-0.0811797	0.129366	0.554196	0.548771	0.536464	-0.0517505	0.503749	0.663345	0.643643	0.651487	0.0626778	0.33573	0.759881	0.777535	0.76998	0.181665	0.000464987	0.735156	0.76009	0.740318	0.153236	0.00165226	0.593152	0.667449	0.616912	0.0295865	0.663571	0.705752	0.718773	0.803226	0.774002	0.759904	0.172123	5.9e-06	0.589326	0.511587	0.579454	0.491508	0.532298
15	25092069	cg25030262	SNRPN	5'UTR	shore	SNRPN_3	NA	0.629133	0.628873	0.620163	0.040965	0.649893	0.44274	0.392483	0.384659	-0.194165	0.0124951	0.554732	0.557271	0.53946	-0.0401922	0.70589	0.463878	0.491393	0.44364	-0.135374	0.091744	0.437549	0.441094	0.402059	-0.175764	0.0107386	0.602696	0.561095	0.561228	-0.0168715	0.879122	0.449808	0.515075	0.486718	0.497492	0.475889	-0.102649	0.046368	0.557513	0.717988	0.73347	0.603944	0.652129
15	25093244	cg25978208	SNRPN	5'UTR	island	SNRPN_3	SNRPN_DMR_2	0.724673	0.703979	0.723098	0.182878	0.000512159	0.642826	0.637998	0.641047	0.100953	0.0724046	0.534992	0.560614	0.53397	-0.0068124	0.941084	0.204972	0.252875	0.162199	-0.377906	3.22e-10	0.31896	0.313106	0.261178	-0.277746	3.56e-07	0.648324	0.702411	0.671708	0.132697	0.00702328	0.265699	0.274996	0.313291	0.416629	0.284728	-0.254762	5.68e-09	0.786632	0.772322	0.816851	0.681027	0.782918
15	25093366	cg02171545	SNRPN	5'UTR	island	SNRPN_3	SNRPN_DMR_2	0.500795	0.530125	0.497286	0.127289	0.135929	0.457964	0.391741	0.391949	0.0217733	0.922297	0.394525	0.404708	0.366959	-0.00355115	0.98248	0.0791308	0.184432	0.0843468	-0.285525	0.000791375	0.161024	0.284659	0.173985	-0.194555	0.0136961	0.529649	0.487085	0.482733	0.114176	0.182605	0.177691	0.117073	0.248939	0.385315	0.208996	-0.160552	0.00925655	0.601847	0.66383	0.718666	0.51007	0.622662
15	25093456	cg02305723	SNRPN	5'UTR	island	SNRPN_3	SNRPN_DMR_2	0.903737	0.909204	0.88419	0.410867	4.14e-14	0.641259	0.602992	0.617153	0.143829	0.000527107	0.635421	0.591211	0.605139	0.131815	0.00126343	0.0837495	0.126866	0.131432	-0.341892	9.78e-12	0.150284	0.142258	0.182186	-0.291138	6.59e-10	0.5717	0.643643	0.598276	0.124952	0.00124616	0.132017	0.195154	0.275261	0.136957	0.219687	-0.253637	1.29e-11	0.857833	0.890519	0.933131	0.87468	0.855619
15	25093521	cg22678136	SNRPN	5'UTR	island	SNRPN_3	SNRPN_DMR_2	0.711715	0.779324	0.736859	0.262545	6.88e-05	0.587519	0.586992	0.585525	0.111212	0.123887	0.49454	0.49019	0.492598	0.0182844	0.857829	0.283774	0.257103	0.275947	-0.198366	0.00187844	0.247292	0.215558	0.242218	-0.232096	0.000137479	0.510775	0.476912	0.494301	0.0199871	0.822758	0.32872	0.24334	0.323056	0.296	0.305341	-0.168973	0.00013082	0.699155	0.781669	0.808803	0.565217	0.704632
15	25096573	cg19964320	SNRPN	5'UTR	shelf	NA	NA	0.417149	0.425486	0.390914	-0.0973407	0.0303476	0.485558	0.458906	0.445736	-0.0426642	0.510949	0.516317	0.524335	0.502698	0.0138405	0.845177	0.65992	0.672059	0.658636	0.170286	7.6e-05	0.639924	0.682317	0.64957	0.162576	0.000112492	0.539614	0.551497	0.525605	0.038443	0.444619	0.548743	0.606281	0.662497	0.684554	0.628827	0.141097	2.64e-05	0.540812	0.380569	0.432013	0.418634	0.420972
15	25101627	cg01240229	SNRPN	5'UTR	open_sea	SNRPN_4	NA	0.941715	0.917714	0.958054	0.251354	4.16e-07	0.749815	0.72419	0.749148	0.0429702	0.539075	0.706845	0.685768	0.699385	-0.00784394	0.921664	0.524172	0.539484	0.503537	-0.203059	1.42e-05	0.419188	0.433656	0.386757	-0.318737	1.56e-09	0.749952	0.757843	0.752729	0.0468652	0.34478	0.52128	0.509347	0.455346	0.447688	0.472096	-0.233697	1.78e-09	0.941093	0.925592	0.87671	0.93668	0.94389
15	25101646	cg27233338	SNRPN	5'UTR	open_sea	SNRPN_4	NA	0.940619	0.904651	0.944783	0.132218	0.00146245	0.823564	0.842467	0.852548	0.0405072	0.513306	0.837172	0.756264	0.804286	-0.00879145	0.904549	0.527128	0.547774	0.508009	-0.30454	1.67e-10	0.719584	0.718287	0.693845	-0.117736	0.00189982	0.816772	0.797876	0.805073	-0.00688539	0.913035	0.602175	0.638762	0.647926	0.669476	0.632079	-0.179765	1.23e-08	0.891884	0.91194	0.881493	0.845044	0.899381
15	25101680	cg10428394	SNRPN	5'UTR	open_sea	SNRPN_4	NA	0.751793	0.756854	0.755665	0.18511	0.00225238	0.65613	0.631631	0.636232	0.065741	0.435558	0.556648	0.576349	0.548444	-0.0225492	0.811811	0.409776	0.414085	0.373685	-0.196901	0.000892502	0.346658	0.4	0.343333	-0.226071	8.73e-05	0.605213	0.676047	0.616299	0.0465011	0.497678	0.431134	0.43972	0.19537	0.25	0.332467	-0.237654	1.67e-06	0.755113	0.801882	0.780257	0.680408	0.753691
15	25108042	cg26939721	SNRPN	5'UTR	open_sea	NA	NA	0.542159	0.547032	0.531446	0.143862	0.00332515	0.402272	0.376363	0.348943	-0.0388583	0.631162	0.374749	0.401829	0.350403	-0.0375059	0.567542	0.264824	0.342295	0.243525	-0.143846	0.0041477	0.306448	0.304863	0.246136	-0.139872	0.00212568	0.442221	0.450635	0.413141	0.0269989	0.668895	0.236311	0.26903	0.227199	0.253502	0.200859	-0.186121	2.72e-07	0.57673	0.452321	0.547716	0.443012	0.491437
15	25119502	cg22259765	SNRPN	5'UTR	shelf	NA	NA	0.265337	0.277778	0.223998	-0.211029	0.000266743	0.413538	0.359083	0.34672	-0.0885165	0.181478	0.564943	0.572874	0.55749	0.121925	0.0414253	0.666413	0.705216	0.678809	0.243813	2.45e-05	0.623907	0.677247	0.635138	0.201505	0.00019253	0.512949	0.546763	0.50736	0.0735681	0.2045	0.482692	0.522012	0.633208	0.641221	0.564196	0.129683	0.00176742	0.468338	0.19887	0.250913	0.445225	0.308539
15	25123287	cg27644292	SNRPN	5'UTR	shore	SNRPN_5	SNRPN_DMR_2	0.868566	0.861183	0.882312	0.288969	1.66e-06	0.72955	0.674687	0.706664	0.113537	0.0599623	0.658557	0.626065	0.635908	0.0420229	0.565298	0.160526	0.306265	0.180895	-0.412342	1.12e-09	0.311452	0.323806	0.271463	-0.320497	1.38e-07	0.62509	0.703067	0.651759	0.0595081	0.331945	0.275347	0.300231	0.38855	0.405099	0.323311	-0.269228	6.28e-09	0.866572	0.87314	0.9475	0.859234	0.901505
15	25123381	cg08560373	SNRPN	5'UTR	island	SNRPN_5	SNRPN_DMR_2	0.462101	0.444031	0.427229	0.0809846	0.219992	0.558536	0.514542	0.520173	0.173857	0.00984091	0.318339	0.359807	0.296569	-0.0501877	0.550859	0.114092	0.194512	0.0907375	-0.255221	0.000140716	0.227228	0.237187	0.171408	-0.173001	0.0050295	0.414889	0.427121	0.386118	0.0415041	0.606821	0.161679	0.233415	0.173068	0.385192	0.201626	-0.143726	0.00438256	0.474995	0.55161	0.760327	0.531574	0.577904
15	25123688	cg01786704	SNRPN	5'UTR	island	SNRPN_5	SNRPN_DMR_2	0.763024	0.827197	0.784232	0.333168	0.0027861	0.604533	0.635125	0.61527	0.164206	0.224167	0.306483	0.397202	0.363235	-0.0878288	0.541636	0.0562696	0.136954	0.116183	-0.334881	0.00263649	0.181875	0.143115	0.185798	-0.265266	0.00948083	0.505896	0.467029	0.487438	0.0363737	0.813173	0.124036	0.0942285	0.0549582	0.148148	0.145803	-0.305262	6.95e-05	0.627513	0.787939	0.878795	0.681635	0.728887
15	25123731	cg21870668	SNRPN	5'UTR	shore	SNRPN_5	SNRPN_DMR_2	0.857254	0.889573	0.884948	0.356114	7.75e-09	0.677449	0.606875	0.63686	0.108321	0.0792806	0.559809	0.552575	0.539154	0.00993968	0.916595	0.18771	0.259008	0.169833	-0.358723	1.15e-08	0.385772	0.38714	0.345148	-0.182114	0.000504861	0.65216	0.655555	0.637058	0.109472	0.0334622	0.308417	0.364542	0.286751	0.355978	0.313586	-0.214315	2.37e-07	0.829649	0.780957	0.861793	0.733564	0.801782
15	25124213	cg21061553	SNRPN	5'UTR	shore	NA	NA	0.858168	0.883062	0.85841	-0.0565335	0.122422	0.903646	0.863021	0.887152	-0.0271645	0.672492	0.860949	0.90563	0.868528	-0.0469305	0.293898	0.866622	0.872206	0.854246	-0.0605912	0.124814	0.831224	0.882272	0.820583	-0.0936084	0.00523908	0.872921	0.872957	0.841575	-0.07283	0.0337343	0.833333	0.836317	0.84684	0.837398	0.821002	-0.0932191	0.000414694	0.88726	0.817773	0.819398	0.773842	0.797523
15	25127701	cg12509344	SNRPN	5'UTR	shelf	NA	NA	0.923844	0.903885	0.930806	-0.00498689	0.876916	0.890513	0.904179	0.92025	-0.0149105	0.728132	0.902285	0.907721	0.920097	-0.0162121	0.573173	0.891009	0.887172	0.886395	-0.0493149	0.0330511	0.911238	0.954128	0.920267	-0.0149489	0.547281	0.915821	0.918142	0.916344	-0.0191796	0.442771	0.853165	0.893845	0.840316	0.917219	0.880153	-0.054958	0.000872673	0.917518	0.861929	0.9138	0.864185	0.886363
15	25145254	cg23075611	SNRPN	5'UTR	open_sea	NA	NA	0.766456	0.7642	0.778277	0.282296	8.04e-08	0.483834	0.422704	0.424099	-0.0718326	0.214546	0.581938	0.518464	0.535914	0.0395036	0.541636	0.297554	0.310849	0.251673	-0.244237	1.04e-06	0.285461	0.258187	0.213243	-0.281295	8.79e-08	0.602454	0.545837	0.555997	0.0612093	0.222651	0.23286	0.309215	0.274011	0.318736	0.250903	-0.244466	3.93e-10	0.827009	0.710275	0.635836	0.676766	0.719287
15	25165585	cg09206878	SNRPN	5'UTR	open_sea	NA	NA	0.800621	0.753981	0.771677	-0.0426777	0.303096	0.859055	0.865411	0.878956	0.0652512	0.133724	0.866439	0.845198	0.872016	0.0571406	0.204042	0.893372	0.897238	0.895564	0.0812843	0.0410933	0.88318	0.904942	0.880652	0.0673768	0.0660398	0.732401	0.768503	0.730765	-0.0829324	0.0227532	0.848712	0.873418	0.885139	0.856048	0.878422	0.0648697	0.0167779	0.699621	0.71218	0.812219	0.722301	0.738917
15	25196084	cg11152012	SNRPN	5'UTR	shelf	NA	NA	0.61081	0.572176	0.587855	-0.085715	0.112712	0.530785	0.529554	0.52891	-0.14466	0.00824192	0.664876	0.585387	0.619951	-0.0536192	0.430512	0.609733	0.661596	0.630882	-0.0426884	0.577013	0.594095	0.577167	0.580213	-0.0933566	0.0639818	0.589966	0.599372	0.58887	-0.0847003	0.103188	0.554559	0.59618	0.545935	0.495695	0.546772	-0.126798	0.000646473	0.52764	0.584489	0.620072	0.575361	0.573904
15	25198793	cg21746532	SNRPN	5'UTR	shore	NA	NA	0.866667	0.839293	0.856774	-0.0247605	0.638216	0.894715	0.892551	0.913218	0.0322056	0.670293	0.919785	0.872052	0.915327	0.0331323	0.557353	0.899703	0.930779	0.931674	0.0500549	0.341594	0.912636	0.91211	0.912376	0.0315514	0.485245	0.877494	0.856451	0.869774	-0.0114664	0.852909	0.901363	0.878162	0.906162	0.855334	0.898856	0.0179294	0.639823	0.800692	0.736338	0.802636	0.745714	0.773411
15	25199028	cg01432432	SNRPN	5'UTR	shore	NA	NA	0.935105	0.931466	0.949245	-0.0122514	0.5631	0.92715	0.896429	0.935084	-0.0260361	0.268331	0.937883	0.940429	0.964917	0.00328961	0.913672	0.947446	0.938912	0.962133	0.000764389	0.984676	0.934264	0.938559	0.948913	-0.0123714	0.533625	0.948204	0.942656	0.959052	-0.00227852	0.937418	0.923101	0.933198	0.931319	0.909321	0.944049	-0.0167779	0.272287	0.924723	0.907061	0.924136	0.900978	0.933274
15	25199164	cg03858387	SNRPN	5'UTR	shore	NA	NA	0.820708	0.806382	0.827747	0.0404565	0.338518	0.891079	0.896141	0.926397	0.139659	0.000544909	0.848923	0.825414	0.862665	0.0748193	0.0915021	0.899066	0.9066	0.92638	0.139212	0.00051995	0.840985	0.839399	0.847126	0.0607797	0.109483	0.778244	0.796541	0.795332	0.00874651	0.883521	0.829187	0.87677	0.896714	0.902513	0.904971	0.118462	2.85e-05	0.843317	0.754534	0.764817	0.806861	0.80934
15	25199270	cg02152271	SNRPN	5'UTR	shore	NA	NA	0.905695	0.88055	0.888498	-0.0239478	0.455276	0.830498	0.849372	0.842362	-0.0692708	0.0213559	0.886907	0.867155	0.891135	-0.0216476	0.558229	0.8988	0.882574	0.89579	-0.016474	0.709745	0.852441	0.851906	0.838751	-0.0727024	0.00615743	0.871645	0.866999	0.865166	-0.0467078	0.0973407	0.82679	0.842505	0.850284	0.768635	0.823396	-0.0881745	0.000301802	0.877252	0.87	0.891401	0.845043	0.870297
15	25199713	cg12298755	SNRPN	5'UTR	shore	SNRPN_6	NA	0.94365	0.938742	0.965194	0.201607	0.00246047	0.606319	0.630484	0.6105	-0.152668	0.0279186	0.814797	0.816084	0.835403	0.0712926	0.388507	0.702052	0.731911	0.712883	-0.0507601	0.588784	0.661111	0.646886	0.636195	-0.12631	0.0407899	0.782399	0.799655	0.796207	0.0333343	0.697358	0.740045	0.670956	0.676214	0.845593	0.742613	-0.0202661	0.747957	0.938539	0.94672	0.929959	0.932071	0.962154
15	25200253	cg18506672	SNRPN	5'UTR	island	SNRPN_6	SNURF_DMR	0.941767	0.90261	0.944811	0.410015	9.85e-12	0.036036	0.0385098	0.0206227	-0.513911	2.02e-14	0.688278	0.698	0.696516	0.161304	0.0011258	0.0600754	0.0777385	0.0299959	-0.504629	1.49e-14	0.0420842	0.0665118	0.0261718	-0.507149	3.45e-14	0.700827	0.745228	0.720378	0.186824	9.44e-05	0.0665426	0.075304	0.0454546	0.0642284	0.0499612	-0.483971	1e-18	0.948795	0.896224	0.929335	0.911353	0.946716
15	25200406	cg02125271	SNRPN	5'UTR	island	SNRPN_6	SNURF_DMR	0.954529	0.963217	0.978159	0.283686	7.17e-08	0.0935454	0.123438	0.0870171	-0.606983	4.16e-17	0.816703	0.813798	0.833452	0.138587	0.00444827	0.054878	0.111111	0.0515921	-0.6428	4.22e-18	0.104436	0.0830825	0.0713764	-0.62186	2.63e-17	0.825066	0.877187	0.861153	0.167541	0.000254884	0.0562192	0.074616	0.0316233	0.089404	0.0691417	-0.624528	1.47e-22	0.92319	0.936316	0.950968	0.939142	0.961278
15	25200490	cg26875073	SNRPN	5'UTR	island	SNRPN_6	SNURF_DMR	0.934601	0.909455	0.874401	0.313113	2.03e-05	0.00393185	0.0548303	0.115002	-0.446287	1.64e-08	0.740838	0.756117	0.723358	0.16207	0.0261299	0.0252708	0	0.0671347	-0.494154	1.05e-09	0.0220197	0	0.0871633	-0.474125	2.66e-09	0.68753	0.72691	0.684081	0.122792	0.0660752	0.0312891	0.00352113	0.0309406	0.00943396	0.106906	-0.454383	4.97e-13	0.919681	0.892191	0.934498	0.929549	0.877722
15	25201020	cg22159025	SNRPN	5'UTR	island	SNRPN_6	SNURF_DMR	0.884996	0.815054	0.793996	0.269668	2.28e-05	0.135632	0.0870968	0.206983	-0.317345	1.01e-06	0.670213	0.566265	0.597584	0.0732562	0.319757	0.118167	0.0637119	0.155345	-0.368983	3.18e-08	0.0156076	0.115053	0.15515	-0.369178	3.46e-08	0.584103	0.618529	0.579158	0.0548306	0.404915	0.105975	0.116806	0.101983	0.12114	0.187606	-0.336722	4.33e-11	0.879227	0.876911	0.818363	0.882767	0.809965
15	25201224	cg22555495	SNRPN	5'UTR	shore	SNRPN_6	SNURF_DMR	0.927154	0.915042	0.955159	0.411718	2.6e-16	0.0390277	0.0389782	0.00979769	-0.533439	9.78e-20	0.590711	0.592781	0.584689	0.0407972	0.354543	0.0480387	0.0555878	0.0116105	-0.531702	4.32e-20	0.0543354	0.0662388	0.0193106	-0.522693	5.7e-19	0.62883	0.627989	0.619205	0.0769339	0.0209429	0.0383199	0.0434733	0.0393994	0.0303975	0.0122311	-0.530424	3.66e-25	0.92129	0.899665	0.899316	0.868789	0.932828
15	25201429	cg01614564	SNRPN	5'UTR	shore	SNRPN_6	SNURF_DMR	0.900852	0.874148	0.918566	0.319206	2.06e-12	0.096183	0.0714384	0.0366174	-0.562524	2.44e-20	0.645622	0.669	0.659766	0.0599101	0.150265	0.0872247	0.118205	0.0433516	-0.555947	1.23e-20	0.0932925	0.107054	0.0477428	-0.550325	8.14e-20	0.665581	0.68316	0.670786	0.0724648	0.0337221	0.0705561	0.0696899	0.0843014	0.0640172	0.035549	-0.563094	8.31e-26	0.923205	0.850991	0.867467	0.820553	0.897332
15	25201732	cg13073261	SNRPN	5'UTR	shore	SNRPN_6	SNURF_DMR	0.967332	0.936023	0.92727	0.398325	3.76e-17	0.0757775	0.0360605	0.0849641	-0.443981	1.24e-18	0.655036	0.622679	0.633553	0.104608	0.00083525	0.0555556	0.0594385	0.0769809	-0.451965	2.72e-19	0.0488271	0.0259898	0.0653665	-0.463579	2.4e-19	0.594237	0.515902	0.552234	0.0232883	0.542696	0.0587071	0.0542687	0.0606965	0.0307038	0.0768642	-0.452081	6e-25	0.958225	0.94526	0.942419	0.900621	0.91439
15	25203270	cg20775837	SNRPN	5'UTR	shelf	NA	NA	0.797021	0.786181	0.769298	-0.123707	5e-05	0.802623	0.854382	0.822888	-0.0695161	0.0330632	0.85	0.865096	0.863646	-0.0298723	0.416276	0.903079	0.859067	0.877862	-0.0151854	0.75499	0.904563	0.913318	0.891937	-0.00026964	0.994948	0.865539	0.837823	0.836573	-0.0560247	0.0493063	0.83967	0.860237	0.875074	0.867358	0.857051	-0.0352006	0.107719	0.828125	0.80687	0.840043	0.725575	0.788434
15	25215375	cg14851390	SNRPN	5'UTR	open_sea	NA	NA	0.928774	0.867016	0.866314	-0.0659926	0.000545945	0.929905	0.935162	0.90595	-0.0263562	0.161015	0.931044	0.926034	0.90649	-0.0258168	0.157849	0.952938	0.937089	0.925817	-0.0064895	0.813186	0.955582	0.962435	0.928292	-0.00401447	0.843632	0.937604	0.95092	0.914381	-0.0179261	0.291001	0.943887	0.930634	0.914343	0.922664	0.901853	-0.0304539	0.00972154	0.887128	0.880866	0.826489	0.908168	0.846199
15	25221513	cg25705379	SNRPN	Body	open_sea	NA	NA	0.855472	0.686827	0.777259	-0.0525654	0.227745	0.741461	0.910459	0.843279	0.014139	0.892657	0.785007	0.795091	0.798053	-0.0323109	0.467902	0.912086	0.794534	0.865558	0.0358178	0.49609	0.905229	0.929821	0.923955	0.0951331	0.002806	0.873185	0.890124	0.891552	0.0623243	0.0604795	0.850758	0.871835	0.856107	0.863352	0.881748	0.0527655	0.0261105	0.857538	0.842286	0.788699	0.75867	0.824087
15	25223574	cg04195863	SNRPN	Body	open_sea	NA	NA	0.726604	0.690856	0.676697	-0.178114	8.83e-08	0.777551	0.865385	0.815631	-0.0386009	0.35511	0.641283	0.748026	0.671372	-0.184018	2.72e-07	0.884587	0.856112	0.867518	0.012739	0.787797	0.901209	0.871608	0.873747	0.0198121	0.523775	0.810298	0.806723	0.794714	-0.0596133	0.0288408	0.845479	0.85753	0.88453	0.824783	0.853568	-0.000474023	0.989132	0.770704	0.73829	0.613057	0.676423	0.685785
15	25223633	cg15477139	SNRPN	3'UTR	open_sea	NA	NA	0.616584	0.542454	0.566165	-0.0889995	0.270961	0.679181	0.722008	0.703719	0.0489255	0.7405	0.70307	0.632384	0.663917	0.0083251	0.953731	0.801907	0.753031	0.779386	0.124484	0.157858	0.769155	0.754754	0.752832	0.0989371	0.198528	0.725362	0.689298	0.70073	0.0464649	0.626277	0.626727	0.621612	0.625846	0.664809	0.635035	-0.0193548	0.782593	0.610645	0.538748	0.54042	0.472685	0.528887
15	25225929	cg26582085	PAR-SN	TSS1500	open_sea	NA	NA	0.935833	0.934137	0.94301	-0.0141521	0.587149	0.954264	0.926401	0.958013	0.00118749	0.987032	0.846436	0.928223	0.870656	-0.0867776	0.00039698	0.909903	0.920304	0.919614	-0.0374918	0.114302	0.932644	0.916093	0.917072	-0.0399352	0.0577745	0.923134	0.900886	0.90877	-0.0483836	0.0214517	0.88595	0.919237	0.874221	0.882251	0.891496	-0.0652851	0.000239512	0.931688	0.844625	0.912856	0.845389	0.874441
15	25226703	cg26724572	PAR-SN	TSS1500	open_sea	NA	NA	0.910381	0.910498	0.93531	-0.0178695	0.221779	0.93551	0.913357	0.956649	0.0039055	0.918794	0.920562	0.884771	0.919468	-0.0338155	0.0389783	0.925402	0.925244	0.947763	-0.00532764	0.827924	0.932582	0.92467	0.938131	-0.0146526	0.325992	0.924488	0.926667	0.938944	-0.0139817	0.387769	0.903596	0.911241	0.910363	0.917116	0.93234	-0.0201846	0.0598198	0.928754	0.88788	0.914211	0.913715	0.928592
15	25226929	cg11166999	PAR-SN	TSS1500	open_sea	NA	NA	0.958282	0.951976	0.97278	-0.00156246	0.953103	0.954704	0.961188	0.979105	0.00496787	0.909235	0.949418	0.926465	0.944382	-0.0300848	0.0975238	0.955722	0.960977	0.975568	0.00134362	0.969618	0.960689	0.951752	0.96401	-0.0103243	0.579875	0.969644	0.955658	0.969825	-0.00449243	0.853101	0.932963	0.959365	0.955467	0.937406	0.959122	-0.014868	0.278052	0.952462	0.919711	0.944917	0.949643	0.953233
15	25227003	cg22934878	PAR-SN	TSS200	open_sea	NA	NA	0.930096	0.914177	0.944169	-0.0177542	0.142846	0.923903	0.93784	0.962611	0.00105788	0.976584	0.918196	0.930198	0.944896	-0.0171343	0.201791	0.936723	0.945757	0.965169	0.00351432	0.866406	0.94259	0.955681	0.963128	0.0015518	0.92257	0.936473	0.956717	0.963162	0.0013931	0.940786	0.937855	0.934347	0.93915	0.916853	0.955455	-0.00591908	0.618671	0.942736	0.918213	0.920563	0.886521	0.939318
15	25227036	cg05894557	PAR-SN	TSS200	open_sea	PWAR	NA	0.721866	0.677173	0.700427	-0.153831	0.000239723	0.790039	0.781417	0.803099	-0.050605	0.334719	0.824199	0.822473	0.829977	-0.0248877	0.660504	0.948091	0.956157	0.973814	0.11954	0.00253412	0.94795	0.961017	0.966862	0.113485	0.00226078	0.882929	0.90053	0.903978	0.0502649	0.230982	0.960668	0.937663	0.92251	0.961671	0.96589	0.112411	7.69e-05	0.77885	0.745087	0.704169	0.738739	0.744574
15	25228929	cg14853933	PAR-SN	Body	open_sea	PWAR	NA	0.685797	0.657693	0.672393	-0.129328	0.0172886	0.748754	0.704043	0.738758	-0.0624355	0.403656	0.789782	0.77624	0.794172	-0.00815739	0.932082	0.878059	0.897932	0.907682	0.105944	0.0591619	0.905843	0.926527	0.932101	0.13135	0.00850511	0.790239	0.854362	0.830809	0.0297569	0.670906	0.912201	0.915744	0.899306	0.937329	0.944624	0.143614	0.00012036	0.861746	0.674616	0.75641	0.757247	0.772204
15	25229256	cg26410550	PAR5	TSS1500	open_sea	PWAR	NA	0.783899	0.747792	0.780049	-0.108237	0.0194425	0.834366	0.824226	0.859171	-0.0284418	0.746366	0.812411	0.812518	0.832051	-0.056725	0.315011	0.960335	0.959488	0.983997	0.0957951	0.0456607	0.955131	0.962015	0.977761	0.09036	0.0376034	0.878433	0.907415	0.915219	0.0275056	0.63344	0.959507	0.948195	0.936284	0.95746	0.977206	0.0898545	0.003945	0.861807	0.779056	0.804865	0.77142	0.824846
15	25229522	cg02891726	PAR5	TSS1500	open_sea	PWAR	NA	0.882447	0.881718	0.911802	0.00639464	0.83794	0.885177	0.875641	0.918283	0.0135693	0.768529	0.892251	0.899642	0.928519	0.0225985	0.447286	0.917383	0.922182	0.948409	0.0430577	0.0737701	0.893392	0.923677	0.926976	0.0224474	0.349059	0.882603	0.89442	0.911167	0.00622684	0.857465	0.913693	0.913197	0.906415	0.943573	0.952849	0.048293	0.00248856	0.926062	0.898875	0.88715	0.86064	0.925375
15	25230200	cg18560144	PAR5	Body	open_sea	PWAR	NA	0.910497	0.903147	0.93415	-0.00188676	0.95562	0.918047	0.9358	0.960033	0.0245938	0.437806	0.905508	0.887351	0.918261	-0.0179576	0.536696	0.933673	0.943653	0.96382	0.0278919	0.274828	0.936408	0.94531	0.956388	0.0210583	0.349002	0.91454	0.955108	0.953445	0.0176622	0.498959	0.919316	0.932686	0.91824	0.922266	0.948789	0.0134515	0.438793	0.925016	0.890901	0.889112	0.905235	0.928115
15	25230295	cg18488946	PAR5	Body	open_sea	PWAR	NA	0.493987	0.492091	0.47136	-0.313996	2.33e-06	0.718516	0.782188	0.758302	-0.0265212	0.849433	0.589286	0.670486	0.611125	-0.174741	0.00744831	0.943034	0.963631	0.968754	0.183469	0.00313587	0.920489	0.932794	0.931302	0.147008	0.0102057	0.82049	0.800613	0.809146	0.0244815	0.771196	0.905987	0.885457	0.91469	0.904508	0.91666	0.132197	0.00175966	0.647559	0.490037	0.559175	0.655841	0.577241
15	25230421	cg07478122	PAR5	Body	open_sea	NA	NA	0.846934	0.795833	0.836779	-0.0259603	0.54486	0.857765	0.862221	0.89026	0.0280968	0.657475	0.889621	0.873025	0.895967	0.0326461	0.485262	0.913856	0.920769	0.939041	0.0762423	0.0392457	0.91952	0.919561	0.93119	0.069359	0.0415901	0.864205	0.896379	0.893663	0.0314716	0.452316	0.907375	0.878875	0.907991	0.906742	0.922657	0.0606688	0.0184207	0.88901	0.738907	0.763946	0.780231	0.801651
15	25230707	cg19451143	PAR5	Body	open_sea	NA	NA	0.842829	0.806421	0.823924	-0.0776275	0.0369873	0.887097	0.867506	0.89253	-0.00847044	0.933013	0.805051	0.849375	0.803044	-0.0989993	0.011344	0.911901	0.93231	0.927763	0.0261292	0.630523	0.904241	0.912351	0.889856	-0.0109331	0.812045	0.873429	0.82359	0.834821	-0.0662593	0.0710426	0.912824	0.850121	0.885447	0.869	0.875912	-0.0249638	0.411952	0.766197	0.774648	0.827563	0.714412	0.758929
15	25230868	cg24368491	PAR5	Body	open_sea	NA	NA	0.843497	0.814933	0.841657	-0.0295643	0.427015	0.811258	0.839103	0.845842	-0.0247045	0.674605	0.825647	0.77218	0.791722	-0.0800352	0.0230996	0.958758	0.92708	0.9589	0.0877638	0.0100602	0.93223	0.933769	0.941602	0.0713474	0.0208246	0.832347	0.857769	0.850404	-0.0202053	0.629568	0.91722	0.918842	0.918396	0.915455	0.93662	0.066247	0.00418831	0.819493	0.714121	0.747988	0.75133	0.76053
15	25235865	cg09886849	SNORD108	IGR	open_sea	NA	NA	0.856139	0.830562	0.845629	-0.091312	4.26e-05	0.883703	0.889916	0.90476	-0.031814	0.208978	0.847279	0.876178	0.842347	-0.0951227	1.32e-05	0.911343	0.921882	0.919107	-0.0179651	0.525995	0.934411	0.870061	0.886014	-0.0505622	0.0183815	0.895077	0.876142	0.8746	-0.062298	0.00184629	0.834807	0.880319	0.846194	0.819838	0.844562	-0.0919686	2.16e-06	0.880483	0.81071	0.826564	0.798165	0.819475
15	25237035	cg24996120	SNORD108	IGR	open_sea	NA	NA	0.690465	0.709567	0.703954	-0.101607	0.042528	0.665977	0.662247	0.666579	-0.138475	0.00635894	0.671966	0.662635	0.66256	-0.143615	0.00479412	0.928492	0.933831	0.956611	0.151046	0.00247384	0.929611	0.941492	0.9525	0.14789	0.00156917	0.799327	0.801759	0.806928	0.00196509	0.981748	0.935968	0.938289	0.942763	0.957743	0.968122	0.163253	4.07e-06	0.7851	0.679516	0.766231	0.661489	0.730364
15	25276040	cg16562054	SNORD109A	IGR	open_sea	NA	NA	0.89393	0.881165	0.893347	-0.0255376	0.381552	0.894082	0.861322	0.894367	-0.0238945	0.593441	0.830237	0.84363	0.819926	-0.0993855	0.000288572	0.896628	0.892169	0.895533	-0.0233491	0.52105	0.920683	0.915161	0.907765	-0.0104646	0.746734	0.903636	0.913952	0.904417	-0.0141132	0.685228	0.876157	0.88821	0.884892	0.87451	0.8792	-0.0389993	0.0565131	0.851227	0.814239	0.836139	0.783761	0.807353
15	25285663	cg23225193	SNORD109B	TSS1500	open_sea	NA	NA	0.751605	0.746536	0.737333	-0.0417251	0.369612	0.72	0.757175	0.728993	-0.0500651	0.410865	0.657732	0.692225	0.660308	-0.11875	0.00748891	0.812173	0.794979	0.791043	0.0119846	0.882167	0.819228	0.787333	0.778711	-0.000347104	0.995602	0.783284	0.777637	0.758024	-0.0210337	0.707385	0.717239	0.772716	0.752701	0.663939	0.714728	-0.0643296	0.0440168	0.675488	0.655254	0.687127	0.678938	0.662271
15	25285748	cg09358388	SNORD109B	TSS1500	open_sea	NA	NA	0.700961	0.672091	0.686851	-0.122673	0.00021676	0.780744	0.801892	0.810006	0.000998833	0.992897	0.766815	0.701653	0.734424	-0.0756913	0.0359484	0.87694	0.901084	0.905662	0.0961393	0.00248713	0.895255	0.899127	0.901962	0.0934298	0.0018897	0.853033	0.860108	0.864974	0.0561052	0.0749402	0.891331	0.871504	0.848227	0.88568	0.894636	0.0858902	0.000215904	0.784327	0.739466	0.753551	0.755994	0.764792
15	25287297	cg19195724	SNORD109A	IGR	open_sea	NA	NA	0.922164	0.893444	0.935006	-0.0119761	0.482282	0.919266	0.919204	0.953336	0.00690693	0.832918	0.890467	0.895721	0.914262	-0.0328176	0.0401572	0.948082	0.939213	0.967484	0.0206677	0.234123	0.933943	0.940866	0.953953	0.00749931	0.666154	0.909949	0.93723	0.942168	-0.00450505	0.842324	0.949288	0.942863	0.950349	0.925966	0.965668	0.0194257	0.102116	0.945199	0.928056	0.915866	0.898035	0.946928
15	25295813	cg19695710	SNORD116-1	TSS1500	open_sea	NA	NA	0.748501	0.745104	0.757531	-0.0661634	0.171626	0.799413	0.812102	0.830599	0.00750109	0.956618	0.782064	0.753641	0.779628	-0.0446846	0.459772	0.933568	0.923982	0.955569	0.131983	0.00594653	0.930846	0.943542	0.955822	0.133022	0.00241721	0.875884	0.902247	0.907699	0.0846683	0.0655183	0.930611	0.921432	0.946679	0.956213	0.96697	0.144052	1.67e-05	0.841061	0.656348	0.73615	0.704293	0.744617
15	25296031	cg12111618	SNORD116-1	TSS1500	open_sea	NA	NA	0.898009	0.880606	0.914369	0.0101518	0.765881	0.899946	0.923728	0.945108	0.0415646	0.199673	0.902581	0.8929	0.918524	0.0137419	0.712414	0.93094	0.915942	0.944611	0.0404257	0.176417	0.912809	0.916295	0.92656	0.0231849	0.400119	0.890246	0.902272	0.911537	0.00778113	0.836987	0.8887	0.911611	0.911606	0.891555	0.926811	0.0233537	0.241015	0.895722	0.838239	0.87071	0.852337	0.884756
15	25296404	cg04061361	SNORD116-1	TSS1500	open_sea	SNORD116	NA	0.554524	0.562846	0.545955	-0.114335	0.052935	0.739976	0.753888	0.762417	0.102409	0.127051	0.704051	0.654344	0.678596	0.017705	0.855056	0.839704	0.852285	0.860441	0.200188	0.000724834	0.817767	0.867202	0.848979	0.189819	0.000712626	0.742812	0.727035	0.735676	0.0762415	0.212889	0.860573	0.838169	0.855546	0.845477	0.874407	0.214803	7.92e-07	0.59424	0.622616	0.635558	0.660726	0.628651
15	25296464	cg13994177	SNORD116-1	TSS200	open_sea	SNORD116	NA	0.851783	0.841008	0.87406	0.00535161	0.937729	0.742717	0.695022	0.733081	-0.135005	0.00278383	0.893402	0.887321	0.925853	0.0565213	0.292055	0.920476	0.945477	0.964202	0.0954631	0.0338642	0.916435	0.907173	0.934693	0.0668739	0.112196	0.857363	0.890907	0.897186	0.0290751	0.593732	0.919249	0.928233	0.934029	0.947368	0.967359	0.0994535	0.00105801	0.920931	0.817803	0.877355	0.798109	0.884757
15	25296571	cg03381111	SNORD116-1	TSS200	open_sea	SNORD116	NA	0.638137	0.636262	0.627358	-0.126339	0.0139227	0.734302	0.72349	0.734364	-0.0188796	0.876751	0.562767	0.587809	0.552803	-0.201389	0.000129699	0.906368	0.907656	0.919335	0.165617	0.00122911	0.87068	0.9449	0.908761	0.15613	0.00153179	0.75	0.815331	0.773934	0.0209417	0.769023	0.855726	0.884925	0.872805	0.849869	0.876132	0.123116	0.000625019	0.688972	0.486023	0.61292	0.441578	0.542859
15	25296628	cg10832166	SNORD116-1	Body	open_sea	SNORD116	NA	0.893257	0.88481	0.894984	-0.0450124	0.0413889	0.891499	0.918737	0.926065	-0.0133702	0.766248	0.910959	0.894547	0.893541	-0.0468112	0.0402273	0.959986	0.913146	0.941683	0.00175454	0.971743	0.925968	0.92493	0.919505	-0.0200029	0.377769	0.89736	0.896487	0.893521	-0.0462448	0.025291	0.878876	0.903317	0.917088	0.908056	0.907038	-0.0322297	0.056781	0.86382	0.850126	0.90471	0.825472	0.858304
15	25296693	cg26389232	SNORD116-1	Body	open_sea	SNORD116	NA	0.882956	0.850119	0.892692	-0.00337894	0.94277	0.855591	0.85264	0.886938	-0.00846168	0.914988	0.879833	0.871166	0.903843	0.00723752	0.889212	0.9367	0.94725	0.969586	0.0734935	0.0161376	0.917087	0.934508	0.944345	0.0491718	0.0948065	0.877215	0.920798	0.91905	0.0234557	0.526433	0.937889	0.924165	0.928641	0.954342	0.96624	0.0710491	0.000652843	0.903675	0.884719	0.832781	0.84962	0.895242
15	25298516	cg03709297	SNORD116-2	TSS1500	open_sea	SNORD116	NA	0.869807	0.867687	0.895548	-0.00608307	0.863124	0.876548	0.88045	0.915022	0.0141135	0.778281	0.92664	0.880451	0.933035	0.0309759	0.329922	0.905203	0.9284	0.944502	0.0429465	0.120704	0.903249	0.913654	0.924493	0.0238154	0.353691	0.869963	0.921102	0.91506	0.0139739	0.679108	0.92972	0.923198	0.920388	0.93749	0.959287	0.0584835	0.000740594	0.923228	0.868766	0.875907	0.816683	0.900238
15	25298853	cg03432464	SNORD116-2	TSS1500	open_sea	SNORD116	NA	0.790509	0.849318	0.81562	-0.0139788	0.744194	0.831853	0.808815	0.817016	-0.0125831	0.867699	0.809442	0.780033	0.790418	-0.0391811	0.324086	0.928571	0.940625	0.929763	0.100163	0.00217431	0.939379	0.93754	0.928989	0.0993896	0.00107382	0.808082	0.834322	0.815582	-0.0140169	0.746872	0.949948	0.934308	0.935302	0.948237	0.936624	0.107024	3.58e-06	0.852975	0.771364	0.811887	0.677263	0.774344
15	25299157	cg03840075	SNORD116-2	TSS200	open_sea	SNORD116	NA	0.850986	0.829286	0.865281	-0.0396316	0.255308	0.891819	0.894764	0.93252	0.0283259	0.611199	0.900233	0.873998	0.91966	0.0142995	0.780042	0.93182	0.944611	0.968008	0.063184	0.0773812	0.927512	0.945912	0.958854	0.054823	0.0890913	0.890985	0.903208	0.921306	0.0169238	0.700549	0.927066	0.933188	0.939832	0.959716	0.971805	0.0677334	0.00310935	0.889254	0.839517	0.893702	0.873991	0.905259
15	25299172	cg00475883	SNORD116-2	TSS200	open_sea	SNORD116	NA	0.940863	0.910522	0.953459	-0.014286	0.248634	0.948672	0.926803	0.968429	0.000993756	0.977656	0.926126	0.939635	0.953069	-0.0146865	0.275557	0.950348	0.941915	0.969604	0.00203536	0.927073	0.943389	0.934151	0.953007	-0.0145911	0.194526	0.930177	0.948346	0.955726	-0.0119532	0.322751	0.920051	0.933616	0.944379	0.920684	0.954048	-0.0131749	0.173565	0.945008	0.914448	0.91477	0.901355	0.941776
15	25299211	cg14898768	SNORD116-2	TSS200	open_sea	SNORD116	NA	0.749713	0.777195	0.774459	-0.0563155	0.0570709	0.868396	0.826636	0.876996	0.0468108	0.193489	0.810467	0.810141	0.823646	-0.00766941	0.876729	0.91043	0.924773	0.942241	0.111482	0.000164915	0.911216	0.932599	0.933947	0.104106	0.000319461	0.831047	0.874697	0.863889	0.0337261	0.303069	0.924955	0.905492	0.910874	0.926413	0.943466	0.113412	3.13e-07	0.846213	0.752976	0.775506	0.758825	0.795443
15	25299260	cg16026362	SNORD116-2	TSS200	open_sea	NA	NA	0.933354	0.958187	0.970253	0.0140351	0.543312	0.895035	0.905608	0.935225	-0.0206366	0.486121	0.909616	0.925064	0.940829	-0.0155158	0.550492	0.937173	0.936319	0.961924	0.00583034	0.870534	0.952314	0.947826	0.965523	0.00969508	0.670338	0.939271	0.958209	0.965983	0.00989212	0.703883	0.920242	0.93618	0.936147	0.956335	0.962139	0.00653744	0.709325	0.910987	0.89564	0.932833	0.875035	0.925766
15	25301783	cg06126413	SNORD116-9	TSS1500	open_sea	SNORD116	NA	0.919716	0.923184	0.95014	-0.00120807	0.953066	0.911465	0.925707	0.952454	0.00156146	0.969239	0.938125	0.920478	0.953352	0.00193935	0.936366	0.935802	0.927958	0.956503	0.0053142	0.812114	0.937708	0.936217	0.952931	0.00199347	0.910722	0.916169	0.928801	0.941837	-0.00928492	0.565557	0.94842	0.923801	0.927209	0.947026	0.961858	0.0111227	0.267312	0.95072	0.934114	0.914002	0.911337	0.953279
15	25301860	cg23740975	SNORD116-3	TSS200	open_sea	SNORD116	NA	0.667053	0.678041	0.674688	-0.112167	0.0151727	0.689357	0.679805	0.691169	-0.0952863	0.0520046	0.781877	0.771935	0.791852	0.00436069	0.958895	0.892676	0.89982	0.918586	0.131637	0.00359245	0.882755	0.90252	0.9038	0.117898	0.00552135	0.781358	0.792908	0.793911	0.00767712	0.912748	0.893018	0.882677	0.890877	0.907611	0.924366	0.138233	1.85e-05	0.738102	0.68134	0.691966	0.684043	0.707108
15	25301930	cg20568038	SNORD116-3	TSS200	open_sea	NA	NA	0.912986	0.903434	0.941602	-0.0096488	0.455145	0.913663	0.913596	0.95219	0.00145968	0.968139	0.934873	0.923849	0.962354	0.0109975	0.472826	0.944678	0.92976	0.965925	0.014953	0.327738	0.927189	0.930582	0.950601	-4.66818e-05	0.997821	0.921715	0.947861	0.958815	0.00787924	0.605691	0.939902	0.917373	0.918102	0.949195	0.963884	0.0133395	0.128208	0.945032	0.933073	0.913302	0.903375	0.957458
15	25301950	cg20110984	SNORD116-3	TSS200	open_sea	NA	NA	0.946475	0.945783	0.973365	0.0227351	0.217848	0.952448	0.943091	0.977547	0.0274599	0.233453	0.931457	0.93915	0.961497	0.0108738	0.669374	0.947277	0.943081	0.970665	0.0203253	0.379233	0.944376	0.924718	0.950712	0.000716111	0.979005	0.924958	0.961165	0.960766	0.0105071	0.663103	0.942316	0.920861	0.929083	0.943985	0.960515	0.0106347	0.468685	0.943531	0.92753	0.933171	0.912107	0.955161
15	25302011	cg09550097	SNORD116-3	Body	open_sea	NA	NA	0.91149	0.928493	0.945365	0.00843349	0.734698	0.914987	0.910275	0.945821	0.00946781	0.824866	0.92843	0.919532	0.944063	0.00694438	0.821286	0.928672	0.946796	0.961305	0.0244542	0.301917	0.928393	0.954267	0.955345	0.0190009	0.351059	0.911522	0.921186	0.933076	-0.00344213	0.909002	0.930763	0.936011	0.951803	0.948937	0.96695	0.0307893	0.0246055	0.934611	0.897224	0.87648	0.908036	0.928868
15	25303244	cg05040724	SNORD116-4	TSS1500	open_sea	NA	NA	0.910535	0.909557	0.928878	-0.0261874	0.115468	0.913289	0.906244	0.939495	-0.0151548	0.579566	0.779482	0.844987	0.788867	-0.166347	1.37e-11	0.92149	0.916912	0.936444	-0.0184908	0.373447	0.934647	0.930791	0.938436	-0.0163485	0.335825	0.904123	0.913972	0.91754	-0.037407	0.0166074	0.913383	0.887871	0.902678	0.886082	0.913481	-0.0409754	0.00216178	0.931965	0.886553	0.886062	0.838451	0.894683
15	25304474	cg16601489	SNORD116-4	TSS1500	open_sea	NA	NA	0.836732	0.848646	0.868589	-0.0567398	0.161644	0.912747	0.894334	0.942863	0.0181558	0.833842	0.87852	0.862848	0.901449	-0.0241037	0.663276	0.941958	0.954778	0.976784	0.0515953	0.27506	0.939983	0.942004	0.963434	0.0386688	0.348898	0.894871	0.908892	0.926203	0.00123727	0.985603	0.937955	0.941501	0.941464	0.96389	0.976372	0.0518566	0.0610449	0.915795	0.888945	0.869075	0.821389	0.905027
15	25304625	cg11063170	SNORD116-4	TSS200	open_sea	NA	NA	0.689106	0.686097	0.685722	-0.157959	1.76e-05	0.879323	0.866214	0.901074	0.057973	0.16164	0.741149	0.738382	0.737597	-0.106623	0.003162	0.918131	0.927993	0.94417	0.100489	0.00439597	0.928607	0.938599	0.940577	0.0978366	0.0029222	0.849305	0.84316	0.849201	0.0060963	0.909503	0.913335	0.943709	0.921534	0.913669	0.941327	0.0983915	9.23e-05	0.764852	0.71822	0.64792	0.759884	0.722987
15	25306290	cg12908429	SNORD116-5	TSS1500	open_sea	NA	NA	0.909513	0.92376	0.907292	-0.0525626	0.00147357	0.920327	0.874707	0.909049	-0.0505244	0.00407005	0.864865	0.8752	0.831705	-0.128391	1.5e-10	0.936154	0.911851	0.922402	-0.037404	0.0345919	0.918236	0.895902	0.888027	-0.0716604	1.17e-05	0.894287	0.898559	0.881593	-0.078241	2.2e-06	0.921853	0.874642	0.8583	0.869388	0.874289	-0.0851006	6.58e-07	0.832424	0.893983	0.833333	0.785985	0.818369
15	25306416	cg16408670	SNORD116-5	TSS1500	open_sea	NA	NA	0.794388	0.777401	0.777697	-0.0886732	0.0392343	0.854359	0.851852	0.860923	-0.0048282	0.969887	0.687568	0.757018	0.690142	-0.176782	8.57e-05	0.883031	0.879937	0.876885	0.0105017	0.897078	0.88994	0.907933	0.876015	0.010572	0.848041	0.822534	0.839113	0.808534	-0.057272	0.198583	0.837696	0.83612	0.873329	0.834783	0.838732	-0.0268649	0.435919	0.706587	0.775623	0.702457	0.6651	0.692765
15	25307169	cg18154158	SNORD116-5	TSS1500	open_sea	NA	NA	0.93729	0.931535	0.958868	-0.0057615	0.799965	0.931254	0.935423	0.9635	-0.000715994	0.990332	0.905545	0.918663	0.929239	-0.035293	0.0611944	0.94057	0.938726	0.961313	-0.00312325	0.926655	0.935491	0.94458	0.950809	-0.0135998	0.45565	0.912938	0.943408	0.942542	-0.0218833	0.236322	0.94436	0.923247	0.938305	0.901091	0.946938	-0.0172138	0.256707	0.935749	0.917437	0.907946	0.90673	0.935288
15	25307364	cg12019705	SNORD116-5	TSS200	open_sea	NA	NA	0.940089	0.939159	0.959111	-0.0173898	0.108241	0.942412	0.945819	0.969575	-0.00674188	0.744151	0.919625	0.905085	0.920591	-0.0558563	2.13e-06	0.949486	0.930391	0.956671	-0.0196367	0.113917	0.944681	0.960748	0.956526	-0.0199016	0.0534724	0.931753	0.943157	0.946468	-0.0299911	0.00285517	0.924452	0.922167	0.915067	0.923466	0.935157	-0.040985	1.09e-05	0.954811	0.90655	0.922944	0.952107	0.945985
15	25307416	cg23169269	SNORD116-5	TSS200	open_sea	NA	NA	0.877999	0.837871	0.885435	-0.020293	0.547062	0.898458	0.87799	0.927338	0.0222246	0.665706	0.875514	0.885654	0.91356	0.00738721	0.877687	0.915621	0.910112	0.941075	0.0352828	0.31407	0.903181	0.928558	0.936317	0.0313907	0.288735	0.877784	0.901623	0.9125	0.00714675	0.868989	0.91662	0.894372	0.917835	0.929305	0.949883	0.0448751	0.025103	0.904828	0.800539	0.860797	0.783503	0.864504
15	25307422	cg18120358	SNORD116-5	TSS200	open_sea	NA	NA	0.953601	0.957646	0.934118	-0.0137217	0.378234	0.940791	0.939429	0.921939	-0.0259008	0.11082	0.909091	0.935111	0.884298	-0.0635425	3.58e-05	0.945701	0.93654	0.921235	-0.0266048	0.087621	0.91381	0.947507	0.899845	-0.0479951	0.000706446	0.920943	0.940484	0.898893	-0.0489468	0.000395722	0.926487	0.948156	0.925547	0.928212	0.904833	-0.0430075	8.35e-05	0.94856	0.906986	0.932262	0.875	0.885062
15	25307484	cg24738356	SNORD116-5	Body	open_sea	NA	NA	0.898551	0.913234	0.924126	-0.0181919	0.469185	0.896652	0.910276	0.932399	-0.00932642	0.860667	0.893176	0.885417	0.899281	-0.0431419	0.0908074	0.938547	0.948662	0.962902	0.020756	0.493094	0.929614	0.935476	0.938702	-0.00307416	0.920868	0.904948	0.889145	0.904679	-0.0372336	0.101139	0.875622	0.910132	0.92015	0.919305	0.924388	-0.0172017	0.332541	0.904515	0.890137	0.903828	0.890785	0.911698
15	25309091	cg01883744	SNORD116-2	TSS1500	open_sea	NA	NA	0.808488	0.765217	0.805449	-0.000418304	0.993988	0.784685	0.790661	0.81221	0.00691291	0.941096	0.811425	0.801733	0.830562	0.0241642	0.602321	0.844368	0.854008	0.867681	0.0618754	0.0853366	0.836693	0.858643	0.858994	0.0541987	0.0963683	0.818002	0.834145	0.841563	0.0363394	0.315917	0.812529	0.818801	0.824353	0.873208	0.861258	0.0562014	0.0150519	0.828904	0.781983	0.773215	0.713233	0.794524
15	25309179	cg09370277	SNORD116-2	TSS1500	open_sea	NA	NA	0.354852	0.397454	0.340537	-0.17037	0.00424306	0.525771	0.513652	0.500728	-0.00998505	0.953696	0.423202	0.400022	0.378266	-0.133115	0.0386536	0.728133	0.707937	0.71662	0.205871	0.0006409	0.670986	0.725271	0.688888	0.179463	0.00156572	0.550487	0.580212	0.547306	0.0375996	0.60634	0.622933	0.654982	0.61666	0.674563	0.647071	0.136887	0.00074467	0.454407	0.35179	0.447544	0.414611	0.393454
15	25309661	cg13174838	SNORD116-2	TSS1500	open_sea	NA	NA	0.85649	0.858059	0.88545	-0.00950217	0.734065	0.863348	0.859661	0.89763	0.00341968	0.958454	0.883275	0.876204	0.913959	0.0185198	0.530032	0.877876	0.893123	0.908676	0.0137667	0.684484	0.891203	0.893283	0.908709	0.0146689	0.543512	0.871821	0.891909	0.904239	0.00976061	0.751738	0.891658	0.869989	0.88434	0.923762	0.927484	0.0333597	0.0335597	0.899899	0.875115	0.876442	0.843292	0.90656
15	25310021	cg06474427	SNORD116-2	TSS200	open_sea	NA	NA	0.877816	0.853157	0.886695	-0.00702168	0.86371	0.897922	0.877451	0.92136	0.0283009	0.536697	0.883173	0.896036	0.910623	0.016424	0.699587	0.92063	0.930181	0.949681	0.0559899	0.0740831	0.904363	0.87649	0.89886	0.00600607	0.878731	0.869927	0.912101	0.907434	0.0140841	0.725183	0.890441	0.9073	0.896531	0.878964	0.919169	0.026244	0.234186	0.88995	0.84677	0.879559	0.832159	0.883195
15	25310121	cg25161465	SNORD116-2	TSS200	open_sea	NA	NA	0.90261	0.91525	0.929269	-0.0176462	0.326904	0.918723	0.9275	0.953564	0.00716779	0.856499	0.901881	0.888151	0.904801	-0.0423026	0.0169132	0.933711	0.95225	0.964646	0.0179639	0.426519	0.938323	0.929561	0.941409	-0.00504745	0.818914	0.930946	0.92292	0.939415	-0.00717231	0.763868	0.913968	0.929645	0.930435	0.923636	0.94531	-0.000791602	0.969044	0.898207	0.899928	0.908667	0.829444	0.897452
15	25310243	cg18095544	SNORD116-2	Body	open_sea	NA	NA	0.8622	0.870162	0.889721	-0.0192743	0.543285	0.855098	0.850164	0.882914	-0.0253996	0.563554	0.882275	0.871156	0.90166	-0.00779586	0.864424	0.92495	0.934817	0.955516	0.0465837	0.123632	0.938488	0.930545	0.948169	0.0399971	0.141114	0.881025	0.908441	0.910854	0.00227867	0.960387	0.929516	0.919638	0.923322	0.920688	0.951285	0.0431295	0.0260493	0.91146	0.900949	0.849166	0.861245	0.906196
15	25311545	cg02012853	SNORD116-7	TSS1500	open_sea	NA	NA	0.846818	0.851338	0.876845	0.0103331	0.769398	0.834313	0.831143	0.864975	-0.000885758	0.992508	0.884869	0.86413	0.908733	0.0416452	0.202484	0.865919	0.881412	0.896129	0.0296624	0.373082	0.873533	0.878912	0.892517	0.0269033	0.332089	0.836028	0.859796	0.867529	0.00161328	0.972075	0.85313	0.857079	0.883056	0.915742	0.912266	0.0465748	0.0153826	0.906624	0.82033	0.803383	0.816922	0.865631
15	25312131	cg14521552	SNORD116-7	TSS1500	open_sea	NA	NA	0.795913	0.796146	0.798628	-0.107965	0.00288335	0.878993	0.858132	0.89168	-0.0141494	0.865118	0.727209	0.688183	0.691703	-0.215297	7.52e-08	0.896498	0.917362	0.920704	0.0141955	0.814536	0.913546	0.958146	0.936965	0.0311141	0.411524	0.83974	0.880671	0.860014	-0.0460756	0.215166	0.85797	0.875107	0.884566	0.879974	0.883356	-0.0222587	0.431971	0.854562	0.762999	0.758998	0.720906	0.770686
15	25312161	cg02029242	SNORD116-7	TSS1500	open_sea	NA	NA	0.8762	0.863344	0.879554	-0.0299602	0.31493	0.867633	0.871802	0.891667	-0.0171048	0.758448	0.836392	0.855487	0.845153	-0.0648052	0.0301061	0.930678	0.930491	0.946928	0.0375255	0.264798	0.926936	0.935135	0.925405	0.0167685	0.594774	0.879287	0.867552	0.870577	-0.0384304	0.189175	0.910245	0.924091	0.924413	0.909037	0.928337	0.0196286	0.385259	0.918403	0.850159	0.781537	0.868132	0.854567
15	25312939	cg24138476	SNORD116-5	Body	open_sea	NA	NA	0.93824	0.949659	0.964978	0.00495135	0.812487	0.94052	0.928585	0.963432	0.00380165	0.930045	0.90912	0.895569	0.918361	-0.0416736	0.0119284	0.934198	0.947179	0.9629	0.00308989	0.919895	0.936721	0.937275	0.946378	-0.013359	0.419136	0.926987	0.925321	0.937624	-0.0222535	0.170033	0.943762	0.926927	0.930451	0.935243	0.955551	-0.00383907	0.81012	0.924169	0.901715	0.906749	0.927213	0.933547
15	25313061	cg01475346	SNORD116-5	IGR	open_sea	NA	NA	0.769501	0.74167	0.767008	-0.0538145	0.263375	0.794253	0.776626	0.806213	-0.0139623	0.906258	0.820764	0.789703	0.821659	0.000420773	0.996342	0.895462	0.883201	0.908523	0.0878436	0.0789362	0.893959	0.888054	0.900559	0.0807974	0.0699652	0.82469	0.870482	0.861202	0.0410311	0.443694	0.836478	0.868735	0.878105	0.908141	0.901131	0.0811469	0.0107713	0.813469	0.732443	0.798349	0.706995	0.777431
15	25314390	cg05327187	SNORD116-8	TSS1500	open_sea	NA	NA	0.543501	0.525036	0.519533	-0.111659	0.0728437	0.626373	0.588323	0.603509	-0.0272976	0.841896	0.519805	0.529369	0.507654	-0.12403	0.064515	0.779884	0.793119	0.797006	0.166067	0.00824126	0.800567	0.828779	0.823943	0.194059	0.000829824	0.623463	0.630391	0.618092	-0.0119621	0.899463	0.781679	0.771539	0.806666	0.829364	0.823182	0.192789	1.04e-05	0.612835	0.504482	0.582944	0.478011	0.536306
15	25314647	cg26507704	SNORD116-8	TSS1500	open_sea	NA	NA	0.716777	0.709689	0.723158	0.0180891	0.743943	0.680049	0.683939	0.689982	-0.0146315	0.889478	0.767559	0.721353	0.760386	0.0548339	0.315605	0.748577	0.761659	0.760758	0.0558009	0.285285	0.717984	0.75531	0.735491	0.03159	0.505039	0.704758	0.732485	0.721973	0.0177369	0.763898	0.66851	0.69331	0.689349	0.756122	0.715586	0.0113266	0.7805	0.769317	0.68398	0.726358	0.694535	0.733139
15	25315354	cg25345578	SNORD116-8	TSS1500	open_sea	NA	NA	0.788551	0.796944	0.795904	-0.0758712	0.0538137	0.863841	0.85374	0.880412	0.00927743	0.931409	0.815457	0.835422	0.819223	-0.0530706	0.258569	0.939913	0.92769	0.947195	0.0754247	0.074819	0.907102	0.92816	0.912431	0.0415007	0.298011	0.871574	0.899033	0.884332	0.0130752	0.813782	0.892741	0.880679	0.890423	0.927641	0.904163	0.0330314	0.252418	0.827731	0.763921	0.647365	0.759804	0.740848
15	25315383	cg25114752	SNORD116-8	TSS200	open_sea	NA	NA	0.91805	0.863168	0.865673	-0.0618422	0.296584	0.948173	0.944411	0.928591	0.00107581	0.995539	0.868937	0.898435	0.852532	-0.0749824	0.258517	0.937477	0.946135	0.924046	-0.00346887	0.976967	0.951448	0.95781	0.925746	-0.0017692	0.982356	0.923765	0.945864	0.90537	-0.022145	0.767745	0.923816	0.935406	0.947977	0.927604	0.909736	-0.0177789	0.715672	0.903288	0.875575	0.851445	0.850065	0.84202
15	25315425	cg20988775	SNORD116-8	TSS200	open_sea	NA	NA	0.857528	0.851617	0.882307	0.0248718	0.290823	0.845937	0.850207	0.882355	0.0256322	0.419404	0.885966	0.870522	0.911419	0.0534199	0.0304652	0.874559	0.872957	0.895346	0.0380039	0.129517	0.871584	0.884692	0.893248	0.036775	0.0942913	0.851489	0.880019	0.886559	0.0297657	0.217661	0.851885	0.863753	0.875023	0.915119	0.910183	0.0536131	0.000794087	0.912213	0.873831	0.871551	0.864126	0.913925
15	25315660	cg19568099	SNORD116-8	Body	open_sea	NA	NA	0.910663	0.87003	0.921409	0.0195532	0.305319	0.886713	0.900296	0.932323	0.0312024	0.113763	0.929992	0.90878	0.952672	0.0502839	0.00495183	0.899644	0.914107	0.934052	0.0322802	0.0754018	0.897825	0.913013	0.923348	0.0223825	0.181857	0.895617	0.918205	0.931383	0.030024	0.0763265	0.913383	0.892402	0.913073	0.934814	0.948687	0.0476707	7.57e-05	0.934216	0.911319	0.908472	0.90179	0.948241
15	25317346	cg15571373	SNORD116-9	TSS1500	open_sea	NA	NA	0.828805	0.818378	0.828098	-0.0569844	0.18046	0.847183	0.826099	0.855055	-0.0294348	0.693963	0.780458	0.7868	0.774664	-0.110936	0.00934093	0.932221	0.925329	0.943771	0.0586513	0.220786	0.934835	0.920931	0.929875	0.0456204	0.276645	0.868513	0.903863	0.889239	0.00466324	0.944918	0.924455	0.916267	0.906188	0.922167	0.927508	0.0431725	0.15178	0.839844	0.748064	0.780467	0.775659	0.783985
15	25317395	cg21759784	SNORD116-9	TSS1500	open_sea	NA	NA	0.92935	0.8871	0.932413	-0.00949889	0.683094	0.913879	0.940596	0.958132	0.016609	0.555561	0.904168	0.888653	0.908991	-0.0333538	0.0776272	0.940301	0.938163	0.961896	0.0200522	0.350904	0.932167	0.943125	0.949984	0.00850409	0.6797	0.921844	0.929436	0.940623	-0.00117061	0.96794	0.908989	0.915197	0.931217	0.926869	0.942816	0.00161237	0.933401	0.912358	0.886003	0.892437	0.881919	0.911963
15	25317891	cg16177714	SNORD116-10	TSS1500	open_sea	NA	NA	0.88078	0.888948	0.902555	-0.0211053	0.436536	0.893143	0.89896	0.92683	0.00376488	0.959238	0.899051	0.883608	0.903176	-0.0210722	0.499634	0.934352	0.941393	0.958321	0.0346498	0.225453	0.920724	0.960899	0.946403	0.0234201	0.370127	0.912411	0.913762	0.921361	-0.00203976	0.9597	0.898187	0.904827	0.93434	0.950256	0.942839	0.0198465	0.271862	0.88625	0.878642	0.850113	0.847323	0.879515
15	25318197	cg12069692	SNORD116-10	TSS1500	open_sea	NA	NA	0.932926	0.915574	0.947761	-0.0107765	0.560128	0.92462	0.932701	0.958996	0.000986924	0.984556	0.930802	0.903986	0.934696	-0.0238645	0.194549	0.943717	0.912682	0.947877	-0.0103689	0.68395	0.933318	0.917725	0.931742	-0.0263361	0.0915403	0.910645	0.915466	0.922761	-0.0354528	0.0169345	0.91351	0.926011	0.924157	0.904786	0.936423	-0.0215039	0.109738	0.927244	0.89604	0.910122	0.903865	0.927738
15	25318237	cg15032755	SNORD116-10	TSS1500	open_sea	NA	NA	0.776591	0.722401	0.758755	-0.0414808	0.297047	0.780502	0.801962	0.812445	0.0127668	0.887076	0.791249	0.742227	0.776159	-0.0246091	0.633318	0.836397	0.824021	0.840948	0.0407455	0.383786	0.843732	0.815919	0.830767	0.0315362	0.429355	0.806239	0.790892	0.80466	0.00506751	0.931916	0.828565	0.840246	0.827445	0.826042	0.852446	0.0530045	0.0423228	0.773801	0.76549	0.790975	0.742983	0.782431
15	25318326	cg24991933	SNORD116-10	TSS1500	open_sea	NA	NA	0.903231	0.91081	0.931475	0.00964835	0.809756	0.897185	0.908436	0.935871	0.0147333	0.81335	0.905508	0.861412	0.904346	-0.0179677	0.662723	0.941197	0.91489	0.94919	0.0275096	0.489959	0.887135	0.918969	0.91056	-0.010362	0.779387	0.889955	0.927266	0.923262	0.00187806	0.969815	0.907377	0.907463	0.925279	0.931181	0.94466	0.0236456	0.273153	0.920922	0.87563	0.898614	0.872498	0.916409
15	25318384	cg15641641	SNORD116-10	TSS1500	open_sea	NA	NA	0.830128	0.84995	0.859093	-0.0581957	0.0909672	0.91302	0.910397	0.946077	0.0293533	0.608248	0.904738	0.895489	0.924029	0.00642592	0.914047	0.931543	0.932536	0.956759	0.0394763	0.360158	0.92464	0.938796	0.947859	0.0313745	0.384196	0.885044	0.907215	0.913271	-0.00363656	0.947679	0.920402	0.925785	0.928913	0.948857	0.9567	0.0401725	0.0938073	0.885681	0.880487	0.850612	0.888889	0.897765
15	25319113	cg14172427	SNORD116-10	TSS200	open_sea	SNORD116	NA	0.79797	0.794958	0.814927	-0.0209156	0.710756	0.75938	0.729405	0.760756	-0.0744695	0.147069	0.803619	0.795792	0.818402	-0.0179813	0.791363	0.917553	0.910459	0.940834	0.104971	0.0185202	0.913588	0.900124	0.923594	0.0887926	0.0320812	0.832058	0.836749	0.84858	0.0134199	0.834604	0.909061	0.90985	0.908713	0.945846	0.950913	0.115879	0.000177416	0.884577	0.749564	0.804765	0.779313	0.825339
15	25319651	cg14182820	SNORD116-11	TSS1500	open_sea	SNORD116	NA	0.731391	0.75819	0.746227	-0.0941668	0.0170916	0.803714	0.795322	0.814822	-0.0249422	0.740885	0.784387	0.803705	0.792575	-0.0484965	0.317186	0.913447	0.940071	0.945426	0.105032	0.00776271	0.924737	0.940516	0.937052	0.0975733	0.00770647	0.839318	0.808511	0.819333	-0.0204376	0.694832	0.918637	0.912042	0.922854	0.945682	0.940616	0.101022	0.000195062	0.825033	0.664867	0.704414	0.741003	0.728988
15	25320167	cg14798020	SNORD116-11	TSS1500	open_sea	SNORD116	NA	0.864826	0.888307	0.883996	-0.0335288	0.274461	0.890735	0.878055	0.909343	-0.00745411	0.925864	0.818902	0.836166	0.820666	-0.0972345	0.00105185	0.901956	0.911664	0.917119	-0.000405497	0.995399	0.925339	0.906959	0.908188	-0.00853569	0.820044	0.862906	0.880359	0.868583	-0.0485741	0.0958279	0.88458	0.908809	0.897163	0.877057	0.894986	-0.0217908	0.391101	0.869967	0.911111	0.895138	0.799515	0.86447
15	25320195	cg22132343	SNORD116-11	TSS1500	open_sea	SNORD116	NA	0.882511	0.863231	0.883062	-0.047151	0.124776	0.916748	0.893365	0.93067	0.00107593	0.991778	0.84763	0.877819	0.85814	-0.0724081	0.0214819	0.929459	0.921431	0.939769	0.00956877	0.857059	0.931481	0.933053	0.932743	0.00321786	0.938853	0.912504	0.888345	0.905861	-0.0240424	0.495738	0.896534	0.90501	0.921063	0.877539	0.911704	-0.0176618	0.491738	0.865394	0.881433	0.893256	0.831387	0.872243
15	25320886	cg04524239	SNORD116-12	TSS1500	open_sea	SNORD116	NA	0.876586	0.868899	0.891676	0.000300487	0.995112	0.874156	0.882174	0.909591	0.0189053	0.734826	0.830824	0.880046	0.866623	-0.0252976	0.522189	0.918187	0.947951	0.9563	0.0649348	0.0320747	0.934342	0.946095	0.951873	0.0613314	0.0264093	0.870504	0.902944	0.89775	0.00687808	0.877394	0.907177	0.937664	0.905133	0.906567	0.934088	0.04357	0.0449074	0.861708	0.798466	0.822985	0.75407	0.819146
15	25321097	cg14552404	SNORD116-11	Body	open_sea	SNORD116	NA	0.510495	0.504785	0.488826	-0.21627	0.000108829	0.685745	0.650134	0.672123	-0.0325417	0.756704	0.4652	0.47011	0.4424	-0.263071	4.49e-06	0.902622	0.90864	0.931252	0.226258	4.35e-05	0.906644	0.922152	0.930518	0.22666	2.45e-05	0.739869	0.750706	0.746852	0.0426731	0.496354	0.891818	0.894723	0.910172	0.916789	0.934814	0.23045	2.06e-08	0.597539	0.415792	0.509377	0.456247	0.47889
15	25321221	cg08661338	SNORD116-12	TSS1500	open_sea	SNORD116	NA	0.567696	0.550874	0.541737	-0.19931	1.88e-05	0.787099	0.731752	0.766787	0.0261782	0.765602	0.681438	0.533559	0.583491	-0.158137	0.00126259	0.92503	0.911365	0.931479	0.190469	2.92e-05	0.928665	0.921345	0.924945	0.184972	2.3e-05	0.756994	0.74752	0.739722	-0.000525207	0.994392	0.886311	0.884008	0.915105	0.888744	0.904252	0.163961	7.69e-07	0.636955	0.630335	0.65182	0.576226	0.613398
15	25321716	cg19708133	SNORD116-12	TSS1500	open_sea	SNORD116	NA	0.797678	0.76281	0.791366	-0.0244601	0.621763	0.822187	0.789334	0.827574	0.0122933	0.909074	0.784537	0.768957	0.782194	-0.0340556	0.532618	0.937481	0.946985	0.966675	0.150851	0.000314489	0.939038	0.944925	0.95799	0.14314	0.000294811	0.822072	0.854503	0.848561	0.0333065	0.490882	0.911014	0.926279	0.925231	0.934378	0.950341	0.135326	4.83e-06	0.820456	0.736629	0.712659	0.692117	0.747559
15	25322008	cg17742273	SNORD116-12	TSS200	open_sea	SNORD116	NA	0.581438	0.605722	0.585251	-0.0808917	0.0939127	0.716077	0.72235	0.730448	0.0645919	0.287133	0.625545	0.642348	0.628671	-0.0380508	0.541042	0.884382	0.894737	0.910005	0.243833	1.35e-06	0.888013	0.875382	0.892342	0.227344	3.03e-06	0.724329	0.747523	0.736507	0.0712049	0.134571	0.869292	0.868664	0.868229	0.900241	0.903815	0.238295	4.5e-10	0.680331	0.468862	0.62211	0.598871	0.587499
15	25322128	cg01620672	SNORD116-12	TSS200	open_sea	SNORD116	NA	0.885914	0.881373	0.9102	0.0109345	0.865658	0.900753	0.88142	0.926845	0.0282082	0.745403	0.847451	0.86746	0.878435	-0.02133	0.748586	0.953862	0.961555	0.981486	0.0821671	0.0869704	0.945311	0.946503	0.964048	0.0656485	0.141109	0.86481	0.890315	0.893633	-0.00517118	0.943756	0.93019	0.941042	0.925837	0.950012	0.96352	0.06495	0.037514	0.861813	0.798348	0.871089	0.83386	0.862637
15	25322897	cg01699028	SNORD116-13	TSS1500	open_sea	SNORD116	NA	0.475591	0.510392	0.472824	-0.15056	0.0016519	0.649324	0.593726	0.619944	-0.0033343	0.981615	0.55667	0.570378	0.552368	-0.0715173	0.198793	0.839417	0.816904	0.844295	0.220913	5.63e-06	0.842215	0.878905	0.875602	0.253387	4.04e-07	0.656978	0.689522	0.670589	0.0481277	0.348469	0.822121	0.823053	0.861666	0.874429	0.87682	0.254034	7.82e-11	0.575352	0.460526	0.526829	0.411412	0.478202
15	25323793	cg05864627	SNORD116-14	TSS1500	open_sea	SNORD116	NA	0.875696	0.866137	0.898742	0.00228497	0.940791	0.842123	0.875992	0.893118	-0.00258347	0.966344	0.905646	0.888991	0.929178	0.0321968	0.163558	0.886397	0.892088	0.911677	0.0152965	0.587544	0.892957	0.900251	0.911607	0.0160462	0.452695	0.88635	0.902835	0.916231	0.0202884	0.365793	0.896288	0.898228	0.900143	0.924691	0.938353	0.0427465	0.00148732	0.932158	0.859423	0.899463	0.856185	0.917804
15	25323795	cg21844656	SNORD116-14	TSS1500	open_sea	SNORD116	NA	0.880266	0.87143	0.904971	0.0363001	0.551696	0.804032	0.778277	0.815457	-0.0524647	0.515346	0.896034	0.875353	0.917419	0.0482544	0.479034	0.91487	0.915079	0.942747	0.0742065	0.229361	0.898145	0.911126	0.922946	0.0552326	0.307556	0.883189	0.890779	0.908718	0.0405684	0.512658	0.914135	0.887439	0.921569	0.92399	0.946055	0.0782484	0.0315855	0.909845	0.790723	0.875015	0.860005	0.887607
15	25324124	cg08170950	SNORD116-13	TSS200	open_sea	SNORD116	NA	0.93527	0.936771	0.96343	0.0142555	0.485134	0.958223	0.955729	0.98307	0.0344634	0.0957859	0.929817	0.929175	0.955482	0.00620676	0.826983	0.94986	0.939696	0.970087	0.0210751	0.35463	0.944772	0.936382	0.956273	0.00754747	0.723641	0.915457	0.938217	0.944892	-0.00397666	0.884867	0.939509	0.939496	0.940383	0.923622	0.961286	0.0128553	0.392856	0.957132	0.907659	0.919643	0.924235	0.95388
15	25325293	cg01339008	SNORD116-14	Body	open_sea	SNORD116	NA	0.840058	0.767838	0.815309	0.0582717	0.234811	0.766206	0.8004	0.799716	0.0432477	0.55818	0.784374	0.723223	0.754752	-0.00271304	0.976521	0.865693	0.844887	0.865853	0.108953	0.0251447	0.796795	0.840777	0.816078	0.0602116	0.199947	0.77518	0.802578	0.789091	0.0327992	0.558012	0.79776	0.820428	0.805241	0.84748	0.831795	0.0755688	0.0172168	0.79994	0.771505	0.795636	0.799297	0.801057
15	25325713	cg09838956	SNORD116-15	TSS1500	open_sea	SNORD116	NA	0.794745	0.796786	0.815994	-0.0366413	0.461821	0.835026	0.840334	0.870153	0.0182179	0.858569	0.827866	0.820874	0.850213	-0.00291415	0.972755	0.889719	0.911405	0.927827	0.0753058	0.127192	0.902701	0.933067	0.939611	0.0880637	0.0378918	0.84908	0.863848	0.87589	0.0239893	0.682279	0.889876	0.893017	0.901961	0.942492	0.942524	0.0907709	0.0032756	0.852565	0.783943	0.774638	0.837298	0.837011
15	25325901	cg19183867	SNORD116-15	TSS1500	open_sea	SNORD116	NA	0.593263	0.603685	0.585567	-0.107394	0.0138435	0.745545	0.696056	0.725658	0.0330362	0.667571	0.582597	0.562471	0.552137	-0.141275	0.00182623	0.900072	0.921779	0.923399	0.23053	8.15e-07	0.886384	0.895235	0.886903	0.195083	9.21e-06	0.667482	0.67983	0.658667	-0.033377	0.519681	0.822395	0.863823	0.842996	0.827951	0.850407	0.15815	1.27e-06	0.631124	0.539758	0.547703	0.595527	0.566864
15	25326263	cg20385284	SNORD116-15	TSS200	open_sea	SNORD116	NA	0.729784	0.695053	0.712544	-0.107475	0.018686	0.873217	0.872805	0.901072	0.0816994	0.113413	0.787633	0.752581	0.76825	-0.0522187	0.360042	0.930219	0.912058	0.938297	0.118447	0.0102314	0.943278	0.93389	0.946189	0.127247	0.00272714	0.77801	0.821785	0.79743	-0.0218967	0.713177	0.895086	0.904573	0.871735	0.881594	0.903588	0.0844377	0.00728848	0.817978	0.658849	0.641078	0.679487	0.695965
15	25326510	cg19844955	SNORD116-15	Body	open_sea	SNORD116	NA	0.819771	0.802209	0.830367	-0.0546417	0.177588	0.868742	0.888877	0.914759	0.0304069	0.660679	0.866658	0.855442	0.887883	0.00231078	0.975263	0.920627	0.93457	0.955954	0.0710085	0.0985432	0.918587	0.910178	0.931153	0.0469866	0.233202	0.87201	0.89591	0.902618	0.0181455	0.731189	0.907738	0.923868	0.937362	0.950431	0.961407	0.0772033	0.00374017	0.907668	0.775245	0.876865	0.849503	0.878186
15	25327713	cg17198397	SNORD116-17	TSS1500	open_sea	SNORD116	NA	0.698695	0.717335	0.71384	-0.0541989	0.238238	0.737489	0.716018	0.739669	-0.0277752	0.742267	0.761905	0.683959	0.728068	-0.0404645	0.501157	0.929969	0.929786	0.957487	0.189574	3.31e-05	0.944444	0.936258	0.959657	0.192759	1.32e-05	0.806534	0.844678	0.837427	0.0701588	0.111918	0.927365	0.944444	0.920624	0.944455	0.962698	0.195561	1.54e-08	0.793231	0.688477	0.737938	0.628071	0.719252
15	25327919	cg07897695	SNORD116-16	Body	open_sea	SNORD116	NA	0.836263	0.76645	0.784537	-0.111	0.00135156	0.814427	0.789852	0.803487	-0.0913426	0.00408942	0.753739	0.850046	0.770409	-0.12565	0.000243656	0.869228	0.911145	0.887881	-0.0076204	0.896674	0.914984	0.931287	0.902448	0.00778783	0.840603	0.873488	0.890311	0.862045	-0.0329916	0.32124	0.830757	0.88831	0.866754	0.896907	0.863758	-0.0310242	0.175626	0.866029	0.740527	0.764753	0.7745	0.762348
15	25328739	cg05951178	SNORD116-17	Body	open_sea	SNORD116	NA	0.870166	0.87374	0.875543	-0.0602678	0.0734681	0.904158	0.896914	0.920777	-0.0146232	0.842414	0.825734	0.806275	0.806983	-0.129151	0.000102342	0.915784	0.929303	0.934736	-0.00109869	0.98838	0.922387	0.932896	0.915088	-0.0202553	0.586313	0.905749	0.901978	0.892803	-0.0427665	0.212779	0.91134	0.892241	0.874269	0.907266	0.901457	-0.0337708	0.169907	0.871703	0.885423	0.865149	0.813422	0.855885
15	25329168	cg26280499	SNORD116-18	TSS1500	open_sea	SNORD116	NA	0.41119	0.395406	0.370916	-0.231928	1.97e-05	0.629581	0.618389	0.621601	0.0188616	0.874323	0.413713	0.424749	0.387085	-0.216281	5.83e-05	0.836953	0.867386	0.869572	0.266739	1.02e-06	0.880418	0.886792	0.895889	0.294248	1.16e-07	0.623588	0.639249	0.62105	0.0191732	0.788704	0.842446	0.851264	0.873034	0.865731	0.88722	0.284991	3.54e-11	0.577889	0.391987	0.36581	0.324447	0.388394
15	25329354	cg03760060	SNORD116-18	TSS1500	open_sea	SNORD116	NA	0.652262	0.634665	0.643915	-0.0607653	0.271569	0.717349	0.693863	0.717844	0.0135593	0.923208	0.683879	0.680924	0.689339	-0.0158355	0.855255	0.852996	0.868425	0.881682	0.177062	0.000860826	0.86538	0.866953	0.881807	0.178239	0.000427389	0.706291	0.728394	0.72083	0.0169833	0.823555	0.840271	0.843342	0.858785	0.898678	0.894122	0.190234	1.09e-06	0.745986	0.610012	0.636622	0.551961	0.639065
15	25329447	cg02625244	SNORD116-18	TSS1500	open_sea	SNORD116	NA	0.469964	0.483329	0.454021	-0.135304	0.000758663	0.616795	0.591556	0.599485	0.0103344	0.919229	0.478493	0.469557	0.44937	-0.140462	0.000460459	0.801678	0.83239	0.831504	0.242222	1.77e-08	0.822479	0.863495	0.855516	0.267492	4.66e-09	0.618724	0.642429	0.622148	0.0339	0.458508	0.812289	0.817665	0.858592	0.86502	0.868505	0.279869	5.62e-14	0.567471	0.446853	0.472467	0.453596	0.468654
15	25330242	cg16978004	SNORD116-17	TSS1500	open_sea	SNORD116	NA	0.550295	0.571501	0.54916	-0.132884	0.0210139	0.63215	0.619869	0.624242	-0.0574001	0.503049	0.575196	0.555569	0.553427	-0.129097	0.0376733	0.931509	0.934834	0.962704	0.280709	2.69e-06	0.908393	0.931069	0.94101	0.260207	7.28e-06	0.679898	0.713575	0.695595	0.0144672	0.865328	0.925936	0.916026	0.932942	0.934532	0.960561	0.279327	1.45e-09	0.565248	0.532393	0.610409	0.501712	0.545363
15	25330341	cg08051964	SNORD116-18	TSS200	open_sea	SNORD116	NA	0.691269	0.68382	0.685809	-0.00689049	0.945497	0.761406	0.776075	0.782906	0.0905599	0.270255	0.634034	0.636598	0.624253	-0.0689558	0.402422	0.837061	0.845031	0.850319	0.15768	0.0179914	0.845974	0.8552	0.851143	0.159582	0.0083573	0.737465	0.742197	0.735113	0.0431506	0.581434	0.833025	0.812161	0.85333	0.811549	0.843273	0.151222	0.00068124	0.691214	0.629175	0.623267	0.663089	0.647186
15	25330370	cg13075322	SNORD116-18	TSS200	open_sea	SNORD116	NA	0.554889	0.573196	0.553247	-0.102457	0.0270387	0.641942	0.626639	0.634066	-0.0213507	0.829473	0.524092	0.55611	0.525025	-0.13131	0.00568242	0.847481	0.868024	0.877103	0.221446	4.89e-06	0.876942	0.884995	0.895647	0.241086	5.74e-07	0.718559	0.705773	0.712818	0.0580041	0.226108	0.857225	0.851228	0.885992	0.924355	0.912851	0.257782	3.95e-11	0.656696	0.478201	0.505671	0.515228	0.528545
15	25330536	cg01871408	SNORD116-18	Body	open_sea	SNORD116	NA	0.870362	0.855945	0.877269	-0.0357277	0.122044	0.876786	0.875	0.902918	-0.00937075	0.857998	0.813782	0.82749	0.818653	-0.0947834	5.81e-05	0.926396	0.90603	0.929816	0.0168635	0.620256	0.920792	0.865389	0.895131	-0.0170541	0.513406	0.879046	0.87166	0.879977	-0.032606	0.167066	0.851867	0.86971	0.864137	0.848139	0.871437	-0.0408143	0.0171732	0.808972	0.805628	0.814672	0.732248	0.795404
15	25331391	cg00476675	SNORD116-20	TSS1500	open_sea	SNORD116	NA	0.943343	0.934983	0.961656	-0.00120579	0.960394	0.950341	0.959821	0.97887	0.0164125	0.468808	0.93	0.902245	0.930791	-0.0321753	0.0522518	0.942114	0.949507	0.965045	0.00239429	0.937644	0.944745	0.932656	0.947692	-0.0149644	0.348399	0.942134	0.944735	0.956245	-0.00646841	0.751381	0.932615	0.929065	0.902447	0.888594	0.930131	-0.0321696	0.0199213	0.917821	0.890823	0.905911	0.885987	0.917842
15	25331671	cg04099436	SNORD116-20	TSS1500	open_sea	SNORD116	NA	0.924644	0.916535	0.951185	0.0114876	0.610136	0.92686	0.934505	0.965161	0.0260338	0.302069	0.916223	0.914229	0.945826	0.00587622	0.84856	0.951561	0.939781	0.971683	0.0321771	0.126706	0.938095	0.946905	0.95915	0.0199444	0.304507	0.911894	0.937823	0.945052	0.00565524	0.842659	0.939879	0.937139	0.937276	0.937486	0.966164	0.0273351	0.0497449	0.931413	0.922683	0.897226	0.911901	0.944621
15	25333375	cg26702921	SNORD116-21	TSS1500	open_sea	SNORD116	NA	0.704731	0.690966	0.705017	-0.135218	0.0132087	0.862156	0.861847	0.89856	0.0588879	0.448863	0.821771	0.825587	0.850575	0.0097315	0.918231	0.868982	0.88069	0.897433	0.0572147	0.408158	0.317536	0.542254	NA	NA	NA	0.427632	0.490617	0.438993	-0.400549	9.75e-10	0.89483	0.884998	0.893658	0.91958	0.93508	0.0957355	0.00973448	0.850529	0.812831	0.844593	0.809595	0.858112
15	25333818	cg18189263	SNORD116-21	TSS200	open_sea	SNORD116	NA	0.828794	0.846753	0.860921	-0.014725	0.833244	0.881502	0.891481	0.923477	0.0485535	0.530866	0.863561	0.848622	0.885431	0.00945413	0.914094	0.915595	0.915744	0.944405	0.0688448	0.245772	0.393352	0.425234	NA	NA	NA	0.33871	0.278761	NA	NA	NA	0.899137	0.903416	0.92006	0.947333	0.952296	0.0775358	0.0259142	0.872302	0.774091	0.802418	0.808774	0.838223
15	25333948	cg15895329	SNORD116-21	TSS200	open_sea	SNORD116	NA	0.907209	0.912973	0.931987	-0.0232242	0.233291	0.925903	0.907991	0.949287	-0.00555088	0.911307	0.907369	0.915011	0.938949	-0.0162948	0.510616	0.954564	0.94628	0.974245	0.0191857	0.437814	0.923993	0.931441	0.921918	-0.0328544	0.0735437	0.92137	0.913011	0.917736	-0.0371772	0.0453273	0.949853	0.949106	0.956559	0.952488	0.975363	0.0208541	0.133608	0.937521	0.89841	0.934562	0.935791	0.952844
15	25334117	cg14481604	SNORD116-22	TSS1500	open_sea	SNORD116	NA	0.905816	0.894758	0.911179	-0.028848	0.305957	0.908956	0.901533	0.929248	-0.0101772	0.870884	0.919625	0.889876	0.909806	-0.0305583	0.342213	0.924952	0.942071	0.952583	0.0126578	0.76664	0.914872	0.893122	0.878689	-0.0609696	0.0140145	0.894472	0.880597	0.87485	-0.0648613	0.010025	0.940455	0.916667	0.874584	0.932361	0.926469	-0.0128625	0.598132	0.852959	0.88808	0.895053	0.778635	0.854428
15	25334879	cg05585263	SNORD116-22	TSS200	open_sea	SNORD116	NA	0.724727	0.724741	0.736369	-0.0880416	0.146094	0.859294	0.858103	0.895792	0.0718705	0.367688	0.779783	0.788723	0.805855	-0.0190542	0.840888	0.908081	0.887538	0.924508	0.100103	0.119386	0.896438	0.90423	0.921999	0.0985266	0.080306	0.856982	0.872557	0.887393	0.0635848	0.320927	0.862716	0.904191	0.906009	0.945592	0.941827	0.118252	0.00380402	0.84686	0.794983	0.877097	0.8564	0.87518
15	25334988	cg16150571	SNORD116-22	TSS200	open_sea	SNORD116	NA	0.897277	0.881937	0.904863	-0.0365789	0.0875241	0.913384	0.917485	0.943332	0.00238215	0.970295	0.865229	0.840611	0.853297	-0.0885107	3.23e-05	0.921632	0.925807	0.939948	-0.00139792	0.975253	0.91971	0.900088	0.912954	-0.0280818	0.184736	0.918919	0.844258	0.886651	-0.0546274	0.015188	0.885013	0.88806	0.877136	0.795597	0.875119	-0.0657132	0.00160422	0.838257	0.872629	0.865118	0.791326	0.849582
15	25335149	cg13070781	SNORD116-22	Body	open_sea	SNORD116	NA	0.819563	0.810162	0.837626	-0.000768296	0.98283	0.803584	0.802868	0.829999	-0.00771907	0.885573	0.865868	0.84056	0.883636	0.0446961	0.0817771	0.864995	0.876789	0.892313	0.0540201	0.0149755	0.870188	0.883002	0.891555	0.0541307	0.00903818	0.836152	0.857632	0.865382	0.0275981	0.248885	0.876171	0.887274	0.885065	0.902733	0.923211	0.085692	2.68e-07	0.847629	0.826651	0.829938	0.833814	0.863325
15	25335704	cg20025389	SNORD116-23	TSS1500	open_sea	SNORD116	NA	0.84151	0.808591	0.818315	-0.113086	0.00011758	0.888292	0.876415	0.892748	-0.0381661	0.27572	0.857447	0.799228	0.791867	-0.140076	1.68e-06	0.888359	0.908874	0.890708	-0.0406429	0.189461	0.909901	0.943307	0.904612	-0.0262488	0.354544	0.893199	0.93609	0.897176	-0.0339684	0.243148	0.899063	0.903078	0.868585	0.843478	0.871175	-0.0594894	0.00997556	0.849393	0.843719	0.797656	0.725601	0.779424
15	25335745	cg17077566	SNORD116-23	TSS1500	open_sea	SNORD116	NA	0.822303	0.821854	0.832451	-0.0475575	0.290947	0.816131	0.788957	0.821056	-0.0582307	0.289401	0.813512	0.812979	0.81652	-0.0639663	0.212188	0.924044	0.933221	0.949147	0.0691515	0.144898	0.927285	0.959381	0.952717	0.0736813	0.07243	0.884541	0.899195	0.900412	0.0209701	0.710642	0.931677	0.936224	0.923705	0.954545	0.957399	0.0782675	0.00801646	0.883698	0.786137	0.856541	0.762821	0.8312
15	25336770	cg17727579	SNORD116-23	TSS200	open_sea	SNORD116	NA	0.839308	0.800723	0.829575	0.00931241	0.872092	0.824843	0.790113	0.825242	0.0054649	0.963885	0.742579	0.799091	0.769855	-0.0508333	0.317961	0.889621	0.883256	0.89779	0.077567	0.0754199	0.886491	0.893156	0.888416	0.0690803	0.0723036	0.81013	0.857143	0.831465	0.0117471	0.841527	0.881479	0.864612	0.855089	0.870463	0.881864	0.0622644	0.0284726	0.854514	0.791835	0.713213	0.799022	0.791486
15	25337003	cg20066737	SNORD116-23	Body	open_sea	SNORD116	NA	0.676975	0.683032	0.684371	-0.140026	0.0035575	0.772246	0.764049	0.789155	-0.0346566	0.677529	0.759756	0.758613	0.774716	-0.0501405	0.397063	0.887622	0.917063	0.929212	0.104819	0.0285819	0.901061	0.909614	0.923345	0.100032	0.0229303	0.8041	0.832032	0.831726	0.00795972	0.913004	0.898216	0.891839	0.893536	0.911317	0.933466	0.109879	0.000671389	0.815327	0.775677	0.665165	0.814957	0.786229
15	25337644	cg03799387	SNORD116-23	IGR	open_sea	SNORD116	NA	0.887796	0.882489	0.915678	-0.0369603	0.00550813	0.921715	0.920908	0.958818	0.006586	0.819003	0.930736	0.920346	0.959633	0.00696872	0.725629	0.937384	0.931814	0.963632	0.0111432	0.544786	0.939062	0.927386	0.95399	0.0017613	0.925415	0.930721	0.944812	0.961091	0.00867152	0.615198	0.927735	0.942644	0.91857	0.944627	0.966024	0.0140425	0.154514	0.948702	0.922488	0.915685	0.93343	0.963472
15	25338219	cg15590133	SNORD116-24	TSS1500	open_sea	SNORD116	NA	0.326408	0.34033	0.29244	-0.288332	2.39e-09	0.558518	0.51791	0.522329	-0.0583217	0.25145	0.392393	0.435889	0.382066	-0.199262	5.56e-06	0.831062	0.8573	0.859898	0.279118	1.64e-09	0.840806	0.843107	0.84922	0.269693	5.39e-09	0.579006	0.574782	0.559936	-0.0198404	0.715535	0.827098	0.83556	0.849973	0.848839	0.866456	0.286341	6.97e-14	0.29552	0.310428	0.375404	0.291105	0.285616
15	25338790	cg09455126	SNORD116-24	TSS1500	open_sea	NA	NA	0.88429	0.863858	0.900566	-0.0149232	0.576617	0.884741	0.907798	0.93272	0.0178968	0.66081	0.884066	0.914605	0.928126	0.0121259	0.714943	0.902487	0.913403	0.932196	0.0167275	0.614104	0.936198	0.947501	0.959818	0.0450931	0.0340884	0.903405	0.920847	0.93246	0.0174307	0.531242	0.930781	0.906348	0.909151	0.97253	0.957133	0.0423622	0.00868184	0.916714	0.874633	0.889235	0.846781	0.90771
15	25339012	cg01969023	SNORD116-24	TSS200	open_sea	NA	NA	0.877613	0.861925	0.897958	-0.014081	0.734933	0.898672	0.879183	0.927275	0.0157787	0.816752	0.880189	0.873302	0.907341	-0.00527597	0.924613	0.910131	0.917178	0.94176	0.0296595	0.488429	0.921037	0.914789	0.937666	0.0263689	0.438804	0.895608	0.906906	0.924541	0.0127825	0.77171	0.915932	0.903467	0.914076	0.956661	0.955764	0.0444331	0.0469017	0.904493	0.853466	0.880054	0.897017	0.914748
15	25339084	cg03363417	SNORD116-24	TSS200	open_sea	NA	NA	0.743267	0.701579	0.732082	-0.0582536	0.126174	0.78976	0.783036	0.810218	0.0203679	0.787243	0.76437	0.737739	0.765132	-0.025782	0.616685	0.862287	0.884626	0.8943	0.103971	0.00530161	0.866056	0.88241	0.887739	0.0983808	0.00459253	0.787128	0.792101	0.799583	0.00988439	0.856935	0.863642	0.840647	0.853202	0.89832	0.895265	0.105638	6.08e-05	0.836137	0.726095	0.732722	0.722873	0.77047
15	25339251	cg11805463	SNORD116-24	Body	open_sea	NA	NA	0.86271	0.842765	0.875757	0.00301033	0.964009	0.862477	0.867004	0.897532	0.0253813	0.758178	0.896569	0.86646	0.909556	0.0363658	0.512028	0.908751	0.911398	0.934335	0.0616197	0.204446	0.917137	0.92184	0.934461	0.0626454	0.127563	0.884456	0.899794	0.910446	0.0381594	0.424804	0.907634	0.902416	0.913753	0.922775	0.942807	0.0707794	0.0135343	0.902392	0.785919	0.855362	0.832446	0.868283
15	25341985	cg10153019	SNORD116-25	TSS1500	open_sea	NA	NA	0.692818	0.698536	0.702045	-0.0851156	0.04949	0.700459	0.723785	0.723913	-0.0628348	0.23252	0.7913	0.711146	0.765498	-0.0222508	0.73316	0.899629	0.88853	0.917954	0.130802	0.00232884	0.887155	0.909751	0.916609	0.130461	0.00117693	0.755629	0.783185	0.777697	-0.00878388	0.892546	0.907457	0.909013	0.900751	0.921873	0.944394	0.157856	4.86e-07	0.817524	0.73885	0.708929	0.713555	0.759582
15	25342118	cg17720150	SNORD116-25	TSS1500	open_sea	NA	NA	0.873034	0.876192	0.901471	0.00193739	0.967542	0.886139	0.898526	0.928969	0.0301221	0.512225	0.890129	0.888055	0.917038	0.0169985	0.694996	0.918449	0.930658	0.951598	0.0520951	0.112234	0.929366	0.939361	0.952741	0.0540987	0.0571536	0.902453	0.91487	0.929119	0.0300027	0.370457	0.910228	0.906006	0.909299	0.946296	0.948727	0.0499793	0.0149368	0.90693	0.851858	0.880129	0.863371	0.902475
15	25344488	cg07664976	SNORD116-26	TSS200	open_sea	NA	NA	0.892495	0.861914	0.89979	0.000696692	0.989251	0.882507	0.897471	0.924207	0.0257726	0.620974	0.850802	0.869892	0.876939	-0.0228159	0.579924	0.927391	0.925544	0.949518	0.0504125	0.139881	0.947635	0.91377	0.944747	0.0465393	0.121373	0.904514	0.927002	0.932018	0.0334299	0.324676	0.939784	0.93673	0.906593	0.933944	0.952394	0.0540283	0.0128443	0.896441	0.871849	0.853898	0.845688	0.886541
15	25349082	cg00465883	SNORD116-28	TSS1500	open_sea	NA	NA	0.891297	0.880897	0.891148	-0.0252695	0.466514	0.863636	0.87884	0.888327	-0.027426	0.594765	0.877729	0.78125	0.807822	-0.109017	0.00102107	0.929259	0.909846	0.924197	0.00787504	0.89441	0.927948	0.935709	0.924644	0.00895589	0.818246	0.902527	0.890095	0.889988	-0.0260371	0.47071	0.90571	0.887159	0.917654	0.862378	0.894406	-0.0212867	0.425637	0.85072	0.801353	0.814485	0.848354	0.819599
15	25349817	cg10786226	SNORD116-28	Body	open_sea	NA	NA	0.712296	0.722954	0.72579	-0.0617774	0.188782	0.823246	0.835311	0.858655	0.0715461	0.19136	0.761679	0.723831	0.752885	-0.0353863	0.559934	0.924825	0.928026	0.954509	0.166876	0.000282874	0.920074	0.928005	0.943814	0.157213	0.000308451	0.826103	0.806317	0.827442	0.0405725	0.435223	0.933068	0.919893	0.917612	0.924587	0.954143	0.167378	8.29e-07	0.760283	0.717832	0.719746	0.747876	0.749041
15	25350925	cg09275980	SNORD116-29	TSS1500	open_sea	NA	NA	0.761054	0.749103	0.764315	-0.0814402	0.0850667	0.82594	0.819438	0.847606	0.0023208	0.987959	0.766877	0.713379	0.742051	-0.10422	0.0399854	0.926132	0.922714	0.947534	0.101707	0.0331952	0.916773	0.931085	0.937558	0.0927396	0.0354616	0.849786	0.866224	0.869529	0.0243602	0.686322	0.914586	0.915796	0.935741	0.901057	0.940716	0.0956693	0.00336744	0.828708	0.801389	0.746324	0.813657	0.810611
15	25360436	cg16217553	IPW	TSS1500	open_sea	NA	NA	0.825902	0.790573	0.825319	-0.00995975	0.828196	0.824443	0.833976	0.856949	0.0222833	0.714709	0.79275	0.753026	0.781602	-0.054249	0.162623	0.926043	0.91458	0.94542	0.11017	0.000881343	0.930349	0.924728	0.944092	0.109796	0.000428592	0.848116	0.874092	0.874404	0.0397702	0.2572	0.875392	0.893168	0.895369	0.913009	0.922338	0.0878555	0.000145189	0.878149	0.736568	0.777227	0.726908	0.792306
15	25360934	cg11811341	IPW	TSS1500	open_sea	NA	NA	0.736322	0.711202	0.722758	-0.079321	0.0639059	0.752923	0.762933	0.76742	-0.0342422	0.636323	0.688742	0.670058	0.663632	-0.138958	0.00114989	0.915174	0.930074	0.93839	0.136251	0.00125505	0.940988	0.926006	0.935822	0.134669	0.000759248	0.792749	0.869366	0.827725	0.0261858	0.631379	0.904255	0.915248	0.919689	0.906651	0.924943	0.123548	4.47e-05	0.75989	0.679606	0.641304	0.551266	0.648177
15	25362188	cg06121514	IPW	Body	open_sea	NA	NA	0.737857	0.671539	0.697077	-0.128226	0.00737158	0.705802	0.699207	0.698953	-0.125763	0.00817927	0.717358	0.624026	0.649413	-0.176426	0.000314249	0.86898	0.844795	0.851971	0.0267521	0.709147	0.840919	0.850279	0.828831	0.00454686	0.943965	0.73822	0.783108	0.736259	-0.0884098	0.0482808	0.718062	0.777973	0.780969	0.764007	0.756791	-0.0676845	0.0360065	0.651652	0.615917	0.499664	0.635651	0.584584
15	25380111	cg07685326	PAR1	TSS1500	open_sea	NA	NA	0.867376	0.846861	0.879817	-0.0333182	0.303301	0.914993	0.885876	0.936723	0.0241994	0.65395	0.894716	0.895625	0.922803	0.00921266	0.850585	0.926213	0.922786	0.950543	0.0373724	0.316003	0.918936	0.943831	0.947657	0.0352928	0.257597	0.879632	0.911528	0.91338	0.000565252	0.991227	0.906305	0.911852	0.920842	0.921227	0.944963	0.0325938	0.13297	0.935373	0.874471	0.758153	0.81781	0.867144
15	25380133	cg24619626	PAR1	TSS1500	open_sea	NA	NA	0.756964	0.773435	0.770352	-0.073667	0.0519784	0.829994	0.82648	0.847799	0.00431735	0.969455	0.845756	0.769834	0.803621	-0.0409126	0.406755	0.910663	0.913564	0.926777	0.0827136	0.0306274	0.895248	0.916484	0.903208	0.0600816	0.0988165	0.836704	0.830263	0.832148	-0.0113857	0.83461	0.876917	0.853412	0.881019	0.888499	0.884978	0.0416726	0.12775	0.866428	0.712639	0.720693	0.745646	0.760548
15	25380815	cg16270051	PAR1	Body	open_sea	NA	NA	0.774258	0.759899	0.775255	-0.0726835	0.152541	0.788787	0.803245	0.815539	-0.0318589	0.735092	0.816503	0.787851	0.806838	-0.041686	0.520243	0.930233	0.930157	0.952467	0.104477	0.0423073	0.915194	0.936846	0.937889	0.0908279	0.0550565	0.832897	0.878846	0.864369	0.0169987	0.811855	0.915632	0.924438	0.907858	0.948752	0.944999	0.0977992	0.00402061	0.79778	0.660709	0.811093	0.718499	0.752622
15	25414716	cg02865593	SNORD115-1	TSS1500	open_sea	NA	NA	0.919147	0.91637	0.950061	0.0135148	0.603362	0.9243	0.922047	0.960479	0.0245582	0.440072	0.928907	0.906681	0.949297	0.0126054	0.683087	0.94133	0.937962	0.968273	0.0320382	0.213934	0.93138	0.934849	0.9549	0.0190695	0.424592	0.890886	0.92799	0.932711	-0.00340885	0.923974	0.90134	0.942586	0.904594	0.951613	0.95656	0.0208212	0.202522	0.942505	0.905079	0.913008	0.920157	0.953568
15	25414724	cg25688633	SNORD115-1	TSS1500	open_sea	NA	NA	0.855825	0.820857	0.862487	0.0660433	0.0224644	0.816871	0.834761	0.855255	0.0593743	0.0611244	0.893691	0.837201	0.894078	0.0971054	0.00222735	0.858931	0.861785	0.878697	0.0823241	0.00482628	0.831824	0.848108	0.848786	0.0533485	0.0522705	0.851963	0.864156	0.876096	0.0802714	0.00318263	0.840537	0.834678	0.872694	0.865726	0.882292	0.0866675	2.58e-05	0.882573	0.833085	0.827488	0.852521	0.876303
15	25414763	cg24152845	SNORD115-1	TSS1500	open_sea	NA	NA	0.810118	0.767709	0.782458	0.0860644	0.321863	0.763144	0.798343	0.775568	0.0791746	0.529435	0.814408	0.652748	0.726407	0.0300131	0.819283	0.841345	0.77247	0.801015	0.104621	0.291891	0.724761	0.732933	0.72216	0.0257661	0.798748	0.710227	0.728414	0.713175	0.0167814	0.890661	0.677288	0.672462	0.612265	0.627939	0.643911	-0.0524826	0.401139	0.637318	0.674624	0.679108	0.571012	0.636698
15	25414769	cg19556901	SNORD115-1	TSS1500	open_sea	NA	NA	0.8	0.770595	0.779038	0.120293	0.19205	0.719964	0.80126	0.756051	0.0973054	0.459228	0.780961	0.611376	0.689875	0.0311293	0.830596	0.803002	0.755696	0.774003	0.115258	0.28811	0.673064	0.671211	0.667019	0.00827381	0.9468	0.689217	0.649209	0.664307	0.0055614	0.969963	0.574471	0.603251	0.5594	0.549159	0.570267	-0.0884782	0.16855	0.538451	0.644311	0.637357	0.534239	0.586824
15	25414781	cg24734418	SNORD115-1	TSS1500	open_sea	NA	NA	0.918486	0.902152	0.938478	-0.0110449	0.593552	0.931019	0.927424	0.963179	0.0140765	0.632016	0.920295	0.909231	0.939489	-0.0102592	0.669799	0.916691	0.945538	0.956296	0.00691684	0.81655	0.931278	0.935425	0.946592	-0.00252526	0.915268	0.907526	0.924771	0.932577	-0.0167606	0.384867	0.919327	0.917226	0.907157	0.917725	0.941148	-0.00779582	0.605245	0.942735	0.910131	0.907944	0.910651	0.94076
15	25415399	cg22241833	SNORD115-1	TSS1500	open_sea	NA	NA	0.959502	0.935548	0.975131	0.0054077	0.754785	0.944953	0.945647	0.976592	0.00711641	0.78922	0.954014	0.941741	0.972837	0.00305644	0.886041	0.948129	0.950703	0.97573	0.00619935	0.767882	0.944962	0.944936	0.964117	-0.00543608	0.72953	0.93812	0.949654	0.965209	-0.00443884	0.808551	0.945576	0.938418	0.927066	0.960946	0.970935	0.00169697	0.899044	0.963614	0.947506	0.956547	0.945819	0.978705
15	25415726	cg03611504	SNORD115-1	TSS200	open_sea	NA	NA	0.918238	0.933911	0.950408	-0.00850958	0.61161	0.935978	0.910149	0.953337	-0.00522412	0.879271	0.885839	0.868118	0.885142	-0.0740135	6.71e-07	0.939844	0.942391	0.963354	0.00463647	0.852849	0.922647	0.94885	0.944037	-0.0146982	0.312718	0.928639	0.913034	0.933527	-0.0253195	0.0614375	0.937689	0.891076	0.915896	0.936804	0.944324	-0.0141185	0.202236	0.94492	0.867772	0.885549	0.895283	0.918776
15	25415763	cg07359604	SNORD115-1	TSS200	open_sea	NA	NA	0.834323	0.824202	0.853852	0.0171145	0.699956	0.836396	0.833333	0.867037	0.0309448	0.591014	0.837559	0.817729	0.854067	0.0167485	0.752864	0.849741	0.85892	0.873225	0.0365456	0.432641	0.842916	0.872438	0.870662	0.0349625	0.348024	0.843012	0.854614	0.867515	0.0313667	0.439176	0.827964	0.861648	0.831434	0.878759	0.881295	0.0453941	0.0745065	0.799368	0.817685	0.833134	0.735747	0.820235
15	25416961	cg02466440	SNORD115-2	TSS1500	open_sea	NA	NA	0.868806	0.834876	0.876523	0.0362519	0.220204	0.873536	0.863522	0.903829	0.0641835	0.0311253	0.873888	0.848374	0.885424	0.0446432	0.182464	0.903137	0.889046	0.919076	0.0788469	0.0050295	0.892256	0.910376	0.917026	0.0777953	0.00253629	0.88755	0.892632	0.910349	0.0707008	0.00777125	0.912244	0.892863	0.898985	0.915292	0.935237	0.0957383	3.28e-06	0.881511	0.866755	0.863316	0.839479	0.889033
15	25417786	cg02274263	SNORD115-2	Body	open_sea	NA	NA	0.829864	0.808882	0.842059	0.000796487	0.983338	0.848512	0.839342	0.87711	0.0364574	0.203282	0.885933	0.859577	0.90411	0.0623018	0.0160572	0.857426	0.870071	0.883385	0.0421787	0.0969612	0.860619	0.883169	0.885606	0.0452811	0.0486498	0.851117	0.874725	0.882921	0.0422306	0.0774365	0.849523	0.86641	0.862597	0.914948	0.906223	0.065806	9.6e-05	0.89996	0.846083	0.868348	0.857954	0.89929
15	25418049	cg26171114	SNORD115-2	IGR	open_sea	NA	NA	0.77869	0.735648	0.766729	0.0327965	0.690905	0.805712	0.809589	0.830807	0.0973393	0.229786	0.785283	0.787487	0.795385	0.0609671	0.47114	0.890807	0.902431	0.915618	0.181741	0.00652133	0.861501	0.900346	0.888499	0.155517	0.0112476	0.742611	0.807602	0.778548	0.0453003	0.572808	0.788334	0.84893	0.851452	0.875817	0.861492	0.128221	0.00463019	0.785054	0.715316	0.587035	0.734798	0.70868
15	25418074	cg15880348	SNORD115-2	IGR	open_sea	NA	NA	0.826216	0.806668	0.833721	-0.0384008	0.269067	0.820044	0.830606	0.851594	-0.0198543	0.758404	0.885644	0.851492	0.888796	0.0161247	0.748958	0.928327	0.929749	0.954503	0.0823573	0.012486	0.916352	0.917665	0.93195	0.0607289	0.0534499	0.884111	0.914611	0.917547	0.0459547	0.18103	0.892358	0.924741	0.892204	0.922356	0.935627	0.0643949	0.0055888	0.878202	0.835578	0.837389	0.857208	0.872341
15	25418107	cg25204281	SNORD115-2	IGR	open_sea	NA	NA	0.867597	0.847145	0.881622	0.00806367	0.8512	0.870066	0.85596	0.896626	0.0237253	0.654529	0.901198	0.882192	0.919197	0.0450677	0.217395	0.88712	0.906126	0.9191	0.0455497	0.190873	0.913234	0.923123	0.933724	0.0611003	0.0340885	0.87014	0.892374	0.898735	0.0257436	0.471764	0.867193	0.893501	0.910497	0.914078	0.925348	0.0525756	0.0131602	0.892592	0.865868	0.852336	0.899733	0.903035
15	25418880	cg00607797	SNORD115-3	TSS1500	open_sea	NA	NA	0.954057	0.942087	0.930691	-0.0100278	0.530492	0.945399	0.966506	0.940804	8.4721e-05	0.998532	0.878148	0.9236	0.875047	-0.0656723	2.4e-05	0.929575	0.942407	0.920742	-0.0199773	0.204535	0.952232	0.951053	0.92747	-0.0132493	0.341638	0.953995	0.940255	0.92423	-0.0164889	0.243031	0.938252	0.926919	0.953726	0.936179	0.917535	-0.0231838	0.0192706	0.90903	0.937232	0.920753	0.929643	0.899898
15	25419769	cg05990812	SNORD115-3	TSS1500	open_sea	NA	NA	0.689156	0.661348	0.677623	0.0320733	0.601566	0.668506	0.680226	0.679308	0.0342281	0.731538	0.704112	0.640475	0.674577	0.0285982	0.712366	0.708064	0.686892	0.69264	0.0472774	0.517688	0.722043	0.728937	0.718272	0.0740203	0.152064	0.709196	0.707468	0.706491	0.0619109	0.257755	0.625016	0.635007	0.639452	0.679657	0.649437	0.00474327	0.930417	0.698359	0.64345	0.663149	0.649921	0.66911
15	25420695	cg02158543	SNORD115-4	TSS1500	open_sea	NA	NA	0.892059	0.884686	0.918636	0.0154304	0.421038	0.898727	0.901326	0.938469	0.0359949	0.0710805	0.931511	0.91861	0.959242	0.0555092	0.00302518	0.905172	0.918731	0.939433	0.0362769	0.05096	0.908538	0.923239	0.935332	0.0330106	0.0488441	0.898744	0.913559	0.928809	0.0260281	0.164141	0.91224	0.899087	0.934549	0.942688	0.955093	0.0527366	3.77e-05	0.915847	0.912009	0.873398	0.893014	0.930279
15	25421076	cg09638003	SNORD115-4	TSS1500	open_sea	NA	NA	0.858574	0.813107	0.835883	-0.063024	0.0179234	0.87281	0.879894	0.893768	-0.00450813	0.951495	0.889428	0.895893	0.900151	0.000694658	0.988872	0.90353	0.915545	0.913689	0.0147784	0.707983	0.908172	0.898541	0.891671	-0.00637043	0.8511	0.867505	0.882746	0.865336	-0.033107	0.226618	0.856771	0.901995	0.833022	0.883217	0.873716	-0.024409	0.237451	0.878893	0.834282	0.823672	0.850318	0.840605
15	25422945	cg07632934	SNORD115-9	TSS1500	open_sea	NA	NA	0.802361	0.774628	0.782202	-0.054606	0.149988	0.747805	0.791165	0.76488	-0.0719277	0.0844406	0.900285	0.869731	0.876048	0.0392395	0.397931	0.910765	0.843785	0.869765	0.0329573	0.532763	0.907134	0.917942	0.898536	0.0617279	0.0802818	0.816482	0.883269	0.839367	0.00255859	0.966986	0.884733	0.899729	0.916682	0.887938	0.88376	0.0469515	0.0721274	0.864675	0.885039	0.853997	0.821848	0.844391
15	25423404	cg18076399	SNORD115-9	TSS1500	open_sea	NA	NA	0.792922	0.803049	0.788639	0.0258626	0.57996	0.782211	0.742504	0.756325	-0.00645117	0.955892	0.894737	0.860326	0.866622	0.103846	0.0118747	0.852433	0.843744	0.839123	0.0763472	0.0725544	0.859256	0.84418	0.835419	0.0726429	0.0536739	0.749852	0.797506	0.762157	-0.000619441	0.992582	0.901026	0.842743	0.841263	0.869055	0.850338	0.0875615	0.00153264	0.808051	0.766899	0.753846	0.722	0.75109
15	25425099	cg03959681	SNORD115-6	TSS1500	open_sea	NA	NA	0.89	0.886978	0.902014	0.0219634	0.403995	0.87555	0.87497	0.900561	0.0212763	0.590585	0.878167	0.882434	0.890814	0.0102526	0.771572	0.891173	0.854141	0.879764	-0.000184803	0.997709	0.876147	0.880344	0.874891	-0.00419476	0.898506	0.870638	0.914887	0.895494	0.0160058	0.594774	0.855939	0.867138	0.885183	0.883083	0.883431	0.00425733	0.860561	0.844709	0.876982	0.818217	0.810992	0.842271
15	25425326	cg27455606	SNORD115-6	TSS1500	open_sea	NA	NA	0.845568	0.838577	0.865928	0.0167781	0.67438	0.838556	0.84768	0.874671	0.0261496	0.643686	0.901351	0.885031	0.926716	0.0770812	0.0269433	0.868396	0.888149	0.89883	0.049706	0.186394	0.876923	0.884695	0.892025	0.0438349	0.177896	0.85227	0.875	0.880791	0.0322237	0.377418	0.830001	0.843862	0.867219	0.89973	0.888861	0.0404663	0.0820631	0.892354	0.785856	0.821461	0.814041	0.851873
15	25425489	cg10419507	SNORD115-6	TSS200	open_sea	NA	NA	0.832501	0.829622	0.85548	-0.0380416	0.181396	0.803158	0.797823	0.826966	-0.065841	0.0223388	0.899013	0.878398	0.923748	0.0296446	0.40632	0.894645	0.901996	0.924436	0.0309287	0.368517	0.894764	0.924147	0.930105	0.0374699	0.17837	0.87285	0.90749	0.913791	0.0207991	0.544066	0.890302	0.878797	0.890904	0.931019	0.933053	0.0403973	0.0409939	0.923613	0.850384	0.896274	0.837742	0.91003
15	25425615	cg06243989	SNORD115-6	TSS200	open_sea	NA	NA	0.726751	0.70341	0.718006	0.0994674	0.362534	0.650294	0.645951	0.646455	0.0282154	0.915905	0.816381	0.69212	0.763424	0.144526	0.249629	0.787857	0.768403	0.780246	0.161871	0.162861	0.703949	0.699315	0.687663	0.0704323	0.528721	0.718205	0.685954	0.695551	0.0778165	0.513215	0.693801	0.706194	0.664803	0.729436	0.70426	0.0864192	0.242769	0.678275	0.67665	0.64366	0.664973	0.666869
15	25425818	cg16581476	SNORD115-6	IGR	open_sea	NA	NA	0.916548	0.908471	0.942285	-0.00114272	0.959056	0.917066	0.921863	0.954679	0.0117621	0.627433	0.924174	0.91258	0.950399	0.00668333	0.744612	0.892663	0.925787	0.933808	-0.00954424	0.660676	0.910962	0.928185	0.935963	-0.00693813	0.675972	0.919639	0.929658	0.944878	0.00170109	0.940569	0.908848	0.896849	0.907156	0.920809	0.937696	-0.00501174	0.694643	0.926772	0.903538	0.927983	0.896109	0.940964
15	25426273	cg21214232	SNORD115-7	TSS1500	open_sea	NA	NA	0.332057	0.347385	0.299635	-0.0746593	0.0445677	0.432282	0.402165	0.38214	0.00763645	0.939149	0.637471	0.61824	0.625205	0.250433	5.91e-09	0.523801	0.573849	0.524127	0.14992	4.96e-05	0.509868	0.530292	0.488935	0.116148	0.000718146	0.437118	0.400364	0.382534	0.00959255	0.861819	0.437806	0.487464	0.537443	0.506616	0.478745	0.105056	0.000135936	0.466566	0.328389	0.284767	0.345423	0.324902
15	25426392	cg07050869	SNORD115-7	TSS1500	open_sea	SNORD115	NA	0.620316	0.572543	0.589211	-0.107003	0.0554594	0.640544	0.621309	0.62985	-0.0660767	0.375394	0.7561	0.778525	0.784958	0.0883331	0.175357	0.790237	0.813401	0.812449	0.116235	0.041251	0.826062	0.86781	0.856489	0.161408	0.00214228	0.637038	0.70875	0.668834	-0.0266235	0.721605	0.799788	0.81526	0.849951	0.863933	0.858564	0.163124	2.75e-05	0.695005	0.641374	0.512764	0.570602	0.602086
15	25427058	cg25230549	SNORD115-7	TSS1500	open_sea	SNORD115	NA	0.769572	0.764085	0.778601	-0.00418838	0.956894	0.812936	0.823593	0.844388	0.0621036	0.33665	0.887127	0.859294	0.900715	0.117461	0.0243771	0.890207	0.885784	0.907041	0.124173	0.0117356	0.877031	0.851058	0.871635	0.0899556	0.0550596	0.778289	0.774023	0.780696	-0.00146105	0.986293	0.79947	0.851272	0.87632	0.856281	0.869388	0.0874049	0.0110097	0.756042	0.802946	0.751408	0.744734	0.777053
15	25427394	cg25663603	SNORD115-7	TSS200	open_sea	SNORD115	NA	0.669967	0.613084	0.64062	0.0114857	0.890834	0.651643	0.675745	0.667904	0.0390607	0.711064	0.671374	0.632251	0.653438	0.0237287	0.788122	0.698598	0.696676	0.694165	0.0651375	0.368151	0.682282	0.713085	0.689824	0.0618614	0.289069	0.709488	0.679353	0.692794	0.0645676	0.288078	0.658524	0.663348	0.640366	0.710561	0.676849	0.0485065	0.249271	0.673312	0.605087	0.627923	0.638686	0.639556
15	25427435	cg23841760	SNORD115-7	TSS200	open_sea	SNORD115	NA	0.917476	0.902684	0.935833	0.0110683	0.695735	0.920822	0.898964	0.942772	0.0186137	0.638124	0.926802	0.903028	0.942645	0.0173894	0.562255	0.899176	0.920418	0.930104	0.00546671	0.899974	0.898998	0.929524	0.922993	-0.000985586	0.976484	0.911745	0.908682	0.923077	-0.0013332	0.972132	0.9272	0.91142	0.904762	0.910542	0.936551	0.0126404	0.51144	0.931906	0.837892	0.905721	0.885422	0.909491
15	25427487	cg00977301	SNORD115-7	TSS200	open_sea	SNORD115	NA	0.812777	0.833068	0.844883	0.064432	0.13647	0.820018	0.81091	0.842601	0.0626748	0.233173	0.866577	0.824815	0.873676	0.0926974	0.0501132	0.838794	0.868092	0.870517	0.090109	0.0447451	0.848907	0.841016	0.853793	0.0744095	0.0719112	0.814224	0.806693	0.822321	0.0425155	0.366823	0.809721	0.831307	0.790956	0.878966	0.854161	0.0744777	0.0132486	0.841313	0.783129	0.798397	0.785543	0.823724
15	25427509	cg08343671	SNORD115-7	TSS200	open_sea	SNORD115	NA	0.828983	0.81656	0.835884	-0.000132033	0.998261	0.82464	0.831617	0.850955	0.0156039	0.858699	0.815417	0.799122	0.819165	-0.017292	0.767702	0.824082	0.846722	0.842275	0.00633998	0.935394	0.803904	0.833606	0.810071	-0.0249292	0.562789	0.863269	0.81841	0.840459	0.00501749	0.936273	0.786411	0.777096	0.770934	0.831477	0.802717	-0.0324453	0.249551	0.786325	0.775	0.794472	0.775089	0.791237
15	25427738	cg26456399	SNORD115-7	IGR	open_sea	SNORD115	NA	0.747074	0.744491	0.754906	-0.0192853	0.718365	0.771172	0.77704	0.792127	0.0183972	0.846727	0.808882	0.791333	0.816452	0.0417213	0.449849	0.818708	0.83906	0.839094	0.0648985	0.182688	0.810213	0.779734	0.790952	0.0177625	0.731236	0.793289	0.725373	0.759229	-0.0143972	0.817302	0.748125	0.758517	0.758086	0.767205	0.771994	-0.00143657	0.975503	0.740839	0.722487	0.725277	0.745384	0.743729
15	25427936	cg01258039	SNORD115-7	IGR	open_sea	SNORD115	NA	0.931948	0.925413	0.955855	-0.00900423	0.597772	0.93631	0.926437	0.963109	-0.00140581	0.974846	0.949721	0.934364	0.96943	0.00455386	0.843562	0.947111	0.928907	0.961024	-0.00361047	0.899373	0.938376	0.943883	0.955003	-0.00957506	0.548973	0.939789	0.959575	0.965847	0.00112912	0.961984	0.915419	0.949859	0.938511	0.93326	0.959581	-0.00479539	0.726129	0.945153	0.926424	0.939004	0.928325	0.958608
15	25428550	cg02172381	SNORD115-8	TSS1500	open_sea	SNORD115	NA	0.868857	0.837813	0.87425	0.00414922	0.93805	0.87568	0.87829	0.909911	0.0404268	0.390138	0.909558	0.874005	0.919079	0.0483833	0.245598	0.91775	0.914424	0.939099	0.0690138	0.0528685	0.89862	0.88727	0.900073	0.0308893	0.395687	0.872801	0.898399	0.898825	0.029302	0.459143	0.883065	0.889635	0.888549	0.92	0.921095	0.051817	0.0274083	0.867193	0.869651	0.879202	0.885491	0.898071
15	25428676	cg25265805	SNORD115-8	TSS1500	open_sea	SNORD115	NA	0.694792	0.633244	0.65963	0.0524615	0.520098	0.656661	0.673456	0.66623	0.0594441	0.620878	0.699827	0.620852	0.657877	0.0502812	0.611536	0.701532	0.658629	0.669895	0.0629049	0.530048	0.625532	0.630311	0.606594	0.000824962	0.99374	0.638562	0.626453	0.618829	0.012668	0.907076	0.620341	0.616962	0.595593	0.640806	0.617014	0.0106608	0.879942	0.583549	0.598151	0.637145	0.640391	0.612428
15	25428737	cg14188650	SNORD115-8	TSS1500	open_sea	SNORD115	NA	0.87546	0.830392	0.86386	-0.0397782	0.0849092	0.868421	0.892602	0.906032	0.00311485	0.962953	0.873794	0.876407	0.892884	-0.0112514	0.723299	0.897566	0.884649	0.901467	-0.00207494	0.965671	0.884536	0.877503	0.875838	-0.0269415	0.227895	0.895547	0.833333	0.864877	-0.0383504	0.107801	0.831602	0.865214	0.875878	0.833915	0.862221	-0.040613	0.0206991	0.927762	0.872974	0.898138	0.873559	0.905827
15	25429176	cg00284551	SNORD115-8	TSS1500	open_sea	SNORD115	NA	0.6758	0.639841	0.656369	-0.0365378	0.389023	0.682213	0.63619	0.660849	-0.0317469	0.622846	0.800486	0.760682	0.795352	0.101868	0.0115683	0.80526	0.846218	0.837048	0.144138	0.000214746	0.813338	0.83018	0.823299	0.131462	0.000319179	0.752278	0.784623	0.771252	0.0791384	0.0326007	0.75822	0.792102	0.850869	0.840473	0.829573	0.137357	2.66e-06	0.750737	0.574898	0.645979	0.605548	0.643061
15	25429307	cg02966053	SNORD115-5	TSS1500	open_sea	NA	NA	0.814562	0.772068	0.813642	0.0105465	0.831294	0.720158	0.700045	0.722598	-0.0798876	0.0353208	0.830093	0.835352	0.861585	0.0580209	0.166964	0.850295	0.859967	0.874856	0.071839	0.0558261	0.844709	0.871526	0.871795	0.0697887	0.0404668	0.797977	0.805346	0.815106	0.0127346	0.800077	0.782542	0.814657	0.844986	0.892439	0.863047	0.0607539	0.020623	0.852362	0.788068	0.797568	0.722116	0.81257
15	25429326	cg20647158	SNORD115-5	TSS1500	open_sea	NA	NA	0.625305	0.633298	0.625485	-0.004319	0.940847	0.666196	0.628926	0.648053	0.0186005	0.820554	0.665685	0.652336	0.659848	0.0295397	0.563531	0.681661	0.717501	0.695135	0.0655275	0.127981	0.667058	0.678835	0.659325	0.0308038	0.450236	0.656895	0.667602	0.654527	0.0257559	0.580565	0.636151	0.635391	0.664087	0.680701	0.65831	0.0293104	0.304581	0.67482	0.620354	0.630202	0.636948	0.642258
15	25429408	cg00625161	SNORD115-5	TSS1500	open_sea	NA	NA	0.881818	0.834155	0.884403	0.047326	0.237001	0.842962	0.832532	0.868996	0.0325066	0.599761	0.895762	0.877865	0.921031	0.0834233	0.0420695	0.906739	0.896565	0.926627	0.0895938	0.0197907	0.89656	0.899733	0.914069	0.0779689	0.0277853	0.82389	0.85898	0.856966	0.020557	0.677316	0.879175	0.891429	0.896038	0.919775	0.930104	0.0938577	0.000331388	0.879145	0.839587	0.828703	0.811137	0.865221
15	25430614	cg12067043	SNORD115-9	TSS200	open_sea	NA	NA	0.910238	0.890184	0.93343	0.00586767	0.865247	0.90285	0.898682	0.940313	0.0133572	0.785076	0.906445	0.911893	0.945957	0.0180907	0.578355	0.911369	0.91626	0.942378	0.0148209	0.68234	0.911236	0.928312	0.941218	0.0145128	0.604417	0.903158	0.925226	0.938871	0.0116935	0.726866	0.924211	0.908844	0.909327	0.934501	0.953459	0.0266186	0.132081	0.935383	0.890059	0.831129	0.927699	0.928059
15	25430632	cg14425199	SNORD115-9	TSS200	open_sea	NA	NA	0.962739	0.965441	0.955128	0.000745924	0.969183	0.955948	0.977267	0.95921	0.0048281	0.865928	0.960031	0.933406	0.938078	-0.0163045	0.277144	0.976484	0.962472	0.961753	0.00737058	0.694085	0.958589	0.963908	0.947088	-0.00729433	0.583502	0.954942	0.974427	0.951915	-0.00246699	0.893498	0.964949	0.969159	0.961223	0.970245	0.957348	0.00296538	0.788829	0.984903	0.95212	0.94738	0.966862	0.951993
15	25430671	cg27448950	SNORD115-9	TSS200	open_sea	NA	NA	0.85976	0.85418	0.882804	-0.0749334	5.44e-07	0.919833	0.92398	0.958378	0.00100344	0.981417	0.913856	0.924712	0.954609	-0.00325368	0.884937	0.929697	0.938787	0.963094	0.00554553	0.809813	0.923494	0.929243	0.946687	-0.0106996	0.466817	0.927232	0.93804	0.956288	-0.00136667	0.95117	0.91354	0.934843	0.922794	0.951591	0.962578	0.00541731	0.642731	0.949175	0.901403	0.932119	0.927508	0.959719
15	25430849	cg09406548	SNORD115-5	Body	open_sea	NA	NA	0.778196	0.758653	0.785779	0.0146926	0.808614	0.751598	0.751864	0.77117	0.00065599	0.996649	0.818171	0.821593	0.847132	0.0756136	0.156218	0.803646	0.812941	0.821654	0.0506343	0.365531	0.821801	0.861088	0.853968	0.0839597	0.04742	0.806562	0.814544	0.825819	0.0554229	0.233894	0.749286	0.763635	0.784126	0.843323	0.809232	0.0390263	0.259019	0.85003	0.762948	0.769226	0.73183	0.80018
15	25432236	cg26202762	SNORD115-10	TSS1500	open_sea	NA	NA	0.863	0.854362	0.883256	0.0186685	0.716926	0.887869	0.894041	0.927458	0.0633682	0.19603	0.930522	0.919431	0.958179	0.0930224	0.0311077	0.915735	0.911746	0.939383	0.0747431	0.0865103	0.91067	0.927034	0.936824	0.0731202	0.0535962	0.85524	0.904198	0.897959	0.0339076	0.478282	0.904396	0.894942	0.883051	0.927388	0.932851	0.0688915	0.0145869	0.91044	0.821561	0.854593	0.893081	0.894703
15	25432270	cg17067638	SNORD115-10	TSS1500	open_sea	NA	NA	0.851141	0.841371	0.868412	0.0207214	0.660109	0.836155	0.820381	0.856219	0.00919613	0.931069	0.886958	0.86612	0.906364	0.0582408	0.214374	0.894186	0.877604	0.905737	0.0581387	0.194443	0.8812	0.880431	0.891575	0.0447906	0.253329	0.876165	0.874187	0.891891	0.0447158	0.280943	0.843534	0.86056	0.889288	0.885067	0.897557	0.0506452	0.0628692	0.892025	0.812849	0.830759	0.808002	0.857582
15	25434150	cg18094401	SNORD115-29	TSS1500	open_sea	NA	NA	0.789959	0.799629	0.804317	-0.00647911	0.92059	0.800196	0.740052	0.783919	-0.0263632	0.757299	0.908108	0.896257	0.925637	0.114339	0.0102792	0.895624	0.898051	0.910933	0.10016	0.0221469	0.894221	0.919101	0.909409	0.099521	0.0124333	0.792815	0.777717	0.782241	-0.0279041	0.593655	0.843144	0.876255	0.888794	0.886989	0.890522	0.0803863	0.00612528	0.848434	0.625921	0.765732	0.81434	0.767222
15	25434289	cg27643182	SNORD115-29	TSS1500	open_sea	NA	NA	0.889968	0.891158	0.918042	0.0302813	0.486279	0.872252	0.862322	0.901245	0.0141479	0.878472	0.906205	0.869054	0.917814	0.0295795	0.56666	0.904785	0.900308	0.924967	0.0372096	0.46525	0.89686	0.927412	0.926635	0.0397846	0.312615	0.870939	0.915978	0.912313	0.0250699	0.603123	0.903736	0.90291	0.922758	0.919599	0.9424	0.0554022	0.0387519	0.935304	0.882027	0.883615	0.864704	0.919776
15	25434475	cg08042710	SNORD115-11	TSS200	open_sea	NA	NA	0.64904	0.649741	0.648297	-0.170694	0.00129691	0.773493	0.756197	0.783887	-0.0345972	0.718646	0.871065	0.868229	0.900281	0.0807387	0.185675	0.874909	0.883908	0.899446	0.0803627	0.163205	0.896461	0.918252	0.923596	0.105614	0.0322701	0.806333	0.833963	0.8316	0.0132021	0.864885	0.869537	0.884569	0.897086	0.937009	0.928184	0.10992	0.00227537	0.823767	0.796438	0.805037	0.813934	0.829903
15	25434492	cg11148364	SNORD115-11	TSS200	open_sea	NA	NA	0.749648	0.718647	0.745327	0.0894466	0.243763	0.698648	0.726303	0.72425	0.0688038	0.558445	0.743671	0.697598	0.732075	0.0757619	0.426857	0.733143	0.748084	0.742964	0.0873174	0.35203	0.697359	0.749953	0.718929	0.0643059	0.412547	0.728457	0.731783	0.732984	0.0780067	0.327008	0.683203	0.690258	0.651049	0.723983	0.6974	0.0423246	0.465036	0.727984	0.689825	0.722188	0.705503	0.723508
15	25434500	cg18266456	SNORD115-11	TSS200	open_sea	NA	NA	0.943541	0.93115	0.927783	0.00905049	0.643571	0.911129	0.934681	0.915662	-0.00307069	0.946674	0.969708	0.931059	0.94126	0.0225277	0.258682	0.9518	0.927162	0.931202	0.0124695	0.597059	0.934329	0.931622	0.919139	0.000406956	0.985806	0.916739	0.940636	0.915978	-0.00275376	0.911502	0.925583	0.93371	0.918401	0.947744	0.921596	0.00286334	0.854125	0.923997	0.941176	0.91632	0.926404	0.915545
15	25434533	cg03299095	SNORD115-11	TSS200	open_sea	NA	NA	0.964487	0.944193	0.938956	-0.00813744	0.673373	0.957359	0.953173	0.943468	-0.00362568	0.929283	0.975801	0.954307	0.950111	0.00301725	0.907894	0.945966	0.952059	0.936126	-0.0109678	0.622696	0.943216	0.936058	0.91966	-0.0274334	0.05486	0.943574	0.964374	0.933237	-0.0138562	0.420981	0.949482	0.943555	0.933808	0.939564	0.924334	-0.0227597	0.0342722	0.943213	0.938465	0.941725	0.948803	0.923628
15	25435100	cg04060551	SNORD115-9	TSS1500	open_sea	NA	NA	0.872389	0.873514	0.893177	-0.0131134	0.624819	0.899938	0.882963	0.923254	0.0176589	0.653738	0.911712	0.906351	0.934271	0.027455	0.316967	0.910358	0.917095	0.93423	0.0279605	0.297559	0.889336	0.909806	0.903747	-0.00176405	0.955626	0.850059	0.886194	0.874933	-0.0309311	0.195208	0.87181	0.86313	0.879846	0.888845	0.895942	-0.00955245	0.613235	0.911894	0.849784	0.806866	0.820513	0.861367
15	25436114	cg27204266	SNORD115-9	TSS1500	open_sea	NA	NA	0.554179	0.548175	0.537828	-0.0307115	0.543684	0.63294	0.617854	0.622681	0.0541984	0.34734	0.781679	0.74941	0.780937	0.211846	6.49e-06	0.689587	0.760764	0.724289	0.155728	0.00042175	0.719123	0.755553	0.732314	0.164982	9.8e-05	0.628198	0.641966	0.62467	0.0570773	0.199813	0.633015	0.704708	0.726173	0.730975	0.708014	0.140154	1.67e-05	0.615243	0.469517	0.492572	0.54127	0.518079
15	25436244	cg03188200	SNORD115-9	TSS1500	open_sea	NA	NA	0.971869	0.974675	0.960313	-0.00476015	0.746048	0.971754	0.974266	0.963256	-0.00181647	0.956069	0.981495	0.982668	0.970013	0.00493982	0.769948	0.97855	0.968867	0.963327	-0.00174648	0.940138	0.974499	0.964448	0.951151	-0.0139222	0.220882	0.959283	0.967986	0.946631	-0.0184422	0.0977671	0.972088	0.971551	0.956314	0.960798	0.952857	-0.0122156	0.15348	0.970468	0.970593	0.959311	0.973367	0.954848
15	25436246	cg25908613	SNORD115-9	TSS1500	open_sea	NA	NA	0.928754	0.953176	0.962762	-0.0105226	0.584722	0.956731	0.933964	0.971181	-0.00190754	0.96919	0.959713	0.970674	0.98314	0.00972208	0.653456	0.947951	0.94754	0.968078	-0.00505992	0.86216	0.93689	0.95923	0.956191	-0.0170248	0.309398	0.949537	0.944945	0.958242	-0.0150594	0.395031	0.934484	0.948303	0.934525	0.933887	0.960426	-0.0125048	0.338329	0.969042	0.933069	0.956049	0.943988	0.970045
15	25436496	cg07144689	SNORD115-9	TSS200	open_sea	NA	NA	0.776358	0.717982	0.759098	0.0314356	0.463886	0.719468	0.770063	0.760937	0.0337387	0.591176	0.782528	0.738157	0.775911	0.0476755	0.324618	0.800322	0.763117	0.788863	0.0612595	0.152129	0.786844	0.800763	0.7954	0.0688466	0.0578965	0.773439	0.781626	0.78439	0.057507	0.13197	0.742922	0.748669	0.760929	0.789785	0.778113	0.051245	0.0555297	0.793007	0.739615	0.784755	0.737174	0.780521
15	25436634	cg13156643	SNORD115-10	Body	open_sea	NA	NA	0.705794	0.764534	0.7331	0.0129879	0.658935	0.729212	0.711906	0.718966	-0.0011462	0.987938	0.764075	0.773662	0.766337	0.0462244	0.061547	0.753668	0.757702	0.753705	0.0335927	0.199844	0.747236	0.812001	0.775538	0.055426	0.0145571	0.720766	0.783086	0.74872	0.0286073	0.257001	0.751389	0.752969	0.765562	0.810862	0.767989	0.047877	0.00367744	0.804783	0.753319	0.747264	0.702493	0.749552
15	25436682	cg08564375	SNORD115-5	IGR	open_sea	NA	NA	0.762401	0.726136	0.756743	-0.023127	0.693992	0.779551	0.771872	0.797726	0.0183559	0.863875	0.792089	0.799097	0.817749	0.0374061	0.54639	0.835402	0.860255	0.865431	0.0856006	0.0863268	0.869617	0.894785	0.896459	0.117755	0.0073031	0.824693	0.825201	0.839501	0.0604327	0.213054	0.827605	0.875369	0.869398	0.90214	0.900404	0.121343	0.000228642	0.793751	0.670584	0.724927	0.694793	0.733503
15	25437871	cg26958654	SNORD115-13	TSS1500	open_sea	NA	NA	0.908371	0.922976	0.943197	0.0424074	0.641973	0.894603	0.921375	0.943002	0.0428507	0.776959	0.913994	0.923485	0.951014	0.0500754	0.631314	0.933047	0.926274	0.955007	0.0543689	0.630512	0.918257	0.963723	0.955665	0.0555854	0.490517	0.919714	0.928115	0.943394	0.0430093	0.647738	0.937029	0.899115	0.935695	0.943102	0.95591	0.0556668	0.309591	0.951607	0.903039	0.90783	0.908143	0.945523
15	25437982	cg02361459	SNORD115-13	TSS1500	open_sea	NA	NA	0.886131	0.860465	0.899598	0.0309297	0.382307	0.865866	0.89752	0.917213	0.0491097	0.228735	0.918281	0.88696	0.934632	0.0653765	0.0765685	0.893356	0.912616	0.926868	0.0581493	0.0927516	0.907419	0.92054	0.930051	0.062253	0.0404806	0.874815	0.900315	0.90612	0.038001	0.279245	0.874691	0.893058	0.899721	0.941744	0.93362	0.0656732	0.00395034	0.919624	0.889165	0.845275	0.854999	0.904862
15	25438173	cg15479427	SNORD115-13	TSS1500	open_sea	NA	NA	0.649203	0.638615	0.64181	-0.042304	0.325912	0.752916	0.721502	0.751424	0.0677059	0.149728	0.798616	0.794135	0.815162	0.130527	0.00165942	0.758122	0.813592	0.792261	0.108195	0.00862343	0.795559	0.845677	0.823067	0.140132	0.000340876	0.741299	0.774593	0.76055	0.0772934	0.0496029	0.786112	0.761237	0.768397	0.79645	0.794411	0.111077	9.45e-05	0.741735	0.665762	0.59275	0.622358	0.655413
15	25438403	cg11273471	SNORD115-13	TSS200	open_sea	NA	NA	0.861243	0.84683	0.880296	0.015436	0.660511	0.830761	0.807883	0.8478	-0.0165253	0.773864	0.918677	0.888983	0.937795	0.0723194	0.018624	0.872421	0.893708	0.90442	0.0395107	0.23519	0.905309	0.897145	0.918906	0.0549454	0.0410679	0.877728	0.899738	0.910768	0.0464589	0.109926	0.877952	0.889198	0.896127	0.911953	0.926728	0.0626046	0.00163406	0.901204	0.894036	0.86308	0.849441	0.906924
15	25438860	cg06264653	SNORD115-14	TSS1500	open_sea	NA	NA	0.77935	0.783972	0.793237	0.0613089	0.436591	0.80374	0.814265	0.83091	0.0995164	0.27857	0.840966	0.766766	0.820648	0.0883238	0.329038	0.822581	0.843607	0.843083	0.111288	0.177152	0.778105	0.815956	0.79247	0.061706	0.418331	0.72639	0.784265	0.75505	0.0238364	0.815355	0.755157	0.745523	0.747665	0.786691	0.770529	0.0393293	0.485082	0.728493	0.709273	0.736692	0.756778	0.740127
15	25439252	cg05230642	SNORD115-14	TSS1500	open_sea	NA	NA	0.779763	0.796484	0.807855	-0.0214578	0.588289	0.806006	0.817683	0.840471	0.0117932	0.884775	0.844431	0.841497	0.872818	0.0429376	0.295932	0.803064	0.8308	0.83116	0.0018136	0.979941	0.848326	0.875514	0.876072	0.0477752	0.152933	0.825137	0.804991	0.829342	0.000654024	0.990935	0.789924	0.81982	0.862168	0.916936	0.877844	0.0493219	0.0623675	0.88293	0.759108	0.80869	0.797757	0.837357
15	25439493	cg13403695	SNORD115-14	TSS1500	open_sea	NA	NA	0.888935	0.872835	0.899686	0.0105867	0.808114	0.835658	0.877227	0.883986	-0.0044645	0.963138	0.886328	0.870291	0.897552	0.00778591	0.883568	0.91013	0.917698	0.9338	0.0446535	0.219793	0.895993	0.892991	0.8958	0.00751163	0.855301	0.891437	0.886721	0.897421	0.00879191	0.852608	0.856827	0.861406	0.882951	0.87875	0.888304	-5.80359e-06	0.999898	0.873239	0.791241	0.87129	0.837373	0.855433
15	25439886	cg26397662	SNORD115-14	TSS200	open_sea	NA	NA	0.86088	0.828397	0.856079	-0.023301	0.715704	0.87863	0.87169	0.900995	0.0222644	0.840055	0.885496	0.886102	0.890788	0.0109519	0.896923	0.919153	0.903642	0.926136	0.0468042	0.490646	0.896108	0.90972	0.900231	0.0218277	0.7159	0.87649	0.880572	0.877352	-0.00138053	0.987267	0.870152	0.861024	0.869594	0.822832	0.867419	-0.0112067	0.823709	0.843137	0.770936	0.775689	0.755927	0.788329
15	25441607	cg06263473	SNORD115-14	IGR	open_sea	NA	NA	0.779621	0.776119	0.795881	-0.0407678	0.183719	0.777261	0.805103	0.816387	-0.0196288	0.729724	0.832697	0.823852	0.855875	0.0187108	0.659902	0.824542	0.848797	0.853492	0.0168902	0.713897	0.835835	0.867101	0.863237	0.0276186	0.372331	0.83092	0.835087	0.849632	0.0136204	0.736254	0.802913	0.783327	0.849246	0.900666	0.863136	0.0273153	0.273988	0.902614	0.806604	0.788823	0.7886	0.847601
15	25442386	cg09779576	SNORD115-16	IGR	open_sea	NA	NA	0.773133	0.751429	0.77681	-0.0102598	0.910613	0.761233	0.725541	0.760489	-0.0261587	0.848114	0.95407	0.905377	0.959463	0.171819	0.00635439	0.852201	0.865778	0.877498	0.0903956	0.192615	0.852905	0.875063	0.875297	0.0891475	0.131253	0.767455	0.797104	0.790925	0.00451713	0.963962	0.829729	0.854236	0.865826	0.900381	0.893078	0.106719	0.0113308	0.795503	0.730991	0.659903	0.729835	0.742019
15	25442571	cg21220965	SNORD115-16	IGR	open_sea	NA	NA	0.693504	0.710946	0.709059	-0.0473968	0.229396	0.68725	0.650127	0.673471	-0.0824779	0.042764	0.791325	0.785722	0.808688	0.0517333	0.260458	0.803638	0.845527	0.838144	0.0817078	0.0379527	0.823767	0.835574	0.836196	0.080843	0.0231719	0.754771	0.792567	0.780986	0.0252863	0.59421	0.821171	0.841876	0.846536	0.877404	0.874738	0.119049	1.2e-05	0.811005	0.7256	0.660144	0.757227	0.751499
15	25442696	cg03202935	SNORD115-16	IGR	open_sea	NA	NA	0.848885	0.831397	0.853055	-0.000192336	0.997339	0.831366	0.866334	0.870601	0.0179445	0.807893	0.905056	0.852451	0.895997	0.0422029	0.347968	0.901146	0.884576	0.905127	0.0518795	0.196035	0.891311	0.894453	0.890707	0.0383548	0.290797	0.840114	0.871059	0.855938	0.00326452	0.954726	0.78278	0.886378	0.864682	0.885284	0.8665	0.0140983	0.670698	0.839293	0.822379	0.793727	0.820364	0.82426
15	25443520	cg16386362	SNORD115-16	TSS1500	open_sea	NA	NA	0.942348	0.920805	0.963402	0.00600114	0.791848	0.933438	0.933946	0.968652	0.0115062	0.719337	0.933912	0.918835	0.960115	0.00249282	0.932722	0.947257	0.943857	0.97282	0.0154821	0.49472	0.941221	0.94659	0.964162	0.00704479	0.728437	0.943662	0.949284	0.967665	0.0102535	0.61815	0.914726	0.926639	0.937536	0.952989	0.96396	0.00691092	0.619087	0.944995	0.907574	0.905771	0.944546	0.956578
15	25443938	cg11206824	SNORD115-16	TSS1500	open_sea	NA	NA	0.913817	0.894638	0.9296	-0.0202015	0.18424	0.91573	0.917516	0.950103	0.00081385	0.986873	0.94002	0.922293	0.959606	0.00975874	0.640123	0.923805	0.944805	0.958724	0.0091289	0.688803	0.929465	0.924919	0.93929	-0.00987641	0.558949	0.927273	0.953986	0.955048	0.00555106	0.793901	0.927178	0.914127	0.915114	0.923979	0.944644	-0.00444219	0.757012	0.915284	0.892779	0.916705	0.904141	0.930303
15	25444152	cg10669129	SNORD115-16	TSS1500	open_sea	NA	NA	0.808445	0.817463	0.829641	0.00361001	0.95029	0.862496	0.832332	0.876692	0.0511892	0.277587	0.883367	0.861736	0.900429	0.0737891	0.0685853	0.87598	0.898363	0.905749	0.0796383	0.0381087	0.85923	0.8929	0.882497	0.0574434	0.114654	0.798282	0.850235	0.831519	0.00610961	0.917336	0.809407	0.859187	0.859306	0.898884	0.878762	0.0534178	0.042943	0.864793	0.820794	0.820518	0.81051	0.846547
15	25444496	cg25709978	SNORD115-16	TSS200	open_sea	NA	NA	0.890614	0.860325	0.905072	-0.0042292	0.883274	0.881768	0.869044	0.913331	0.00473365	0.932459	0.879016	0.881839	0.914719	0.00497766	0.882423	0.9023	0.880022	0.91495	0.00565932	0.883097	0.901645	0.89933	0.918477	0.0100567	0.669978	0.897481	0.897672	0.922027	0.0132079	0.595899	0.887966	0.884505	0.913347	0.925243	0.938577	0.0301144	0.0328125	0.909511	0.899107	0.909574	0.915265	0.942076
15	25444498	cg14494854	SNORD115-16	TSS200	open_sea	NA	NA	0.920673	0.869476	0.926466	-0.0198976	0.270428	0.895479	0.912034	0.94218	-0.00377364	0.929952	0.92033	0.906544	0.948937	0.00231447	0.935157	0.914207	0.906613	0.937443	-0.00885271	0.713207	0.932242	0.917365	0.945018	-0.000873568	0.969651	0.924829	0.933683	0.953784	0.00759184	0.722372	0.901941	0.932499	0.915114	0.943004	0.956488	0.0107405	0.377074	0.92125	0.888784	0.923486	0.894863	0.939926
15	25444943	cg10922915	SNORD115-16	IGR	open_sea	NA	NA	0.704318	0.702411	0.711477	-0.0753625	0.0640861	0.76704	0.767904	0.788886	0.00256521	0.984117	0.802371	0.804189	0.827213	0.0397892	0.444164	0.847144	0.861568	0.873537	0.0866854	0.0360263	0.870932	0.862939	0.881108	0.0953222	0.0112462	0.788867	0.803374	0.808403	0.022256	0.667421	0.811315	0.830902	0.845663	0.888652	0.874548	0.0884355	0.00171171	0.82889	0.751747	0.759561	0.752548	0.793495
15	25445171	cg13083260	SNORD115-19	TSS1500	open_sea	NA	NA	0.728469	0.69443	0.72009	-0.0348361	0.629786	0.778266	0.768924	0.795815	0.0414121	0.709047	0.779342	0.749283	0.78259	0.0271611	0.765489	0.801975	0.831497	0.830196	0.0754019	0.309004	0.794782	0.815226	0.81031	0.056475	0.36865	0.798979	0.798312	0.810285	0.0560494	0.400123	0.758142	0.792815	0.760034	0.856689	0.815579	0.0614826	0.161747	0.807112	0.733433	0.738584	0.764097	0.779027
15	25445634	cg13586160	SNORD115-19	TSS1500	open_sea	NA	NA	0.792372	0.768816	0.799406	-0.0269985	0.479079	0.795983	0.769344	0.807215	-0.018665	0.785549	0.792267	0.796949	0.818105	-0.00891085	0.876428	0.833185	0.867941	0.86989	0.0434619	0.282542	0.854428	0.883938	0.884829	0.0594083	0.0686676	0.818824	0.827951	0.839935	0.014152	0.765048	0.826242	0.835446	0.876709	0.894578	0.8913	0.0656748	0.00651483	0.785283	0.791858	0.784925	0.756908	0.802311
15	25446337	cg13127699	SNORD115-17	TSS200	open_sea	NA	NA	0.798788	0.784686	0.811496	0.0277408	0.478873	0.778876	0.786043	0.806182	0.0230099	0.728708	0.83569	0.798496	0.843153	0.0589013	0.162619	0.821527	0.835724	0.843977	0.0603356	0.122085	0.812574	0.825561	0.826809	0.0441309	0.211514	0.803057	0.807179	0.818332	0.0353082	0.36397	0.771854	0.826963	0.805647	0.848417	0.840025	0.0570808	0.0215951	0.835237	0.748846	0.781791	0.787246	0.810819
15	25447503	cg18211918	SNORD115-19	TSS1500	open_sea	NA	NA	0.80292	0.775158	0.8088	-0.0544737	0.0134291	0.832387	0.854959	0.877655	0.0150527	0.707713	0.861179	0.855999	0.891031	0.0271387	0.324666	0.873479	0.878252	0.898292	0.03507	0.134339	0.873551	0.896266	0.90198	0.0396535	0.0537989	0.862981	0.893771	0.901385	0.0387214	0.0745655	0.881676	0.870129	0.879249	0.91525	0.922293	0.0598796	0.000111476	0.905053	0.834933	0.793305	0.808203	0.863566
15	25447799	cg26925450	SNORD115-19	TSS1500	open_sea	NA	NA	0.907376	0.905744	0.937793	0.00742763	0.770998	0.907245	0.934149	0.956856	0.0270646	0.287826	0.931305	0.933141	0.965921	0.0351656	0.115483	0.90995	0.943729	0.955396	0.0250691	0.280768	0.926184	0.944831	0.955827	0.0261098	0.182632	0.924925	0.94128	0.955899	0.0258455	0.214479	0.925873	0.918186	0.921513	0.957761	0.962101	0.0324736	0.0167769	0.946821	0.916641	0.913932	0.897215	0.950858
15	25448194	cg07083172	SNORD115-19	TSS200	open_sea	NA	NA	0.920808	0.922753	0.946434	0.00743355	0.803154	0.913527	0.938398	0.956841	0.0183527	0.635854	0.93203	0.920999	0.953061	0.0138638	0.656449	0.932589	0.93057	0.954297	0.0154216	0.64138	0.927069	0.948535	0.948751	0.0104549	0.696726	0.915682	0.908092	0.927415	-0.0111854	0.709009	0.904237	0.926799	0.91822	0.925244	0.944946	0.00654776	0.747477	0.911467	0.883862	0.87747	0.953783	0.927575
15	25448329	cg23029409	SNORD115-19	TSS200	open_sea	NA	NA	0.850256	0.835016	0.865838	0.00282613	0.955177	0.871124	0.888876	0.915651	0.0532983	0.157137	0.893972	0.871087	0.913654	0.0501205	0.192727	0.902924	0.894797	0.920819	0.0578481	0.0956105	0.907936	0.901172	0.918228	0.0561868	0.0689184	0.882524	0.894984	0.906215	0.0438051	0.185239	0.890922	0.875619	0.893779	0.896122	0.918473	0.0562863	0.0118895	0.905025	0.842903	0.863076	0.841755	0.888705
15	25448352	cg01888055	SNORD115-19	TSS200	open_sea	NA	NA	0.866207	0.842429	0.864061	0.0234443	0.531145	0.785536	0.771797	0.792174	-0.0477746	0.232892	0.913587	0.88685	0.920067	0.0789649	0.022494	0.88529	0.889034	0.898439	0.0579429	0.10653	0.875595	0.887818	0.875684	0.0360381	0.27313	0.854128	0.854361	0.854916	0.0149044	0.72967	0.816257	0.850256	0.884053	0.931629	0.882246	0.0424122	0.0755426	0.890239	0.786777	0.81811	0.792729	0.827416
15	25449371	cg20081432	SNORD115-17	TSS200	open_sea	NA	NA	0.810608	0.781467	0.815862	-0.0042607	0.913143	0.808787	0.799395	0.831144	0.0116259	0.840153	0.844034	0.84216	0.872364	0.0517079	0.0806923	0.836237	0.864714	0.868926	0.0488741	0.080891	0.84677	0.854724	0.862151	0.0430438	0.0871814	0.8229	0.850108	0.853324	0.0338626	0.221643	0.821595	0.826847	0.81511	0.880541	0.865235	0.0459358	0.0140311	0.86527	0.771075	0.777409	0.813918	0.830907
15	25449459	cg27048949	SNORD115-17	TSS200	open_sea	NA	NA	0.842747	0.854434	0.871818	-0.00528381	0.908836	0.87511	0.889182	0.918509	0.0420468	0.298091	0.906022	0.894264	0.934	0.0563128	0.110689	0.911771	0.914738	0.939884	0.0628174	0.0511456	0.89643	0.920554	0.924662	0.0484938	0.108037	0.892428	0.900451	0.917138	0.0406014	0.208401	0.914822	0.92274	0.902473	0.932759	0.949666	0.0733768	0.000595119	0.904108	0.875629	0.857968	0.845396	0.898171
15	25449481	cg25879705	SNORD115-17	TSS200	open_sea	NA	NA	0.707912	0.678698	0.689087	-0.12518	0.0181138	0.826311	0.810105	0.835558	0.0216573	0.854882	0.838231	0.813555	0.836623	0.0217242	0.78754	0.87999	0.887991	0.893552	0.0791249	0.179393	0.888562	0.909654	0.894507	0.0811858	0.110258	0.824157	0.817346	0.816046	0.00223482	0.980114	0.856452	0.869689	0.886905	0.866269	0.882031	0.068435	0.0663288	0.748934	0.707552	0.75773	0.736111	0.736244
15	25449617	cg05218035	SNORD115-17	IGR	open_sea	NA	NA	0.76081	0.76039	0.776308	-0.0131613	0.754895	0.772936	0.762384	0.789174	0.000162211	0.998755	0.84388	0.828069	0.864535	0.0744731	0.030843	0.824424	0.826226	0.840232	0.0507381	0.1663	0.814615	0.842603	0.837846	0.0493728	0.118756	0.785727	0.804526	0.807415	0.0186001	0.656411	0.81199	0.826274	0.842154	0.878346	0.86911	0.0803631	0.000415453	0.868316	0.765236	0.702116	0.815204	0.808991
15	25449918	cg26469244	SNORD115-21	TSS1500	open_sea	NA	NA	0.938888	0.945952	0.965745	-0.00280126	0.839525	0.944901	0.949414	0.97458	0.00631259	0.740873	0.942157	0.939624	0.965988	-0.00259954	0.873793	0.940372	0.950784	0.967754	-0.000594905	0.977746	0.938788	0.950415	0.956548	-0.0118262	0.23982	0.928478	0.951337	0.954088	-0.014364	0.173989	0.930995	0.924843	0.930883	0.926297	0.948674	-0.0193689	0.023976	0.945423	0.94176	0.938799	0.941538	0.958855
15	25449922	cg13130934	SNORD115-21	TSS1500	open_sea	NA	NA	0.920685	0.946646	0.956864	-0.00529376	0.702292	0.943903	0.921674	0.962753	0.00100148	0.976993	0.911011	0.942804	0.952482	-0.00969114	0.51619	0.925285	0.928801	0.949048	-0.0128523	0.334113	0.93171	0.943228	0.946262	-0.0156249	0.15008	0.922806	0.940853	0.945527	-0.0164271	0.144568	0.941972	0.872303	0.917285	0.922313	0.931868	-0.0296629	0.0043174	0.931977	0.940957	0.914096	0.930153	0.946278
15	25450131	cg02550537	SNORD115-21	TSS1500	open_sea	NA	NA	0.935016	0.913703	0.950223	0.0179046	0.513608	0.921742	0.924463	0.955648	0.0239846	0.527286	0.932735	0.915169	0.952266	0.0196209	0.540982	0.930756	0.935495	0.957407	0.025175	0.418401	0.93773	0.948052	0.956078	0.0243735	0.323916	0.922263	0.930568	0.943615	0.0115256	0.715002	0.896742	0.937229	0.927605	0.936717	0.948964	0.017416	0.344444	0.927063	0.882966	0.92191	0.853693	0.916365
15	25451326	cg23792952	SNORD115-15	TSS200	open_sea	NA	NA	0.486034	0.455942	0.447326	-0.0808832	0.077217	0.526759	0.478019	0.480742	-0.0474651	0.470513	0.665519	0.682995	0.67763	0.148858	0.00128708	0.655452	0.693627	0.66697	0.138791	0.00222954	0.665161	0.678529	0.657494	0.130622	0.00218303	0.509211	0.509298	0.484168	-0.0429962	0.390483	0.56844	0.604537	0.648728	0.654151	0.619431	0.0918569	0.0040388	0.56749	0.433499	0.465469	0.441544	0.459474
15	25451941	cg16525260	SNORD115-15	Body	open_sea	NA	NA	0.778009	0.711244	0.75305	0.0207446	0.736899	0.741821	0.749774	0.759293	0.0275021	0.769462	0.82891	0.762538	0.812371	0.0796688	0.164604	0.797919	0.77946	0.794045	0.0618645	0.28328	0.739894	0.7824	0.755856	0.0247294	0.652063	0.717824	0.78523	0.751721	0.0202192	0.757605	0.677426	0.74131	0.71454	0.775685	0.73789	0.00638444	0.895423	0.780257	0.677978	0.750317	0.624193	0.714079
15	25454024	cg19674051	SNORD115-15	Body	open_sea	NA	NA	0.90259	0.882017	0.914102	0.0246758	0.326552	0.889333	0.872724	0.911804	0.0231363	0.530327	0.895708	0.878107	0.910435	0.0204964	0.508135	0.904771	0.895776	0.916519	0.0271553	0.366289	0.884314	0.910382	0.897996	0.00950331	0.744719	0.877925	0.921351	0.908157	0.0192921	0.503708	0.87072	0.88926	0.850366	0.902286	0.896232	0.00766973	0.725841	0.877354	0.86807	0.861367	0.835251	0.873704
15	25454202	cg18257955	SNORD115-15	Body	open_sea	NA	NA	0.880067	0.87758	0.896206	0.00469221	0.927456	0.915814	0.896049	0.936113	0.0452386	0.306059	0.908847	0.920624	0.938717	0.0467014	0.24327	0.910008	0.905571	0.923042	0.0315714	0.489711	0.886928	0.89714	0.893741	0.00306024	0.947729	0.882492	0.911602	0.902506	0.0114627	0.811186	0.918813	0.918276	0.913709	0.907935	0.930558	0.0397611	0.106201	0.900994	0.813508	0.846737	0.825747	0.85425
15	25454579	cg20375947	SNORD115-15	Body	open_sea	NA	NA	0.777166	0.750597	0.778501	0.0942741	0.255033	0.726916	0.748104	0.75317	0.0693654	0.595801	0.827273	0.743233	0.805254	0.120568	0.212036	0.794902	0.794807	0.804322	0.120294	0.192938	0.758957	0.768915	0.76381	0.0807716	0.326992	0.756527	0.737101	0.751229	0.0678112	0.454099	0.726312	0.726443	0.700502	0.759508	0.742986	0.0595431	0.313922	0.755577	0.738908	0.736326	0.719571	0.752166
15	25454919	cg04310849	SNORD115-15	Body	open_sea	NA	NA	0.751048	0.739765	0.758748	-0.0855588	0.00318578	0.833458	0.819396	0.857007	0.0133324	0.83136	0.862167	0.853007	0.889124	0.0442287	0.201029	0.856181	0.843033	0.86776	0.023454	0.558366	0.85198	0.862248	0.86947	0.0261246	0.390005	0.853421	0.876222	0.885889	0.0422155	0.158346	0.846319	0.867544	0.885105	0.909664	0.910915	0.067456	0.000823968	0.891004	0.842236	0.871817	0.833875	0.890491
15	25455573	cg05395353	SNORD115-15	Body	open_sea	NA	NA	0.682662	0.678787	0.684948	-0.0987728	0.00321856	0.705278	0.695325	0.710173	-0.0729354	0.0399004	0.811919	0.785771	0.820908	0.036628	0.387624	0.842575	0.870236	0.874764	0.0911031	0.00612791	0.826057	0.848185	0.845229	0.0626334	0.0453139	0.772277	0.803884	0.797088	0.014141	0.75517	0.822676	0.825809	0.850187	0.902231	0.879102	0.0961924	7.13e-05	0.817167	0.72536	0.757907	0.77531	0.78676
15	25455991	cg22366938	SNORD115-15	Body	open_sea	NA	NA	0.80322	0.798134	0.798816	-0.0392178	0.301303	0.805775	0.827562	0.82793	-0.00944592	0.921285	0.888486	0.829243	0.863464	0.0249915	0.617656	0.871835	0.856187	0.867239	0.0292946	0.573791	0.850409	0.879587	0.851663	0.0146593	0.733666	0.820852	0.832965	0.817185	-0.0203125	0.656981	0.85006	0.799334	0.806402	0.817917	0.820209	-0.0169958	0.585144	0.873389	0.753443	0.822246	0.764184	0.799123
15	25456641	cg21134301	SNORD115-15	Body	open_sea	NA	NA	0.863883	0.863379	0.89235	0.0380566	0.228017	0.838333	0.851192	0.878046	0.0244897	0.645019	0.888764	0.885988	0.923063	0.0683221	0.0377035	0.89008	0.876366	0.905985	0.0518501	0.135893	0.883294	0.894765	0.905126	0.0518412	0.0800904	0.850675	0.876068	0.883192	0.029473	0.389695	0.866374	0.876267	0.879736	0.902981	0.915126	0.061707	0.00261633	0.87453	0.851321	0.862237	0.847935	0.889218
15	25456897	cg17734983	SNORD115-15	Body	open_sea	NA	NA	0.672717	0.674974	0.676052	0.0234982	0.75061	0.671993	0.709936	0.698206	0.0460532	0.645447	0.760513	0.70431	0.743485	0.0904481	0.188977	0.748036	0.734359	0.742155	0.0897707	0.174908	0.718857	0.728914	0.716645	0.0653534	0.266299	0.722354	0.710488	0.715846	0.0642403	0.293533	0.669056	0.699893	0.67828	0.729402	0.704114	0.0523279	0.20851	0.761814	0.673859	0.673688	0.68744	0.70764
15	25456904	cg04278444	SNORD115-15	Body	open_sea	NA	NA	0.683048	0.676908	0.683422	0.0625952	0.190205	0.703307	0.680978	0.700396	0.0799142	0.148192	0.706402	0.69244	0.707061	0.0857587	0.111445	0.705347	0.730858	0.71697	0.0963191	0.0560826	0.701542	0.734917	0.711064	0.0915173	0.0430401	0.708559	0.715636	0.711647	0.0917804	0.0411597	0.642848	0.71889	0.659145	0.744039	0.701501	0.0815006	0.0156467	0.719078	0.688798	0.712455	0.696038	0.71444
15	25457014	cg16929726	SNORD115-15	Body	open_sea	NA	NA	0.796079	0.777264	0.806648	0.0172858	0.506059	0.801706	0.795776	0.826034	0.037146	0.156019	0.835543	0.814719	0.853352	0.0634003	0.00876231	0.828434	0.832779	0.847184	0.0578086	0.00845912	0.839766	0.859247	0.862842	0.0744389	0.000510885	0.810451	0.824041	0.833542	0.0448354	0.0417675	0.783972	0.798414	0.819166	0.85681	0.84254	0.0539722	0.00110942	0.848313	0.75639	0.774822	0.754768	0.806297
15	25457439	cg07248195	SNORD115-15	Body	open_sea	NA	NA	0.740643	0.711278	0.735169	-0.0599799	0.11726	0.806913	0.800701	0.829103	0.0344223	0.545982	0.831871	0.796992	0.837357	0.0415954	0.375806	0.857454	0.867184	0.880153	0.0849623	0.0236542	0.847637	0.873937	0.870282	0.076083	0.0295234	0.826226	0.847549	0.851012	0.0565691	0.137105	0.81284	0.827591	0.860747	0.883189	0.872864	0.0784662	0.00250166	0.847288	0.719298	0.787888	0.732534	0.788175
15	25457690	cg02705035	SNORD115-15	Body	open_sea	NA	NA	0.570019	0.58514	0.56862	-0.0190625	0.638857	0.604331	0.592896	0.592664	0.00518271	0.95816	0.603373	0.610715	0.602171	0.0139862	0.790187	0.614697	0.658003	0.624518	0.0368829	0.381541	0.610694	0.678383	0.630359	0.0439724	0.203152	0.612423	0.624689	0.60789	0.0212253	0.614926	0.616809	0.635305	0.629889	0.680121	0.645595	0.0585789	0.0120172	0.635099	0.597063	0.631993	0.596553	0.616031
15	25459305	cg05055833	SNORD115-15	Body	open_sea	NA	NA	0.782273	0.797283	0.779797	-0.0584061	0.142375	0.724711	0.734027	0.725797	-0.111762	0.00635894	0.776711	0.834553	0.796624	-0.0421925	0.404767	0.786197	0.846807	0.808408	-0.0297195	0.615017	0.803224	0.873794	0.801902	-0.0354537	0.395127	0.811047	0.853568	0.798257	-0.0394696	0.360431	0.849047	0.836991	0.797677	0.815756	0.820843	-0.0166374	0.647303	0.837478	0.692895	0.80499	0.780599	0.763737
15	25459423	cg26800551	SNORD115-15	Body	open_sea	NA	NA	0.883555	0.8767	0.901768	0.0090305	0.821804	0.860882	0.886564	0.904073	0.012067	0.857572	0.930697	0.915548	0.950319	0.0570014	0.0795511	0.91403	0.903763	0.9286	0.0359019	0.316257	0.929653	0.925972	0.935082	0.0432393	0.130895	0.844321	0.8863	0.872876	-0.0192836	0.606458	0.861182	0.89619	0.892933	0.914428	0.912973	0.0211186	0.345019	0.899318	0.852375	0.846589	0.874251	0.884283
15	25460583	cg10963511	SNORD115-15	Body	open_sea	NA	NA	0.755563	0.739374	0.760778	-0.000313743	0.996451	0.774952	0.76114	0.789138	0.0286096	0.719379	0.822404	0.765522	0.815796	0.0541292	0.320235	0.783727	0.791652	0.796774	0.0358152	0.557152	0.774464	0.774112	0.775471	0.0154789	0.769476	0.761706	0.775051	0.775869	0.015513	0.795293	0.727091	0.755534	0.711663	0.7756	0.760023	-0.000223313	0.996381	0.78369	0.748128	0.764526	0.765306	0.784491
15	25463652	cg04675922	SNORD115-15	Body	open_sea	NA	NA	0.93469	0.920751	0.958929	0.00767953	0.664135	0.930112	0.928686	0.964734	0.0139541	0.536575	0.920706	0.915582	0.951869	0.000420702	0.98801	0.94629	0.934197	0.967318	0.0162348	0.375604	0.930967	0.946756	0.957219	0.00640045	0.709924	0.937627	0.931946	0.956711	0.0056723	0.778796	0.930607	0.92122	0.934959	0.96344	0.967242	0.0166471	0.110762	0.95813	0.93603	0.93272	0.937019	0.969399
15	25463719	cg25195643	SNORD115-15	Body	open_sea	NA	NA	0.794864	0.749287	0.786924	0.0606158	0.222306	0.770038	0.787782	0.800454	0.0746817	0.203142	0.826267	0.748854	0.806781	0.0800214	0.169823	0.819224	0.822204	0.832833	0.106731	0.0360767	0.770356	0.78626	0.778625	0.0534926	0.278848	0.748797	0.777745	0.769334	0.0438412	0.416824	0.793379	0.770227	0.776708	0.811418	0.809492	0.0839999	0.0106156	0.799011	0.788543	0.767808	0.751076	0.795019
15	25463741	cg11031564	SNORD115-15	Body	open_sea	NA	NA	0.856127	0.812903	0.846657	0.00184052	0.96946	0.818695	0.824517	0.841566	-0.00254915	0.977429	0.895006	0.879586	0.907644	0.0623688	0.0509231	0.877834	0.886551	0.894212	0.0495628	0.131235	0.868693	0.859845	0.858531	0.0147423	0.665479	0.85003	0.875318	0.862912	0.0187172	0.604827	0.849306	0.835089	0.847711	0.915297	0.873519	0.0295043	0.153548	0.878106	0.843229	0.857041	0.832392	0.862214
15	25464436	cg27328211	SNORD115-15	Body	open_sea	NA	NA	0.833037	0.816233	0.849352	0.0180525	0.574363	0.784522	0.791641	0.813261	-0.0174513	0.740331	0.853333	0.852428	0.884759	0.0528989	0.0853685	0.825671	0.845361	0.852684	0.0213713	0.577926	0.852971	0.879055	0.881148	0.0508337	0.049784	0.816082	0.840024	0.845321	0.0146605	0.688984	0.822952	0.832085	0.853913	0.87889	0.878419	0.0479098	0.0140159	0.903326	0.808588	0.814539	0.781128	0.854194
15	25465328	cg09628216	SNORD115-15	Body	open_sea	NA	NA	0.69571	0.687193	0.697333	-0.104252	0.00683099	0.795755	0.811258	0.830457	0.0294381	0.652042	0.81663	0.831702	0.850707	0.0486176	0.300938	0.873339	0.875117	0.895422	0.0938695	0.0135034	0.831636	0.833627	0.841607	0.0410906	0.289003	0.780039	0.789026	0.794876	-0.00600294	0.920328	0.834584	0.846736	0.853645	0.886844	0.886464	0.0857532	0.00113638	0.806983	0.684321	0.739194	0.762818	0.765154
15	25465466	cg04431777	SNORD115-15	Body	open_sea	NA	NA	0.890066	0.87836	0.907613	0.0186378	0.563947	0.86838	0.871387	0.901628	0.0134216	0.820388	0.915711	0.888761	0.930652	0.04121	0.212495	0.914147	0.913366	0.936112	0.0471894	0.120668	0.889228	0.917789	0.912717	0.0247092	0.393454	0.853538	0.889147	0.882807	-0.00561466	0.896506	0.91871	0.920152	0.921721	0.903027	0.942185	0.0540994	0.00747702	0.910655	0.853846	0.846502	0.881186	0.894138
15	25466114	cg18058682	SNORD115-15	Body	open_sea	NA	NA	0.904685	0.874826	0.914531	0.0041101	0.92389	0.907218	0.896414	0.936601	0.0268227	0.545764	0.895302	0.890485	0.922377	0.0115496	0.791492	0.904224	0.920193	0.935385	0.0250828	0.525015	0.880898	0.899267	0.895479	-0.0140271	0.675528	0.900941	0.907429	0.920266	0.0102259	0.799439	0.878873	0.874422	0.909474	0.905555	0.916324	0.00664918	0.803819	0.907318	0.873049	0.887899	0.876622	0.907857
15	25466125	cg20310319	SNORD115-15	Body	open_sea	NA	NA	0.912736	0.879614	0.922814	0.00467812	0.864049	0.896347	0.893309	0.929975	0.0124761	0.730724	0.919268	0.906813	0.943638	0.0249457	0.274143	0.912978	0.892981	0.923629	0.00553122	0.879317	0.908508	0.931558	0.932227	0.0149231	0.466318	0.9027	0.912722	0.92335	0.00554751	0.841709	0.892865	0.915028	0.875052	0.916818	0.924068	0.0066717	0.709396	0.919441	0.90293	0.889115	0.876151	0.921613
15	25467603	cg03462348	SNORD115-11	TSS1500	open_sea	NA	NA	0.771799	0.752341	0.776327	0.00212239	0.981584	0.803155	0.804636	0.829892	0.056222	0.508726	0.836935	0.836484	0.863698	0.0890322	0.182351	0.854101	0.869695	0.880375	0.106273	0.077569	0.833049	0.868905	0.86014	0.0870504	0.114274	0.788773	0.804601	0.806632	0.0332437	0.64232	0.851182	0.807232	0.830434	0.870748	0.867104	0.0937526	0.0180047	0.831994	0.740751	0.760985	0.729952	0.782612
15	25468075	cg00334691	SNORD115-11	TSS1500	open_sea	NA	NA	0.815198	0.797516	0.827718	-0.023232	0.594411	0.810191	0.82889	0.849109	-0.00126653	0.992062	0.896131	0.898598	0.934422	0.0828621	0.0358745	0.862433	0.864102	0.883314	0.0323588	0.511741	0.865003	0.90582	0.902211	0.0521797	0.150422	0.863757	0.883069	0.89515	0.044779	0.251257	0.863583	0.86137	0.898397	0.929576	0.922887	0.0727317	0.00442755	0.911584	0.867273	0.868173	0.834159	0.902249
15	25468464	cg23520458	SNORD115-15	Body	open_sea	NA	NA	0.719842	0.76755	0.740679	0.0130344	0.565744	0.737104	0.75094	0.741476	0.0138323	0.67514	0.781703	0.779606	0.776996	0.0493516	0.00925876	0.749783	0.779037	0.761528	0.0338835	0.0983083	0.756574	0.817613	0.781035	0.0533913	0.00440967	0.75734	0.78898	0.768292	0.0406478	0.0230484	0.763826	0.760007	0.775668	0.831253	0.779464	0.0518199	0.000316834	0.814787	0.757285	0.745929	0.74723	0.762721
15	25469014	cg12227411	SNORD115-15	Body	open_sea	NA	NA	0.738546	0.707997	0.722937	0.0884349	0.30007	0.685858	0.714093	0.702467	0.0683127	0.613924	0.84701	0.766642	0.815592	0.180656	0.0415432	0.799645	0.774959	0.78618	0.151802	0.0842658	0.728437	0.714875	0.703768	0.0705585	0.412337	0.655152	0.658563	0.64148	0.00789323	0.951911	0.732477	0.744851	0.730286	0.711911	0.732618	0.0988186	0.0845763	0.672815	0.630061	0.67116	0.675862	0.657924
15	25469586	cg13615402	SNORD115-15	Body	open_sea	NA	NA	0.89074	0.860882	0.892299	0.00849014	0.821948	0.874709	0.879281	0.904625	0.0215235	0.651222	0.914695	0.919655	0.94146	0.0571431	0.0472274	0.90594	0.920986	0.931174	0.0473978	0.11854	0.890309	0.912102	0.902258	0.0193466	0.513228	0.883067	0.881658	0.888726	0.00544614	0.896532	0.854318	0.872668	0.927007	0.885983	0.900833	0.0177603	0.444337	0.853103	0.854711	0.877729	0.858185	0.872269
15	25469866	cg12310189	SNORD115-15	Body	open_sea	NA	NA	0.855754	0.839217	0.871276	-0.00126831	0.978106	0.837634	0.844869	0.874031	0.00221505	0.980264	0.873566	0.845866	0.891373	0.0183255	0.659848	0.869249	0.885446	0.899305	0.0268007	0.480876	0.872858	0.884852	0.893125	0.0215666	0.486482	0.860894	0.879898	0.891036	0.0190338	0.591769	0.874092	0.870486	0.854977	0.909617	0.910947	0.0392869	0.0521478	0.907871	0.859627	0.847716	0.835028	0.893268
15	25470815	cg21751623	SNORD115-15	Body	open_sea	NA	NA	0.850851	0.820417	0.853262	0.0199649	0.729749	0.872151	0.866963	0.901826	0.0691726	0.205347	0.875476	0.888564	0.909821	0.076051	0.149626	0.913217	0.90349	0.929246	0.0960277	0.0402587	0.86384	0.891005	0.882242	0.0500071	0.269238	0.854992	0.851837	0.862584	0.0298835	0.586931	0.861573	0.867754	0.885834	0.892348	0.899165	0.0666668	0.0332229	0.804225	0.815775	0.846081	0.740173	0.815276
15	25471851	cg06819813	SNORD115-15	Body	open_sea	NA	NA	0.648554	0.667692	0.656512	-0.024757	0.76881	0.621345	0.641008	0.628201	-0.0527309	0.62682	0.80459	0.756204	0.795352	0.113481	0.127288	0.8382	0.846652	0.855169	0.173917	0.00765144	0.802276	0.8123	0.806977	0.126861	0.0380703	0.696715	0.720604	0.704847	0.0243505	0.784032	0.763851	0.81955	0.819005	0.818999	0.823521	0.14294	0.00117402	0.756558	0.713812	0.723111	0.704287	0.732752
15	25471927	cg06747254	SNORD115-15	Body	open_sea	NA	NA	0.86602	0.817097	0.854441	0.00619859	0.942891	0.845274	0.873051	0.886129	0.0385551	0.708736	0.89546	0.861551	0.899109	0.0504151	0.486643	0.862618	0.889	0.888295	0.0401511	0.629241	0.837943	0.851794	0.84258	-0.00464461	0.952687	0.841356	0.865923	0.857919	0.0101771	0.904623	0.814974	0.803022	0.805002	0.842411	0.830813	-0.0166078	0.736407	0.816238	0.774112	0.828941	0.830814	0.825422
15	25472237	cg09593033	SNORD115-15	Body	open_sea	NA	NA	0.909127	0.910865	0.933002	0.0215791	0.455987	0.894515	0.885347	0.921575	0.0107421	0.856283	0.936525	0.912693	0.950582	0.0386192	0.204899	0.934581	0.919798	0.948593	0.0371251	0.219716	0.923144	0.92786	0.937376	0.0266857	0.322921	0.875151	0.924582	0.912705	0.00172847	0.969554	0.905608	0.876292	0.931119	0.925678	0.932868	0.0222109	0.265732	0.934289	0.859184	0.857356	0.862333	0.893754
15	25472950	cg06127174	SNORD115-15	Body	open_sea	NA	NA	0.963091	0.955024	0.943516	-0.00197291	0.940147	0.956948	0.947101	0.940424	-0.00506498	0.906003	0.965736	0.950288	0.943166	-0.00232299	0.938311	0.957785	0.948642	0.940261	-0.0052277	0.864844	0.953658	0.936785	0.925384	-0.0201046	0.233908	0.95184	0.955605	0.934924	-0.0105647	0.606151	0.947832	0.94928	0.941216	0.930044	0.924358	-0.0211303	0.0884505	0.914692	0.940167	0.943574	0.903605	0.905142
15	25473120	cg12910936	SNORD115-15	Body	open_sea	NA	NA	0.884669	0.889251	0.903674	0.0182645	0.907409	0.595719	0.542034	0.554845	-0.329799	0.00215458	0.89389	0.895488	0.915798	0.0298598	0.86154	0.90725	0.882537	0.908324	0.0228774	0.910923	0.0881579	0.0715925	0.0522707	-0.832337	4.76e-11	0.60397	0.674177	0.620697	-0.264375	0.00731381	0.857968	0.89644	0.878277	0.849553	0.884661	0.000248158	0.998397	0.889151	0.841188	0.864274	0.851236	0.870757
15	25473398	cg07020176	SNORD115-15	Body	open_sea	NA	NA	0.743757	0.73598	0.752911	-0.0831979	0.022951	0.828928	0.83598	0.864585	0.0290476	0.640455	0.828564	0.847677	0.867518	0.0308144	0.509592	0.860651	0.86629	0.884258	0.04823	0.268387	0.903884	0.911913	0.929017	0.0938041	0.00560937	0.830525	0.847557	0.856975	0.0214747	0.639027	0.869913	0.871487	0.889552	0.925306	0.925027	0.0896663	0.000314715	0.895357	0.826534	0.796596	0.817487	0.861971
15	25474668	cg20385970	SNORD115-15	Body	open_sea	NA	NA	0.714145	0.608489	0.653704	-0.0537779	0.381622	0.587594	0.637534	0.602062	-0.104989	0.0908343	0.78906	0.687704	0.737275	0.0292739	0.725123	0.764228	0.674076	0.708346	0.000938733	0.994431	0.717993	0.69794	0.682372	-0.0239548	0.714778	0.691555	0.725939	0.693415	-0.0133442	0.869453	0.679245	0.716398	0.701613	0.652389	0.685634	-0.0211711	0.659648	0.63762	0.684623	0.673599	0.648607	0.655496
15	25474735	cg19680696	SNORD115-15	Body	open_sea	NA	NA	0.887691	0.861761	0.890081	-0.00146751	0.976773	0.84639	0.897442	0.896938	0.00610023	0.945547	0.899631	0.877789	0.909637	0.0175323	0.688203	0.891625	0.894694	0.904249	0.0127256	0.80646	0.871683	0.880856	0.869083	-0.0215522	0.519867	0.819499	0.856964	0.836682	-0.0543518	0.0793688	0.876456	0.862861	0.847727	0.865119	0.8764	-0.0143415	0.585948	0.857626	0.80898	0.853954	0.839837	0.847877
15	25474743	cg22807187	SNORD115-15	Body	open_sea	NA	NA	0.880652	0.878844	0.897168	0.0106718	0.683674	0.872791	0.883655	0.909411	0.0236126	0.447882	0.897699	0.862099	0.904563	0.017541	0.558002	0.897431	0.899395	0.915849	0.0293692	0.243853	0.887214	0.897674	0.894993	0.00938364	0.723142	0.877491	0.871957	0.884334	-0.00169702	0.962966	0.872208	0.875527	0.887001	0.919214	0.909334	0.0236389	0.121457	0.861543	0.875	0.897612	0.927221	0.90942
15	25475833	cg21253392	SNORD115-15	Body	open_sea	NA	NA	0.92375	0.918317	0.954569	0.0153568	0.303616	0.92446	0.915282	0.957543	0.0188781	0.327264	0.916062	0.928445	0.958259	0.0187812	0.281101	0.946507	0.943698	0.973207	0.0340591	0.0171765	0.930342	0.930498	0.95147	0.0127718	0.393583	0.919478	0.937122	0.952587	0.0135918	0.409235	0.938359	0.918313	0.926929	0.946803	0.964135	0.0257277	0.0120176	0.941039	0.928065	0.934242	0.929705	0.963786
15	25475940	cg09613887	SNORD115-15	Body	open_sea	NA	NA	0.840324	0.846071	0.832278	-0.0313874	0.231578	0.907305	0.89515	0.891908	0.0282424	0.43636	0.942159	0.88863	0.902667	0.0390011	0.203153	0.924687	0.917374	0.910049	0.0463836	0.0904518	0.911205	0.924468	0.898864	0.0351986	0.155985	0.855301	0.892045	0.858004	-0.00566089	0.882446	0.914392	0.906906	0.895796	0.915762	0.894422	0.0307568	0.0844673	0.867528	0.847036	0.857722	0.854515	0.841169
15	25476056	cg18972584	SNORD115-15	Body	open_sea	NA	NA	0.894747	0.843163	0.899327	0.00374017	0.894369	0.87229	0.877457	0.913938	0.0190442	0.480234	0.881724	0.894076	0.925492	0.0293187	0.170961	0.879851	0.904755	0.918694	0.0231114	0.280909	0.908478	0.917942	0.936467	0.0417631	0.0116778	0.891905	0.901726	0.923147	0.0280289	0.128186	0.859207	0.879298	0.899348	0.926507	0.927749	0.0329601	0.0117301	0.925984	0.867312	0.889871	0.836094	0.915005
15	25476386	cg14154381	SNORD115-15	Body	open_sea	NA	NA	0.785396	0.851045	0.819742	-0.0398231	0.203198	0.820454	0.768199	0.804131	-0.0548109	0.105582	0.883465	0.89684	0.904196	0.0440579	0.202484	0.874725	0.891282	0.887881	0.0283465	0.470885	0.868268	0.838303	0.836779	-0.0218245	0.492329	0.836553	0.845205	0.827415	-0.0316055	0.312859	0.812834	0.83775	0.837253	0.82866	0.827425	-0.0313901	0.160555	0.813953	0.782713	0.807182	0.759186	0.783864
15	25477895	cg24690882	SNORD115-35	TSS1500	open_sea	NA	NA	0.861843	0.850624	0.884517	0.00603432	0.856789	0.855434	0.854104	0.890334	0.012569	0.795731	0.874398	0.879246	0.911385	0.0323255	0.273317	0.876289	0.886084	0.904226	0.0257884	0.384943	0.882364	0.899121	0.90823	0.030658	0.203889	0.878624	0.894093	0.910256	0.0323218	0.194357	0.838336	0.881721	0.876941	0.916968	0.912998	0.0353944	0.0468648	0.889769	0.882237	0.886871	0.869681	0.916696
15	25477956	cg10092080	SNORD115-35	TSS1500	open_sea	NA	NA	0.896184	0.85111	0.898191	0.0276377	0.355428	0.891273	0.880152	0.921163	0.0513347	0.0851226	0.905806	0.87798	0.921286	0.0502216	0.105664	0.900434	0.886838	0.913917	0.0434522	0.157759	0.866404	0.90467	0.896722	0.0271461	0.339421	0.871405	0.915366	0.91125	0.0412814	0.139403	0.818926	0.827749	0.863848	0.907176	0.87775	0.0080538	0.753096	0.891845	0.794031	0.85818	0.853573	0.87167
15	25478725	cg01694628	SNORD115-35	TSS1500	open_sea	NA	NA	0.727214	0.688066	0.712552	0.0683597	0.287806	0.720615	0.693508	0.716179	0.0724046	0.395575	0.775995	0.742639	0.773187	0.128494	0.0573061	0.75638	0.761065	0.760399	0.116363	0.0793349	0.738083	0.720567	0.720795	0.0778543	0.205689	0.731348	0.720744	0.725182	0.0819477	0.191878	0.709141	0.763706	0.690065	0.707024	0.7282	0.0848406	0.0533855	0.762075	0.708501	0.710383	0.771649	0.748798
15	25479259	cg22109801	SNORD115-35	TSS200	open_sea	NA	NA	0.79823	0.774151	0.804879	0.0578769	0.197441	0.746569	0.765741	0.775689	0.029135	0.721854	0.832862	0.792639	0.838134	0.0906342	0.0679597	0.818994	0.823561	0.83554	0.088638	0.0571092	0.788253	0.817277	0.808581	0.0626574	0.14515	0.755414	0.777177	0.774638	0.0283993	0.599394	0.750419	0.797326	0.760203	0.834452	0.808908	0.0626306	0.0439802	0.796301	0.703839	0.765519	0.72833	0.765696
15	25479368	cg16864359	SNORD115-35	TSS200	open_sea	NA	NA	0.884026	0.830037	0.876653	0.0348458	0.385632	0.863258	0.836751	0.878161	0.0369474	0.49957	0.894002	0.867441	0.907376	0.0649898	0.12629	0.89111	0.878253	0.900931	0.0591216	0.143903	0.870012	0.874913	0.877137	0.0362852	0.339635	0.82248	0.846758	0.842791	0.00151989	0.980811	0.844743	0.848767	0.855629	0.890211	0.881963	0.0409127	0.117883	0.843651	0.805411	0.77183	0.829032	0.827398
15	25480005	cg19623835	SNORD115-29	TSS1500	open_sea	NA	NA	0.790025	0.755947	0.789499	-0.0207482	0.722323	0.780298	0.779447	0.802847	-0.00698273	0.957523	0.856423	0.839698	0.877739	0.0667979	0.21206	0.851357	0.86318	0.87631	0.0659406	0.199919	0.837441	0.848895	0.853649	0.0443618	0.341577	0.822597	0.848683	0.852351	0.0427436	0.404472	0.830112	0.849233	0.892802	0.892884	0.898493	0.088973	0.0047462	0.871637	0.815162	0.809209	0.81714	0.854711
15	25480975	cg00501006	SNORD115-29	TSS1500	open_sea	NA	NA	0.897392	0.884973	0.906178	-0.0192209	0.450181	0.90226	0.896638	0.926509	0.00177219	0.980372	0.919892	0.918414	0.939872	0.0141262	0.659846	0.909698	0.911645	0.924521	-0.000765444	0.98827	0.907259	0.883037	0.888302	-0.0363335	0.111542	0.885679	0.894896	0.891205	-0.0337572	0.154373	0.854677	0.902752	0.866622	0.900132	0.89311	-0.0315351	0.06184	0.859023	0.856465	0.910673	0.891438	0.889135
15	25481210	cg06298530	SNORD115-11	TSS200	open_sea	NA	NA	0.730655	0.737234	0.710588	-0.117436	0.0312061	0.797438	0.784258	0.788309	-0.0391582	0.685836	0.864338	0.829491	0.830824	0.00242145	0.981487	0.793473	0.871531	0.82329	-0.00476293	0.967713	0.876995	0.861577	0.833058	0.00607549	0.935133	0.814573	0.7915	0.773871	-0.0535135	0.374713	0.856444	0.789223	0.850227	0.766617	0.802058	-0.025219	0.610314	0.665763	0.726539	0.774002	0.568071	0.666227
15	25481443	cg03425194	SNORD115-11	IGR	open_sea	NA	NA	0.623858	0.618837	0.612038	-0.114348	0.0212177	0.702817	0.663749	0.686694	-0.0393712	0.648051	0.821551	0.79124	0.823076	0.0962963	0.0874773	0.852525	0.852532	0.863854	0.137414	0.00619554	0.807431	0.792963	0.794523	0.0692824	0.156435	0.733594	0.782785	0.75502	0.0294027	0.643211	0.813886	0.859191	0.856194	0.887993	0.871647	0.145864	3.06e-05	0.606346	0.688823	0.622965	0.609101	0.628856
15	25481539	cg25879561	SNORD115-11	IGR	open_sea	NA	NA	0.6938	0.712831	0.703721	-0.0142781	0.822369	0.637294	0.580244	0.600884	-0.116747	0.0157969	0.832002	0.828915	0.846264	0.127799	0.00861766	0.807438	0.873911	0.849155	0.131116	0.00535565	0.812515	0.785585	0.791888	0.0750292	0.0966519	0.709783	0.730337	0.711556	-0.00567217	0.939261	0.743185	0.789705	0.791302	0.835047	0.799215	0.0819352	0.0111431	0.710367	0.714391	0.50056	0.576123	0.616783
15	25482808	cg21268347	SNORD115-37	TSS1500	open_sea	NA	NA	0.643867	0.677718	0.662601	-0.0234618	0.39185	0.648701	0.624772	0.636485	-0.0492443	0.0570374	0.671588	0.687409	0.684736	-0.00185063	0.967946	0.675261	0.718414	0.692915	0.00688305	0.876316	0.695583	0.699406	0.688211	0.0032803	0.919712	0.706572	0.73004	0.719216	0.0340347	0.179347	0.670613	0.71489	0.693676	0.751149	0.719837	0.0345251	0.0598946	0.725016	0.671647	0.666386	0.683855	0.694988
15	25483088	cg17208360	SNORD115-37	TSS200	open_sea	NA	NA	0.84477	0.824335	0.855399	0.0353083	0.353873	0.771052	0.771659	0.790311	-0.0292542	0.624093	0.887702	0.868203	0.908373	0.0877081	0.0201767	0.861966	0.889365	0.893501	0.0733953	0.0438351	0.863587	0.88416	0.882307	0.0631802	0.0575348	0.836089	0.859991	0.860426	0.0409774	0.280475	0.868138	0.861877	0.879948	0.893148	0.902798	0.0833895	0.000632014	0.877505	0.813949	0.86537	0.846198	0.873491
15	25483498	cg19281595	SNORD115-38	TSS1500	open_sea	NA	NA	0.914784	0.943804	0.95462	0.0160698	0.374325	0.928949	0.932885	0.961147	0.0231605	0.281015	0.930444	0.944948	0.965793	0.0269843	0.158593	0.92079	0.938957	0.953385	0.0150307	0.51811	0.887449	0.911156	0.900037	-0.0378316	0.0220014	0.921798	0.921825	0.936054	-0.0021614	0.937101	0.933918	0.938272	0.938424	0.913527	0.953614	0.015849	0.263768	0.92881	0.910992	0.923881	0.918385	0.941164
15	25483548	cg07945925	SNORD115-38	TSS1500	open_sea	NA	NA	0.89539	0.864062	0.901006	0.0176551	0.786556	0.882045	0.90914	0.927653	0.0450645	0.568654	0.896891	0.890147	0.919812	0.0361355	0.581912	0.899274	0.901902	0.916876	0.0337306	0.65118	0.872818	0.875433	0.877031	-0.00526483	0.939425	0.884918	0.882485	0.895469	0.012638	0.861984	0.854044	0.916932	0.849639	0.851713	0.886757	0.00440234	0.934185	0.90593	0.886538	0.881395	0.823622	0.88934
15	25483559	cg18208073	SNORD115-38	TSS1500	open_sea	NA	NA	0.929267	0.909064	0.939198	0.00546249	0.783715	0.91623	0.909109	0.943216	0.0101759	0.722364	0.927767	0.928128	0.949501	0.0153938	0.393585	0.9295	0.93066	0.949286	0.0157319	0.415828	0.913694	0.937301	0.929539	-0.00337882	0.866559	0.916898	0.914936	0.924265	-0.00908841	0.633984	0.93225	0.921468	0.902258	0.88427	0.924102	-0.00880076	0.613641	0.935869	0.913575	0.905654	0.908521	0.928121
15	25483711	cg01555369	SNORD115-38	TSS1500	open_sea	NA	NA	0.839668	0.82051	0.853776	-0.00863556	0.821948	0.840338	0.830465	0.866772	0.00499658	0.949077	0.836227	0.836217	0.863947	0.000945191	0.985906	NA	0.882405	NA	NA	NA	0.882422	0.894429	0.903526	0.042075	0.125259	0.857731	0.883721	0.890659	0.0287438	0.360178	0.848268	0.886015	0.873914	0.919114	0.914943	0.0533418	0.00690208	0.896905	0.791441	0.821754	0.761938	0.841599
15	25484824	cg05163842	SNORD115-38	TSS200	open_sea	NA	NA	0.762394	0.718722	0.7529	0.0210004	0.792548	0.74244	0.77061	0.775626	0.0441992	0.680214	0.79261	0.744202	0.7868	0.0544246	0.490583	0.813353	0.768695	0.800412	0.0686048	0.372032	0.757752	0.79351	0.777008	0.0462084	0.475761	0.772191	0.763593	0.775737	0.0445494	0.531426	0.741536	0.760586	0.75909	0.809865	0.788104	0.0570592	0.190245	0.791335	0.748328	0.740647	0.703597	0.762118
15	25484878	cg12947852	SNORD115-38	TSS200	open_sea	NA	NA	0.826273	0.806511	0.837649	-0.0150592	0.732165	0.842432	0.825973	0.864985	0.0130188	0.8744	0.849547	0.839975	0.87344	0.0202345	0.684579	0.855489	0.873876	0.88351	0.0309563	0.522417	0.849951	0.881949	0.877601	0.0258727	0.496993	0.806903	0.848279	0.842057	-0.0100794	0.844443	0.830463	0.880353	0.807008	0.887505	0.880835	0.0290122	0.282116	0.861854	0.840558	0.831862	0.837737	0.87062
15	25484940	cg12629254	SNORD115-38	TSS200	open_sea	NA	NA	0.893506	0.880519	0.912867	0.0284929	0.351544	0.896535	0.884212	0.925384	0.0416873	0.242994	0.919574	0.890491	0.934953	0.0500218	0.129541	0.891197	0.900814	0.916809	0.0325087	0.360799	0.919937	0.906141	0.922746	0.0392623	0.17003	0.893751	0.903077	0.914137	0.0302958	0.325702	0.902263	0.900509	0.88609	0.916039	0.928658	0.0450574	0.0218884	0.877677	0.885236	0.885744	0.872112	0.9057
15	25485996	cg23476447	SNORD115-39	TSS1500	open_sea	NA	NA	0.88398	0.910031	0.877685	-0.0438532	0.0151063	0.899835	0.915389	0.890001	-0.0315369	0.130062	0.934519	0.918329	0.902185	-0.0193531	0.38284	0.910333	0.846997	0.859327	-0.0622106	0.00204402	0.894698	0.891853	0.860753	-0.0607845	0.000346671	0.870845	0.914406	0.859974	-0.0615637	0.000478012	0.884687	0.872299	0.866112	0.900361	0.853873	-0.0676651	4.19e-07	0.88155	0.884671	0.883666	0.874662	0.849904
15	25486368	cg01010923	SNORD115-39	TSS1500	open_sea	NA	NA	0.686669	0.6801	0.686232	0.0350385	0.49526	0.736105	0.727292	0.745116	0.0940514	0.0510357	0.754143	0.757768	0.770135	0.118316	0.0123223	0.77337	0.830664	0.810694	0.159357	0.000392604	0.782691	0.799922	0.791522	0.141372	0.000824262	0.672781	0.708987	0.686359	0.0359261	0.496133	0.755031	0.769721	0.823976	0.824022	0.811315	0.160711	2.03e-06	0.710482	0.703538	0.64465	0.700369	0.69518
15	25486613	cg19554564	SNORD115-39	TSS1500	open_sea	NA	NA	0.745973	0.721774	0.744076	-0.0384379	0.552395	0.781996	0.7917	0.809765	0.0275314	0.812423	0.856386	0.837718	0.875476	0.0923347	0.150928	0.874847	0.895662	0.906545	0.123909	0.0290588	0.863304	0.895181	0.891172	0.109483	0.0363586	0.821836	0.810188	0.827004	0.0450806	0.485405	0.889182	0.834709	0.855444	0.915251	0.903195	0.121333	0.00164039	0.876162	0.802644	0.771123	0.793991	0.831066
15	25486849	cg10671180	SNORD115-39	TSS200	open_sea	NA	NA	0.790275	0.794682	0.801482	-0.0137263	0.731867	0.826416	0.866487	0.870477	0.055848	0.128771	0.843387	0.876297	0.881143	0.0653721	0.0602169	0.838173	0.831384	0.841552	0.0263941	0.541829	0.871232	0.864262	0.86459	0.0503496	0.0965909	0.834497	0.797809	0.815323	0.000767627	0.988812	0.857416	0.885633	0.846411	0.81057	0.865834	0.0514168	0.0416841	0.800163	0.791429	0.803056	0.798365	0.806243
15	25486871	cg04200704	SNORD115-39	TSS200	open_sea	NA	NA	0.79211	0.773869	0.773699	0.0909253	0.317384	0.764604	0.81852	0.797338	0.115097	0.308775	0.810275	0.707238	0.753215	0.0700675	0.543727	0.786606	0.756637	0.760683	0.0780774	0.512167	0.714529	0.732727	0.698592	0.0170882	0.881203	0.70341	0.690716	0.676249	-0.00570707	0.967809	0.793269	0.655077	0.69219	0.670362	0.70051	0.0186143	0.826751	0.712542	0.782027	0.779296	0.653846	0.723619
15	25487823	cg26344776	SNORD115-40	TSS1500	open_sea	NA	NA	0.859375	0.828522	0.857037	-0.00445318	0.923872	0.798621	0.781139	0.805135	-0.0556862	0.103611	0.881545	0.888998	0.905578	0.0436148	0.215828	0.890993	0.8918	0.903963	0.0425258	0.235187	0.903025	0.899195	0.901315	0.0408519	0.173331	0.815833	0.845347	0.831028	-0.0299104	0.371831	0.855178	0.834653	0.876389	0.856093	0.870344	0.00963923	0.730967	0.872068	0.806051	0.841359	0.819665	0.841843
15	25488114	cg00078513	SNORD115-40	TSS1500	open_sea	NA	NA	0.533345	0.562778	0.535366	-0.0717022	0.0706303	0.636672	0.60006	0.615964	0.00909007	0.931597	0.689909	0.701634	0.704252	0.0966465	0.0177486	0.684672	0.704553	0.691274	0.084245	0.0353153	0.707939	0.741881	0.721209	0.11538	0.00158757	0.659001	0.682441	0.667275	0.0611711	0.117494	0.606295	0.671028	0.719533	0.753943	0.698823	0.0924645	0.00189973	0.654791	0.568766	0.576155	0.542712	0.582082
15	25488753	cg00361898	SNORD115-40	TSS200	open_sea	NA	NA	0.904594	0.876367	0.915711	0.0225248	0.506702	0.813258	0.844923	0.855451	-0.0370808	0.379238	0.928967	0.933848	0.961924	0.068144	0.0337924	0.89448	0.92135	0.930415	0.0372534	0.306438	0.916918	0.920424	0.931156	0.038851	0.189348	0.866956	0.894293	0.895121	0.00243492	0.960311	0.893103	0.901481	0.919392	0.924103	0.936528	0.0441148	0.0327377	0.910455	0.84421	0.893027	0.860804	0.899898
15	25489229	cg11441416	SNORD115-41	TSS1500	open_sea	NA	NA	0.899892	0.883668	0.9246	8.01e-05	0.998503	0.882061	0.896053	0.928122	0.00423405	0.957655	0.907702	0.887299	0.93345	0.00861507	0.847592	0.898199	0.904973	0.928545	0.00408947	0.94055	0.902286	0.910081	0.9264	0.00267518	0.942827	0.884292	0.903974	0.91833	-0.00580829	0.888015	0.888593	0.900264	0.907308	0.937345	0.944562	0.0209375	0.299235	0.935872	0.898846	0.8901	0.880633	0.937394
15	25490190	cg24253145	SNORD115-41	TSS1500	open_sea	NA	NA	0.91243	0.883793	0.921542	-0.0203848	0.312895	0.909948	0.931098	0.951543	0.0101433	0.795655	0.90072	0.910873	0.934288	-0.00784645	0.781745	0.904754	0.929442	0.93882	-0.00294757	0.938762	0.919754	0.932889	0.935955	-0.00544783	0.817916	0.929343	0.913751	0.936542	-0.0051684	0.850957	0.863933	0.907081	0.900512	0.906573	0.917361	-0.0239718	0.076851	0.9128	0.888104	0.901745	0.878009	0.915289
15	25490492	cg20980039	SNORD115-41	TSS200	open_sea	NA	NA	0.727944	0.730393	0.740227	0.0528635	0.148381	0.709203	0.727438	0.731334	0.0443897	0.365365	0.769486	0.723881	0.762004	0.0741058	0.0745709	0.772057	0.773168	0.779836	0.0925927	0.0121334	0.742469	0.746816	0.742531	0.0563482	0.111089	0.730341	0.760784	0.75123	0.0647778	0.0708256	0.725507	0.74829	0.727149	0.81709	0.773607	0.0870882	0.00100756	0.734204	0.692096	0.684663	0.73244	0.723484
15	25490537	cg22988430	SNORD115-41	TSS200	open_sea	NA	NA	0.823182	0.739241	0.796323	0.00551989	0.905169	0.761055	0.80862	0.806257	0.0160504	0.797315	0.847336	0.820233	0.858965	0.0676918	0.0371032	0.842117	0.753448	0.806253	0.0155312	0.77465	0.825664	0.861795	0.847813	0.0580653	0.0359329	0.833039	0.848774	0.852698	0.062547	0.0243723	0.795181	0.811199	0.829571	0.892353	0.856434	0.0664167	0.00143965	0.844736	0.79783	0.802057	0.831598	0.841334
15	25490587	cg27062116	SNORD115-41	TSS200	open_sea	NA	NA	0.8177	0.839982	0.849344	0.0134381	0.824526	0.860449	0.855107	0.890346	0.0550539	0.362268	0.898563	0.857219	0.907733	0.0712575	0.181242	0.87793	0.876787	0.895873	0.0600062	0.260447	0.875427	0.871785	0.882102	0.047132	0.307224	0.862687	0.881034	0.887358	0.0519751	0.272854	0.863636	0.8682	0.866825	0.860964	0.8917	0.0565752	0.0713633	0.828387	0.836645	0.835592	0.843323	0.858356
15	25490696	cg09236657	SNORD115-41	Body	open_sea	NA	NA	0.915644	0.881643	0.932595	0.0260073	0.141242	0.893857	0.880618	0.927003	0.0211285	0.370506	0.917427	0.890589	0.940373	0.0332547	0.103995	0.903853	0.903296	0.931146	0.024587	0.209471	0.925505	0.919147	0.94495	0.039252	0.0161857	0.890494	0.925639	0.933428	0.0272891	0.140611	0.898245	0.897819	0.89772	0.946289	0.945566	0.0398353	0.00108008	0.929369	0.889154	0.900883	0.90486	0.941679
15	25491315	cg11582484	SNORD115-10	TSS1500	open_sea	NA	NA	0.844876	0.809484	0.839257	-0.0137216	0.765795	0.845417	0.811493	0.85068	-0.00165602	0.988711	0.874345	0.87474	0.894418	0.0409493	0.339906	0.876566	0.872787	0.884808	0.0318227	0.504237	0.872633	0.835752	0.847368	-0.00457106	0.925138	0.848337	0.848365	0.848191	-0.00420897	0.939763	0.868928	0.797275	0.810647	0.852468	0.843564	-0.00865577	0.802534	0.874304	0.759219	0.818117	0.791396	0.814768
15	25491792	cg16050237	SNORD115-10	TSS1500	open_sea	NA	NA	0.939657	0.947368	0.961179	-0.00172166	0.943389	0.911201	0.908208	0.937634	-0.0248917	0.190107	0.925581	0.940314	0.955071	-0.00791413	0.720657	0.940834	0.931832	0.95247	-0.0102325	0.66468	0.94178	0.95279	0.948136	-0.014586	0.370621	0.922146	0.940675	0.934889	-0.0279624	0.06346	0.912607	0.90183	0.909601	0.886093	0.915686	-0.0467484	0.000781053	0.930985	0.890664	0.913191	0.912302	0.920677
15	25491886	cg09219734	SNORD115-10	TSS1500	open_sea	NA	NA	0.916904	0.930384	0.947755	-0.00118728	0.962548	0.925383	0.939073	0.962272	0.0138358	0.599913	0.949304	0.920344	0.959004	0.00980378	0.653037	0.940879	0.938288	0.96089	0.0120732	0.59054	0.915822	0.898046	0.912481	-0.0360841	0.0161129	0.933273	0.939348	0.949479	0.000750272	0.978145	0.920751	0.925526	0.923099	0.921601	0.943668	-0.00462948	0.770588	0.929404	0.8954	0.932428	0.858382	0.920043
15	25492082	cg18166564	SNORD115-10	TSS1500	open_sea	NA	NA	0.895776	0.870413	0.90907	0.0398733	0.162493	0.845128	0.879317	0.894423	0.0259177	0.56607	0.909578	0.870845	0.919614	0.0499183	0.132342	0.871942	0.877891	0.891824	0.0226796	0.551971	0.882343	0.903489	0.903297	0.0350314	0.204901	0.867584	0.928695	0.913454	0.044824	0.125133	0.883856	0.890295	0.869452	0.912527	0.916254	0.0478964	0.0149803	0.891778	0.812357	0.852157	0.871001	0.878769
15	25492314	cg08764761	SNORD115-42	TSS200	open_sea	NA	NA	0.82519	0.853837	0.86279	0.0100924	0.804393	0.818644	0.798555	0.835095	-0.0170118	0.774841	0.879029	0.843916	0.891695	0.0384598	0.305553	0.862979	0.878833	0.890374	0.0376655	0.284378	0.866357	0.885238	0.887111	0.03537	0.24709	0.863507	0.884863	0.892737	0.0405665	0.199124	0.855641	0.864781	0.881614	0.894691	0.904836	0.0529612	0.0104615	0.915663	0.766868	0.830956	0.801234	0.852317
15	25492385	cg19708213	SNORD115-42	TSS200	open_sea	NA	NA	0.924196	0.908692	0.947747	0.00470711	0.831707	0.912353	0.912365	0.949611	0.00708085	0.844263	0.925702	0.926208	0.959602	0.0163849	0.423027	0.919375	0.928589	0.951855	0.0089928	0.724557	0.918798	0.932547	0.943909	0.00140437	0.950736	0.942989	0.931074	0.958332	0.0154477	0.390214	0.929878	0.927759	0.946487	0.958975	0.970163	0.0278582	0.0128788	0.94732	0.908112	0.941052	0.935168	0.962083
15	25492395	cg03347215	SNORD115-42	TSS200	open_sea	NA	NA	0.72049	0.726727	0.717361	0.0363353	0.248212	0.728363	0.710087	0.714121	0.0330946	0.450661	0.702649	0.708468	0.699406	0.0183802	0.659926	0.718888	0.692583	0.700352	0.0193256	0.677695	0.698453	0.692937	0.687407	0.00638059	0.871122	0.67646	0.690952	0.676395	-0.00463087	0.921041	0.674766	0.693695	0.666508	0.728409	0.684528	0.00350171	0.91158	0.714812	0.692496	0.660698	0.657357	0.674006
15	25492407	cg03034103	SNORD115-42	TSS200	open_sea	NA	NA	0.797507	0.708384	0.746103	-0.0237106	0.575871	0.742061	0.783846	0.756653	-0.0131613	0.871175	0.833969	0.763488	0.788981	0.0191667	0.700758	0.773131	0.686482	0.723763	-0.0460505	0.28784	0.75785	0.728657	0.730219	-0.0395947	0.24948	0.755472	0.750403	0.739718	-0.0300958	0.430236	0.766376	0.775192	0.755654	0.742225	0.75062	-0.019194	0.479087	0.748211	0.777576	0.799338	0.788377	0.768134
15	25492469	cg16980245	SNORD115-42	TSS200	open_sea	NA	NA	0.713202	0.689957	0.709181	-0.0347741	0.513585	0.788613	0.778551	0.807756	0.0642495	0.284823	0.802494	0.805317	0.827983	0.0835999	0.119296	0.790148	0.803202	0.807551	0.063631	0.25291	0.84414	0.876597	0.873525	0.130658	0.00307556	0.742256	0.782526	0.770486	0.0271922	0.648572	0.82306	0.848608	0.847648	0.864859	0.876441	0.133306	5.23e-05	0.776237	0.66567	0.655508	0.680356	0.70429
15	25493026	cg03283464	SNORD115-11	TSS1500	open_sea	NA	NA	0.809659	0.817249	0.831644	0.0436866	0.31712	0.818993	0.792954	0.829947	0.0424949	0.488695	0.857383	0.848114	0.877748	0.0893872	0.0438576	0.860237	0.882615	0.887832	0.0999471	0.0196845	0.837916	0.842997	0.844435	0.0575165	0.152577	0.792594	0.813423	0.810948	0.0236672	0.649605	0.807407	0.85391	0.878321	0.892921	0.882172	0.0949585	0.000908011	0.843247	0.771548	0.740521	0.821429	0.809713
15	25493111	cg05268858	SNORD115-11	TSS1500	open_sea	NA	NA	0.881099	0.840878	0.883926	0.0177416	0.474575	0.824338	0.839671	0.859725	-0.00580286	0.919978	0.884371	0.858309	0.899651	0.0329131	0.210287	0.884356	0.858322	0.888072	0.0219006	0.45227	0.882653	0.904221	0.902625	0.0373894	0.0725783	0.85946	0.869124	0.877188	0.01156	0.68357	0.864646	0.854584	0.913431	0.917889	0.915697	0.0502942	0.00153529	0.881932	0.841808	0.850288	0.826751	0.872706
15	25494565	cg14509196	SNORD115-44	TSS1500	open_sea	NA	NA	0.689314	0.711162	0.707626	0.0896317	0.080825	0.651582	0.683892	0.67262	0.0549485	0.471498	0.695447	0.671895	0.689937	0.0715263	0.26306	0.721436	0.742545	0.733537	0.115682	0.0318636	0.690935	0.75605	0.719085	0.102345	0.0378612	0.629003	0.673757	0.64499	0.0279315	0.673129	0.631719	0.692596	0.654705	0.724604	0.68561	0.0683615	0.0634131	0.678292	0.621004	0.608462	0.628877	0.636891
15	25494800	cg19434795	SNORD115-44	TSS1500	open_sea	NA	NA	0.946498	0.910204	0.957881	0.0266572	0.441547	0.922582	0.937975	0.964714	0.034144	0.449851	0.939599	0.940584	0.971116	0.0395799	0.283149	0.921084	0.927588	0.951008	0.0199411	0.669678	0.932819	0.928615	0.949549	0.0188981	0.585067	0.929007	0.94025	0.956381	0.0255823	0.476004	0.916884	0.922723	0.939056	0.931242	0.957584	0.0270897	0.228295	0.917251	0.879262	0.877776	0.918815	0.926574
15	25494877	cg21078414	SNORD115-44	TSS1500	open_sea	NA	NA	0.534272	0.5055	0.502651	-0.0847654	0.195234	0.657473	0.667275	0.666031	0.0787619	0.350824	0.71588	0.665414	0.696894	0.108939	0.139216	0.766792	0.785365	0.782894	0.195574	0.00228159	0.697129	0.719455	0.701334	0.115158	0.0558389	0.642484	0.638947	0.632153	0.0457913	0.545056	0.697693	0.706097	0.694806	0.703097	0.711698	0.124946	0.00370411	0.620627	0.581693	0.590113	0.571267	0.587931
15	25509686	cg06618490	HBII-52-45	Body	open_sea	NA	NA	0.82298	0.835067	0.841345	-0.0405694	0.179754	0.805451	0.827129	0.837581	-0.0437123	0.235211	0.886508	0.878733	0.907207	0.0247167	0.520708	0.895915	0.911526	0.921277	0.0393637	0.250507	0.90496	0.91596	0.917866	0.0367876	0.214227	0.864859	0.910952	0.897663	0.0162319	0.677421	0.890852	0.905765	0.885993	0.907895	0.918331	0.0371542	0.0786025	0.890323	0.811013	0.797416	0.81771	0.838969
15	25513277	cg08475996	HBII-52-46	TSS1500	open_sea	NA	NA	0.924512	0.902049	0.925209	-0.025718	0.181676	0.8897	0.92133	0.927243	-0.0232429	0.379352	0.931928	0.937899	0.946006	-0.0051534	0.856938	0.914518	0.927666	0.932148	-0.0187069	0.417795	0.922376	0.931862	0.927246	-0.0233603	0.19563	0.930059	0.946575	0.940657	-0.0101563	0.654081	0.897983	0.898175	0.881325	0.89968	0.901599	-0.0487277	0.000301349	0.9153	0.913641	0.918704	0.880442	0.908693
15	25513376	cg09661984	HBII-52-46	TSS1500	open_sea	NA	NA	0.831264	0.797669	0.814322	0.0158745	0.805315	0.803817	0.827902	0.825329	0.0274823	0.771444	0.869071	0.843423	0.864669	0.0657308	0.247369	0.815781	0.87797	0.84582	0.0474986	0.451838	0.712626	0.730435	0.689264	-0.108162	0.0149128	0.848118	0.834054	0.826021	0.028313	0.633283	0.674208	0.773515	0.664951	0.716184	0.698621	-0.0989914	0.00372135	0.880024	0.770053	0.800405	0.784713	0.800512
15	25513530	cg03483707	SNORD115-48	TSS1500	open_sea	NA	NA	0.301108	0.353846	0.294736	0.0707494	0.337646	0.259751	0.243499	0.201204	-0.023283	0.887149	0.773535	0.694148	0.73308	0.508375	1.88e-10	0.377696	0.419982	0.358532	0.134509	0.057801	0.15832	0.149493	0.110076	-0.112356	0.0831406	0.222937	0.149482	0.151738	-0.0707424	0.355876	0.237027	0.288473	0.220056	0.204193	0.222326	-0.00107369	0.989082	0.361111	0.178395	0.315367	0.293766	0.270328
15	25513654	cg27513586	SNORD115-48	TSS1500	open_sea	NA	NA	0.357714	0.330417	0.309554	0.00399798	0.967716	0.345824	0.333333	0.296911	-0.00863337	0.963748	0.751345	0.72467	0.742254	0.436369	2.15e-09	0.612936	0.66769	0.623293	0.318073	1.93e-06	0.352157	0.370698	0.317613	0.0138498	0.865179	0.306001	0.236621	0.232	-0.0717588	0.300246	0.446541	0.488789	0.368268	0.308444	0.390011	0.0853182	0.0825023	0.218383	0.305754	0.265823	0.208925	0.232187
15	25514628	cg02748105	SNORD115-48	TSS1500	open_sea	NA	NA	0.892394	0.916033	0.920455	-0.00608984	0.878443	0.881898	0.878369	0.907504	-0.0183371	0.728658	0.917351	0.898686	0.929831	0.0030817	0.950881	0.917838	0.92083	0.934966	0.00837421	0.865793	0.911665	0.93562	0.926901	0.000967696	0.980601	0.894737	0.909831	0.906251	-0.0199386	0.549734	0.874799	0.910844	0.923397	0.897996	0.915642	-0.0100927	0.698453	0.887722	0.849413	0.879719	0.799822	0.862688
15	25514969	cg18915009	SNORD115-48	Body	open_sea	NA	NA	0.940335	0.947471	0.972024	0.00571728	0.735645	0.925831	0.935279	0.964385	-0.00165387	0.966563	0.951729	0.946362	0.977201	0.0107366	0.523673	0.953795	0.941857	0.972905	0.00678482	0.748281	0.944891	0.946597	0.963845	-0.0023312	0.892626	0.938343	0.928563	0.955609	-0.010774	0.463514	0.938167	0.938166	0.93397	0.94101	0.96578	-4.30372e-05	0.997734	0.955028	0.914016	0.952765	0.914613	0.961497
15	25522171	cg18499731	SNORD109B	TSS1500	open_sea	NA	NA	0.852883	0.808199	0.84549	-0.0412761	0.276758	0.853273	0.872557	0.891374	0.00527768	0.959792	0.8719	0.805833	0.858193	-0.0290856	0.551168	0.897867	0.887231	0.90705	0.0202551	0.710112	0.906542	0.840159	0.876655	-0.00913339	0.845363	0.882081	0.821592	0.859827	-0.0264126	0.543321	0.883165	0.83102	0.837691	0.773793	0.848398	-0.0375137	0.204638	0.770897	0.836628	0.84911	0.812163	0.830105
15	25523666	cg10601234	SNORD109A	IGR	open_sea	NA	NA	0.918397	0.907498	0.944807	0.0282512	0.19937	0.894532	0.885579	0.926961	0.0111129	0.80841	0.923051	0.929351	0.960332	0.0433776	0.0688995	0.90914	0.908498	0.933948	0.017424	0.55908	0.921116	0.921387	0.939909	0.0242355	0.274354	0.908385	0.925862	0.940364	0.0242661	0.308067	0.903421	0.932691	0.919654	0.933493	0.953803	0.0380949	0.0127088	0.923387	0.908229	0.898362	0.917105	0.941511
15	25582402	cg12923233	UBE3A	3'UTR	open_sea	NA	NA	0.938151	0.947127	0.95975	0.00407819	0.880242	0.954994	0.938717	0.970465	0.0151671	0.639264	0.946743	0.93089	0.960258	0.00438804	0.885653	0.952471	0.921976	0.952814	-0.00282395	0.942233	0.927078	0.947862	0.944666	-0.0107644	0.612272	0.92612	0.915339	0.932314	-0.0232393	0.228058	0.903899	0.9204	0.935829	0.89373	0.929798	-0.0253913	0.0934869	0.916457	0.897059	0.911235	0.917626	0.922773
15	25583237	cg22171088	UBE3A	3'UTR	open_sea	NA	NA	0.939446	0.928673	0.958735	-0.0115997	0.335647	0.936833	0.938668	0.966962	-0.00310253	0.916047	0.93676	0.920629	0.955452	-0.0148803	0.272804	0.943154	0.936681	0.960904	-0.00924452	0.554921	0.949865	0.943433	0.958323	-0.011865	0.302204	0.941904	0.928907	0.94921	-0.0210655	0.0556707	0.929004	0.933793	0.952972	0.919643	0.953147	-0.0167835	0.104706	0.934044	0.933333	0.952176	0.891872	0.943888
15	25620037	cg08560947	UBE3A	Body	open_sea	NA	NA	0.914647	0.933745	0.940173	-0.0285023	0.0629868	0.949936	0.930456	0.96316	-0.00524779	0.888311	0.907546	0.930508	0.94084	-0.0279175	0.0984814	0.899425	0.956381	0.940412	-0.0280768	0.115014	0.942785	0.927919	0.933835	-0.0346516	0.0179332	0.942808	0.957507	0.953204	-0.015399	0.344282	0.939948	0.927793	0.925287	0.910223	0.935392	-0.032796	0.0139354	0.904435	0.917333	0.908818	0.931082	0.920809
15	25638137	cg21857098	UBE3A	Body	open_sea	NA	NA	0.952627	0.948515	0.957571	-0.00960044	0.672267	0.936084	0.923801	0.953065	-0.0138495	0.66103	0.950135	0.938457	0.957901	-0.00945124	0.70836	0.93424	0.938087	0.948515	-0.0185048	0.421014	0.964362	0.931688	0.946458	-0.0206725	0.274729	0.939925	0.915068	0.927518	-0.0396537	0.0224989	0.906182	0.904762	0.89669	0.919808	0.919148	-0.0476159	0.000185115	0.93485	0.903263	0.904244	0.892583	0.90789
15	25650950	cg00096039	UBE3A	Body	open_sea	NA	NA	0.945326	0.923605	0.956385	-0.0139009	0.261109	0.935552	0.938904	0.96551	-0.00449837	0.864193	0.925499	0.933045	0.954609	-0.0157008	0.243036	0.939109	0.934449	0.95693	-0.0131332	0.347539	0.92481	0.937694	0.938855	-0.031254	0.00342471	0.937066	0.951838	0.956883	-0.0133229	0.269651	0.912904	0.924189	0.905216	0.951314	0.941868	-0.0279527	0.000554352	0.967029	0.901126	0.932808	0.918947	0.947785
15	25654256	cg12934016	UBE3A	5'UTR	open_sea	NA	NA	0.912492	0.908936	0.9209	-0.0157421	0.571847	0.910168	0.903345	0.929102	-0.0071398	0.906307	0.934556	0.927737	0.938604	0.0014624	0.97326	0.893039	0.90615	0.90287	-0.0337812	0.214152	0.942201	0.904496	0.915297	-0.0209191	0.414959	0.918464	0.92926	0.921218	-0.0152703	0.597857	0.892551	0.892821	0.923489	0.895155	0.904893	-0.0314002	0.0772355	0.87521	0.870602	0.872259	0.859297	0.865919
15	25654697	cg19709054	UBE3A	5'UTR	open_sea	NA	NA	0.918849	0.84713	0.888957	-0.0601013	0.0417813	0.91303	0.906362	0.936481	-0.0120895	0.831673	0.898928	0.920375	0.930604	-0.0187619	0.576533	0.949406	0.914721	0.944295	-0.00459772	0.931115	0.931758	0.901149	0.919527	-0.0291118	0.279147	0.9355	0.905011	0.926291	-0.0225426	0.452734	0.926791	0.92032	0.88941	0.901263	0.921875	-0.026596	0.190773	0.917341	0.891759	0.902859	0.871845	0.904549
15	25655057	cg10654737	UBE3A	5'UTR	open_sea	NA	NA	0.911962	0.889833	0.923114	-0.0204357	0.272625	0.898047	0.920768	0.940508	-0.00245542	0.964086	0.855628	0.873832	0.886134	-0.0576228	0.0014312	0.903624	0.927749	0.934935	-0.0084084	0.776502	0.931588	0.93958	0.940887	-0.00209691	0.933028	0.940971	0.940117	0.952255	0.00898662	0.699464	0.90213	0.896994	0.869712	0.935996	0.918976	-0.0238233	0.074028	0.920236	0.90098	0.863802	0.867206	0.901387
15	25680714	cg12060334	UBE3A	5'UTR	shelf	NA	NA	0.941944	0.886562	0.935205	-0.0168501	0.377351	0.89914	0.934272	0.945967	-0.00561372	0.889671	0.923433	0.910596	0.941587	-0.0106809	0.604156	0.919376	0.899215	0.92544	-0.0264145	0.149277	0.93279	0.923634	0.936329	-0.0152578	0.351365	0.920849	0.91411	0.930706	-0.021202	0.17692	0.889306	0.883444	0.892498	0.906999	0.910373	-0.0411598	0.000181332	0.926071	0.888296	0.902083	0.869262	0.911061
15	25683075	cg02517489	UBE3A	5'UTR	shore	NA	NA	0.0624591	0.0511469	0.0184232	0.00228792	0.7971	0.0571192	0.0692659	0.0213045	0.00532982	0.640825	0.0596319	0.0451816	0.0166211	0.000535661	0.964999	0.0591737	0.0674203	0.0167228	0.000625057	0.964823	0.0524223	0.0632964	0.0173472	0.00128531	0.881452	0.0497884	0.0575188	0.0187294	0.00274966	0.757611	0.0277512	0.0328981	0.0216851	0.0542037	0.0102321	-0.00574178	0.273552	0.065324	0.0295702	0.0289186	0.0399541	0.0135448
15	25683251	cg12177023	UBE3A	5'UTR	shore	NA	NA	0.0728842	0.102879	0.0400901	0.00678322	0.621284	0.0923619	0.0820321	0.0374922	0.00421028	0.867519	0.0723315	0.0934568	0.0368262	0.00328588	0.855172	0.0776817	0.120882	0.0401605	0.00671916	0.701058	0.0868282	0.107962	0.0435436	0.0102677	0.365418	0.0757979	0.0587189	0.0293084	-0.00377461	0.801601	0.0753303	0.0897773	0.0883565	0.0659103	0.0402151	0.0070869	0.400088	0.0968586	0.0823426	0.0765958	0.0825383	0.043836
15	25683349	cg20639890	UBE3A	5'UTR	island	NA	NA	0.0680499	0.0946445	0.0343572	0.00583191	0.567824	0.0836269	0.0781225	0.0317489	0.00335676	0.850553	0.0707879	0.063283	0.0247801	-0.00381529	0.745302	0.0793454	0.102783	0.0330019	0.00444966	0.728161	0.0705715	0.085196	0.0288587	0.000396012	0.972831	0.0815851	0.0765536	0.0345007	0.00617963	0.512932	0.0511493	0.053659	0.0572106	0.0584201	0.0207905	-0.00751263	0.202159	0.0720098	0.0518828	0.0497688	0.0696456	0.024102
15	25683909	cg18766912	UBE3A	1stExon	island	NA	NA	0.0685402	0.084686	0.0318794	-0.00507257	0.684999	0.0869804	0.0880564	0.0373222	0.000383794	0.990839	0.0856959	NA	NA	NA	NA	0.073083	0.109204	0.0343736	-0.00266531	0.891582	0.0859375	0.103304	0.042084	0.00532653	0.618001	0.096888	0.0784608	0.0432141	0.00654485	0.583766	0.0680664	0.0761062	0.100462	0.0992731	0.0458567	0.00913283	0.248564	0.116202	0.0613272	0.0650027	0.0694803	0.041808
15	25684085	cg12572011	UBE3A	1stExon	island	NA	NA	0.0690116	0.0747849	0.0309293	-0.00263604	0.888006	0.0888624	0.0797333	0.0369769	0.0035271	0.914961	0.0762874	0.078391	0.0357671	0.00225832	0.917818	0.0669387	0.102619	0.0316597	-0.00188138	0.943244	0.0955068	0.0937814	0.0465745	0.0132	0.306455	0.082472	0.0792291	0.0420157	0.00872503	0.564073	0.06625	0.0874512	0.0858114	0.0753999	0.0418362	0.00845589	0.386903	0.0847317	0.0578559	0.0646475	0.0682833	0.0348757
15	25684088	cg23681243	UBE3A	1stExon	island	NA	NA	0.0480723	0.0530641	0.0167685	-0.00265088	0.815856	0.0561844	0.0461932	0.0156531	-0.00361646	0.83735	0.0349255	0.0782091	0.0220211	0.00261196	0.854275	0.0650104	0.0681075	0.0198066	0.000402223	0.982181	0.0496238	0.0833205	0.025037	0.00568131	0.536135	0.0531437	0.056195	0.0220103	0.00275537	0.808146	0.0423587	0.0759458	0.0256218	0.0556002	0.0207079	0.0015123	0.86384	0.0584921	0.0309811	0.0342717	0.0486542	0.0159676
15	25684203	cg26505822	UBE3A	TSS200	island	NA	NA	0.0249851	0.0254342	0.0367693	0.00568557	0.691617	0.0229817	0.0255668	0.03395	0.00286632	0.925183	0.0190207	0.0300494	0.0364643	0.00538062	0.750078	0.0316196	0.0227548	0.0371344	0.0060507	0.740944	0.0206647	0.0181232	0.0372491	0.0061654	0.633088	0.0227092	0.0201886	0.0375768	0.00649311	0.650982	0.0321328	0.0428908	0.0478666	0.0292199	0.0543711	0.0232874	0.00360891	0.0331309	0.0248689	0.0161573	0.0397585	0.0446387
15	25684205	cg13932339	UBE3A	TSS200	island	NA	NA	0.134473	0.155313	0.152462	0.0274065	0.223087	0.131603	0.130982	0.137879	0.0128234	0.761456	0.0905749	0.118758	0.113852	-0.0112034	0.720924	0.138713	0.131171	0.141703	0.0166473	0.592142	0.127451	0.0862124	0.121085	-0.00396977	0.891217	0.111806	0.0896611	0.11336	-0.0116957	0.669198	0.165312	0.175355	0.177934	0.087931	0.162864	0.0378092	0.0216917	0.08922	0.155874	0.168299	0.139246	0.149621
15	25684267	cg17973394	UBE3A	TSS200	island	NA	NA	0.0152155	0.0302141	0.0335993	0.00927391	0.450799	0.0286017	0.0152152	0.0303624	0.00603702	0.78403	0.00907843	0.0206989	0.0261493	0.0018239	0.923131	0.00703856	0.024947	0.0250221	0.000696676	0.976609	0.0253184	0.010431	0.0339028	0.00957736	0.389106	0.0241209	0.0200904	0.0362685	0.0119431	0.288311	0.0308316	0.0256767	0.0265281	0.0131195	0.0386764	0.0143509	0.0518479	0.0258042	0.0191816	0.021686	0.00941915	0.0340223
15	25684383	cg08194505	UBE3A	TSS1500	island	NA	NA	0.0772448	0.0922588	0.039404	-0.00222315	0.918222	0.0945287	0.0714094	0.0352998	-0.00609625	0.837827	0.0623864	0.100982	0.0379145	-0.0037591	0.868734	0.0826722	0.112736	0.0407927	-0.000617506	0.983145	0.12836	0.112765	0.0689207	0.027642	0.032449	0.09	0.0931462	0.0483669	0.00717627	0.689061	0.0759853	0.0880769	0.0914806	0.100669	0.0503989	0.00920063	0.388349	0.14778	0.0531835	0.0793626	0.107036	0.0611869
15	25684465	cg07698384	UBE3A	TSS1500	shore	NA	NA	0.0761931	0.0903133	0.0358311	-0.00424448	0.728038	0.0883022	0.0729655	0.0316438	-0.00826881	0.572089	0.0770555	0.0874468	0.0348648	-0.00531536	0.667661	0.0866448	0.106784	0.0373778	-0.00258033	0.876013	0.0820603	0.0863419	0.0336052	-0.0060965	0.526951	0.098532	0.0632474	0.0370868	-0.00249773	0.858701	0.0586238	0.0677416	0.0684685	0.0551457	0.0271801	-0.0125688	0.0533095	0.0658627	0.0561711	0.0578764	0.0651194	0.0251477
15	25684488	cg00792740	UBE3A	TSS1500	shore	NA	NA	0.0799631	0.0882496	0.0395174	0.00669035	0.619586	0.091454	0.0770852	0.0372019	0.00455251	0.853766	0.0444126	0.0706591	0.0239994	-0.00876513	0.543795	0.0988401	0.0946402	0.0414627	0.00871357	0.580724	0.0977534	0.121713	0.0582197	0.0256039	0.0125957	0.0893182	0.0904055	0.0489193	0.0163435	0.139295	0.0888245	0.0865812	0.093758	0.0999265	0.0571919	0.024626	0.00138082	0.125076	0.079092	0.0850691	0.11453	0.0667823
15	25684605	cg14908024	UBE3A	TSS1500	shore	NA	NA	0.108949	0.131208	0.0721193	-7.73e-05	0.99886	0.101725	0.100018	0.0513907	-0.0214043	0.744185	0.0914085	0.118145	0.0587764	-0.0135637	0.78004	0.0859423	0.124527	0.0501778	-0.0225233	0.658601	0.134537	0.172735	0.095059	0.0231131	0.522655	0.135597	0.0997375	0.073612	0.00178443	0.974064	0.113776	0.102083	0.171332	0.163338	0.103566	0.0312231	0.231245	0.145628	0.103152	0.146357	0.0706609	0.0839464
15	25684632	cg03464336	UBE3A	TSS1500	shore	NA	NA	0.0660066	0.0601685	0.144182	0.0504303	0.262309	0.0935673	0.0938865	0.159217	0.0654657	0.211745	0.229197	0.0617871	0.213863	0.120112	0.0171158	0.159322	0.154023	0.213127	0.119376	0.00612338	0.129278	0.052531	0.169715	0.0759636	0.0672878	0.0414847	0.119845	0.172146	0.0783946	0.0654679	0.180451	0.143505	0.186396	0.0911063	0.221244	0.127493	2.37e-05	0.101591	0.167325	0.106952	0.167256	0.20754
15	25684804	cg25843698	UBE3A	TSS1500	shore	NA	NA	0.0994662	0.0822669	0.0522831	-0.0277335	0.579001	0.131447	0.130505	0.078872	-0.00154351	0.991928	0.0675106	0.0917144	0.0443631	-0.0359513	0.512895	0.06768	0.150557	0.0587061	-0.0214289	0.765504	0.1677	0.161534	0.110731	0.0312293	0.491392	0.162043	0.134176	0.10533	0.025737	0.625201	0.213238	0.139726	0.221591	0.162533	0.155557	0.0756686	0.0130725	0.152594	0.0817778	0.0998725	0.0540845	0.0797777
15	25684818	cg16451872	UBE3A	TSS1500	shore	NA	NA	0.16038	0.14719	0.111425	-0.0602804	0.459077	0.251343	0.26327	0.20603	0.0340509	0.831086	0.142797	0.194988	0.125001	-0.0471446	0.636452	0.194591	0.296105	0.192276	0.020594	0.881935	0.273545	0.306284	0.240894	0.0704488	0.346377	0.279526	0.299471	0.250279	0.0796656	0.311837	0.33723	0.319444	0.303831	0.36087	0.3112	0.139812	0.00489717	0.221625	0.175484	0.268718	0.119819	0.17896
15	25684837	cg13046440	UBE3A	TSS1500	shore	NA	NA	0.12697	0.126565	0.0734452	-0.0684589	0.0966073	0.207259	0.199068	0.140311	-0.00220495	0.987488	0.0944069	0.131082	0.0601526	-0.0824401	0.0616232	0.172741	0.178086	0.107254	-0.0348862	0.558951	0.208516	0.204564	0.141351	0.000537274	0.992999	0.213809	0.203547	0.15079	0.00980686	0.875846	0.241036	0.255049	0.20292	0.24042	0.193665	0.0519118	0.0824335	0.138977	0.124007	0.151242	0.0509591	0.0774622
15	25684849	cg05881762	UBE3A	TSS1500	shore	NA	NA	0.232976	0.226397	0.19092	-0.088571	0.181506	0.412969	0.328714	0.333122	0.0534776	0.644585	0.231644	0.272373	0.213328	-0.0666574	0.409235	0.288916	0.356125	0.276953	-0.00219048	0.98858	0.41925	0.436563	0.389074	0.111339	0.0743322	0.379683	0.384919	0.351693	0.0739688	0.302329	0.482811	0.438724	0.422843	0.459048	0.439076	0.160321	0.000508779	0.293183	0.311111	0.321372	0.179352	0.259391
15	25685368	cg14599961	UBE3A	TSS1500	shore	NA	NA	0.947435	0.942774	0.966162	-0.0129364	0.30712	0.947212	0.968017	0.97987	0.000972125	0.979604	0.947382	0.94357	0.96702	-0.012054	0.415111	0.944988	0.943216	0.963682	-0.0152221	0.283873	0.938939	0.949037	0.952371	-0.0266101	0.0188696	0.944608	0.956719	0.961097	-0.0179631	0.125411	0.951433	0.956816	0.915122	0.905248	0.945939	-0.0328395	0.00826253	0.945893	0.927862	0.941825	0.927381	0.949099
15	25687452	cg18176210	UBE3A	IGR	shelf	NA	NA	0.925115	0.937273	0.953423	0.0201322	0.340353	0.911259	0.885757	0.927306	-0.00532621	0.919881	0.911772	0.922863	0.940641	0.00698649	0.819525	0.929524	0.921532	0.941438	0.00831308	0.803528	0.917335	0.902771	0.911044	-0.0215213	0.29591	0.890393	0.925195	0.914552	-0.0182672	0.432962	0.917424	0.886848	0.880837	0.896446	0.908077	-0.0242977	0.134613	0.910008	0.885002	0.864758	0.851869	0.887476
15	25726500	cg05390077	UBE3A	IGR	open_sea	NA	NA	0.716917	0.677165	0.693813	0.133977	0.0371417	0.599744	0.563449	0.569051	0.00948528	0.960198	0.523096	0.549571	0.518246	-0.0418322	0.638878	0.481904	0.600947	0.513939	-0.0457567	0.639017	0.542488	0.561439	0.52152	-0.036968	0.605825	0.521355	0.565339	0.520162	-0.0385827	0.624704	0.630273	0.631517	0.582189	0.658569	0.621361	0.0623105	0.178663	0.732358	0.684823	0.599636	0.53058	0.627324
15	25756044	cg02272429	MIR4715	IGR	open_sea	NA	NA	0.887248	0.827559	0.874497	0.0759796	0.113173	0.771234	0.757688	0.779324	-0.0187591	0.859052	0.81936	0.819043	0.83805	0.0390146	0.515487	0.825735	0.828389	0.834459	0.0358798	0.593906	0.836008	0.833107	0.833839	0.036313	0.463576	0.77086	0.801982	0.787712	-0.0102616	0.883237	0.735429	0.797571	0.84736	0.851994	0.818801	0.0209421	0.60309	0.89481	0.814975	0.750657	0.794652	0.823505
15	25777238	cg17373060	MIR4715	IGR	open_sea	NA	NA	0.869392	0.857756	0.876504	0.0276027	0.451498	0.829586	0.848341	0.859462	0.0111545	0.890516	0.871216	0.838239	0.8704	0.020936	0.648382	0.885692	0.874784	0.888637	0.0397081	0.327073	0.797693	0.868776	0.813407	-0.0346235	0.324102	0.841553	0.806202	0.81864	-0.0298152	0.43205	0.842312	0.796316	0.837953	0.766393	0.810321	-0.0378261	0.17619	0.897804	0.830575	0.832639	0.853908	0.85786
15	25787997	cg27084736	MIR4715	IGR	open_sea	NA	NA	0.919069	0.911536	0.944135	0.00929461	0.675298	0.922235	0.906529	0.95002	0.0157539	0.609047	0.931914	0.919186	0.956357	0.0212371	0.351791	0.91903	0.913232	0.940488	0.00571107	0.862598	0.919499	0.912121	0.931309	-0.00300632	0.901925	0.90208	0.91558	0.928389	-0.0061454	0.814142	0.912295	0.913884	0.935207	0.92226	0.949033	0.0149441	0.291486	0.930004	0.90087	0.896003	0.892738	0.931648
15	25801120	cg20034126	MIR4715	IGR	open_sea	NA	NA	0.929198	0.922477	0.938559	-0.0215131	0.126563	0.92516	0.919093	0.946647	-0.0130249	0.541498	0.923102	0.940724	0.948591	-0.0115816	0.512858	0.884121	0.940834	0.9237	-0.0361687	0.0224221	0.924503	0.92863	0.925867	-0.0339239	0.00811354	0.927026	0.915028	0.920773	-0.0391712	0.00256955	0.896191	0.91812	0.893091	0.864745	0.899776	-0.0597019	4.87e-05	0.927928	0.875069	0.897423	0.816456	0.876019
15	25807768	ch.15.84103R	MIR4715	IGR	open_sea	NA	NA	0.038961	0.0470058	0.0328939	0.0029527	0.922765	0.0974493	0.0421147	0.0448853	0.0148477	0.692546	0.0551615	0.0618557	0.0496374	0.0195049	0.429487	0.046875	0.0952381	0.0429592	0.0128261	0.681468	0.0821468	0.0860274	0.0608757	0.0308928	0.103909	0.0745118	0.0922601	0.0680206	0.0381761	0.0520829	0.0703667	0.127871	0.113895	0.0882759	0.101376	0.0715845	2.59e-06	0.0588745	0.0653951	0.145299	0.101278	0.0971505
15	25809518	cg23067090	MIR4715	IGR	open_sea	NA	NA	0.920483	0.899183	0.93455	-0.0135532	0.576095	0.915011	0.919137	0.949544	0.00193763	0.976294	0.925219	0.939557	0.958782	0.0106179	0.72641	0.92191	0.925541	0.945024	-0.00290909	0.946245	0.926845	0.946914	0.946832	-0.000862123	0.976803	0.932889	0.933789	0.948018	0.000140654	0.996723	0.917119	0.901773	0.920308	0.899397	0.931653	-0.0158192	0.345299	0.943871	0.925996	0.898113	0.909175	0.938401
15	25828536	ch.15.84621F	MIR4715	IGR	open_sea	NA	NA	0.0657969	0.086516	0.0606302	0.0351648	0.0905626	0.069523	0.0307785	0.0376603	0.0123294	0.752802	0.108597	0.121321	0.0975549	0.0719087	0.00037089	0.0439297	0.0258823	0.0352189	0.0098037	0.75999	0.0502513	0.108498	0.0721876	0.0468106	0.0161001	0.081448	0.049678	0.0725124	0.0472182	0.0112491	0.0957324	0.0819328	0.0677507	0.206239	0.121892	0.0967131	2.17e-05	0.134667	0.0690537	0.0290557	0.115183	0.115199
15	25839600	cg21955801	MIR4715	IGR	shelf	NA	NA	0.945221	0.935053	0.959038	-0.00398048	0.88773	0.929799	0.919641	0.951873	-0.0108199	0.780621	0.937434	0.922653	0.951556	-0.0116793	0.647502	0.904718	0.941797	0.940065	-0.0228833	0.332801	0.932778	0.929026	0.932397	-0.0304307	0.0992282	0.909926	0.933242	0.928065	-0.0349169	0.0603298	0.887746	0.914297	0.90503	0.907888	0.917413	-0.0451582	0.00104399	0.951585	0.884434	0.872604	0.874503	0.904414
15	25841831	cg07716222	MIR4715	IGR	shore	NA	NA	0.892311	0.894612	0.924793	0.0123863	0.624705	0.899248	0.906726	0.942052	0.0303797	0.263828	0.920161	0.888578	0.939047	0.0261811	0.333675	0.898011	0.918701	0.936324	0.02396	0.364326	0.888977	0.911716	0.917941	0.0064133	0.808317	0.870131	0.88344	0.898078	-0.0138908	0.593067	0.896535	0.918994	0.930671	0.922105	0.952074	0.0404654	0.0061794	0.927909	0.874696	0.89743	0.886673	0.931167
15	25841862	cg27376339	MIR4715	IGR	island	NA	NA	0.961214	0.967936	0.95767	0.0190494	0.146861	0.94794	0.952031	0.944376	0.00575503	0.840009	0.972636	0.959178	0.959211	0.0205903	0.169516	0.950128	0.960771	0.949427	0.0108063	0.553618	0.954269	0.966678	0.949796	0.0111749	0.410882	0.939424	0.966363	0.943612	0.00499094	0.785194	0.968119	0.941848	0.956788	0.95597	0.949318	0.0106977	0.27456	0.959229	0.96445	0.954959	0.964144	0.953015
15	25842025	cg03898385	MIR4715	IGR	island	NA	NA	0.94786	0.934745	0.971014	0.012794	0.48613	0.947661	0.927991	0.971233	0.0134456	0.63307	0.937622	0.935794	0.969168	0.0108934	0.621525	0.940131	0.951035	0.972793	0.0146965	0.499892	0.932005	0.926173	0.949298	-0.00864218	0.640509	0.94083	0.947586	0.966525	0.0085268	0.686422	0.929321	0.939262	0.946659	0.956544	0.97199	0.0143786	0.230444	0.96458	0.931266	0.951187	0.899914	0.965719
15	25842111	cg11447849	MIR4715	IGR	island	NA	NA	0.932639	0.902813	0.949952	-0.00746654	0.655652	0.933302	0.936058	0.969378	0.0123534	0.553339	0.950954	0.91185	0.962577	0.0049317	0.818465	0.92994	0.945663	0.966367	0.00911466	0.642798	0.938402	0.945868	0.96157	0.00440862	0.786338	0.936587	0.945083	0.963417	0.00609133	0.727669	0.928767	0.942881	0.9323	0.953164	0.969248	0.0123544	0.197515	0.957692	0.934012	0.940348	0.940102	0.971549
15	25842536	cg19167793	MIR4715	IGR	shore	NA	NA	0.843778	0.833871	0.864397	0.0567559	0.265829	0.777516	0.804261	0.815829	0.00875932	0.949223	0.866097	0.82774	0.877325	0.0691506	0.240204	0.827507	0.867391	0.865712	0.0580938	0.33013	0.827715	0.856481	0.852611	0.0459185	0.362585	0.815942	0.850748	0.850721	0.0437186	0.424293	0.825682	0.811647	0.840923	0.903831	0.875807	0.068996	0.0483306	0.914505	0.828067	0.831981	0.858178	0.888792
15	25844934	cg16901323	MIR4715	IGR	shelf	NA	NA	0.931608	0.927041	0.952087	0.0041957	0.871233	0.923188	0.935337	0.958203	0.0108556	0.766159	0.941549	0.933819	0.962856	0.0146721	0.520968	0.925598	0.946	0.956772	0.00907589	0.753164	0.9338	0.94186	0.948367	0.000862622	0.973355	0.936974	0.939337	0.950878	0.00326816	0.906907	0.938316	0.932385	0.926676	0.9383	0.95355	0.00631415	0.70134	0.906034	0.903363	0.905344	0.92968	0.927608
15	25889298	cg02853703	MIR4715	IGR	open_sea	NA	NA	0.0855577	0.0799757	0.0396338	-0.00549998	0.842573	0.129761	0.0933643	0.0583189	0.0129472	0.750052	0.079122	0.11243	0.0496612	0.00427177	0.903942	0.150433	0.186987	0.102479	0.0571347	0.00566753	0.0999532	0.0991984	0.0508034	0.00578008	0.820868	0.123172	0.105357	0.0673333	0.0223328	0.302453	0.111675	0.144408	0.112328	0.0699354	0.0749312	0.0297944	0.0454637	0.131515	0.0915511	0.101516	0.111111	0.076873
15	25903857	cg04096986	MIR4715	IGR	open_sea	NA	NA	0.951024	0.917505	0.918982	-0.0194087	0.290623	0.936023	0.953392	0.932594	-0.0057966	0.886743	0.953255	0.94035	0.932889	-0.00550158	0.833724	0.93995	0.920285	0.916863	-0.0215269	0.28725	0.937552	0.92951	0.913234	-0.0251557	0.115434	0.913259	0.944744	0.909975	-0.028415	0.0864172	0.932517	0.91785	0.954279	0.90931	0.91039	-0.0280002	0.030548	0.907642	0.910434	0.91094	0.932943	0.895011
15	25903875	cg05960502	MIR4715	IGR	open_sea	NA	NA	0.960156	0.94679	0.947049	0.0119292	0.500404	0.927756	0.93938	0.928548	-0.00657156	0.850666	0.960005	0.959891	0.95343	0.0183105	0.332977	0.953635	0.947271	0.945101	0.00998101	0.671178	0.93638	0.948084	0.932901	-0.00221905	0.916191	0.935183	0.958792	0.938607	0.00348735	0.88169	0.949928	0.947323	0.957435	0.960094	0.948069	0.0129496	0.249804	0.963315	0.971895	0.956241	0.940559	0.951419
15	25903930	cg12723116	MIR4715	IGR	open_sea	NA	NA	0.886528	0.88926	0.917969	0.0162633	0.414816	0.893015	0.882303	0.925258	0.0242552	0.310803	0.913277	0.892634	0.937222	0.0348985	0.0921475	0.912015	0.915861	0.941003	0.0392973	0.0363202	0.882301	0.900103	0.905778	0.00493526	0.832793	0.895779	0.913329	0.927467	0.026261	0.178338	0.897743	0.909331	0.905318	0.926497	0.943195	0.0423111	0.000916537	0.884964	0.91063	0.908603	0.921112	0.937082
15	25907264	cg02852557	MIR4715	IGR	open_sea	NA	NA	0.754498	0.74465	0.759873	0.0188055	0.758714	0.787342	0.755252	0.79017	0.0497113	0.470366	0.785917	0.743348	0.7792	0.0376612	0.553816	0.839518	0.895773	0.884787	0.143829	0.00247743	0.724683	0.736884	0.723276	-0.016512	0.774346	0.770671	0.790984	0.786618	0.0464165	0.374384	0.741082	0.819065	0.780546	0.816148	0.807195	0.0670019	0.0496874	0.865808	0.749625	0.754956	0.787309	0.804554
15	25915520	cg00439630	MIR4715	IGR	open_sea	NA	NA	0.134268	0.126962	0.0932562	0.0203405	0.459108	0.161172	0.151873	0.107699	0.0347415	0.26121	0.0957599	0.159765	0.0901026	0.0170518	0.600576	0.163002	0.139126	0.101398	0.0284603	0.363052	0.148896	0.205015	0.128951	0.0568071	0.0122616	0.142336	0.147436	0.109604	0.0373955	0.124524	0.176957	0.190618	0.151532	0.19815	0.157723	0.0853682	1.88e-06	0.144633	0.130027	0.177345	0.13924	0.131361
15	25919674	cg09501314	MIR4715	IGR	open_sea	NA	NA	0.91518	0.874499	0.923981	0.00598526	0.861874	0.900042	0.90171	0.937595	0.0202191	0.608827	0.918864	0.876065	0.929486	0.0111301	0.765585	0.905552	0.90665	0.929795	0.0118346	0.752193	0.89247	0.925839	0.924658	0.00743307	0.804574	0.877694	0.905331	0.912225	-0.00540816	0.883718	0.869611	0.888858	0.868181	0.920009	0.916544	-0.00060014	0.982341	0.945951	0.881662	0.900323	0.866812	0.928285
15	25920220	cg24985060	MIR4715	IGR	open_sea	NA	NA	0.958453	0.946611	0.977946	-0.00501988	0.56486	0.946116	0.950147	0.977469	-0.00533861	0.689146	0.965129	0.955314	0.984013	0.0011529	0.929235	0.951852	0.964468	0.981221	-0.00154565	0.914545	0.955373	0.961286	0.974442	-0.00849809	0.261472	0.954552	0.964226	0.976415	-0.00656588	0.423857	0.938478	0.945822	0.953055	0.95092	0.97192	-0.0107104	0.0614662	0.962144	0.952729	0.950784	0.952955	0.976743
15	25920224	cg12315995	MIR4715	IGR	open_sea	NA	NA	0.914148	0.927103	0.950891	0.0384492	0.0226018	0.910472	0.894103	0.939433	0.0277147	0.157544	0.902061	0.898429	0.933339	0.0203548	0.310841	0.915121	0.925469	0.947033	0.0346613	0.0454715	0.914746	0.92155	0.935524	0.0239649	0.151205	0.904072	0.923168	0.934609	0.0226638	0.2011	0.912879	0.918441	0.914019	0.941302	0.951664	0.0400406	0.000451494	0.931945	0.92486	0.8974	0.91156	0.945399
15	25923673	cg08632767	MIR4715	IGR	open_sea	NA	NA	0.894803	0.885278	0.920259	0.0676905	0.0383003	0.852443	0.842974	0.879881	0.0279261	0.610848	0.897096	0.863351	0.912303	0.0592177	0.118807	0.889515	0.885565	0.908965	0.0564358	0.119739	0.877809	0.883281	0.892965	0.041356	0.199961	0.856615	0.878268	0.886118	0.0341365	0.346508	0.856061	0.859077	0.877476	0.936829	0.911659	0.0598409	0.00980176	0.91104	0.87649	0.870721	0.853659	0.905874
15	25923910	cg03954999	ATP10A	3'UTR	open_sea	NA	NA	0.934977	0.926887	0.961248	0.0210096	0.299504	0.924249	0.918107	0.956934	0.0173304	0.596028	0.942944	0.929261	0.967454	0.0270857	0.2529	0.936466	0.938881	0.964397	0.0242773	0.294528	0.924651	0.935772	0.947877	0.00824337	0.722426	0.914764	0.940065	0.948244	0.00834116	0.76219	0.923587	0.935899	0.944948	0.934705	0.962975	0.0234961	0.0982262	0.947875	0.935104	0.909138	0.923643	0.95708
15	25923938	cg04223222	ATP10A	3'UTR	open_sea	NA	NA	0.938106	0.932492	0.965422	0.00999855	0.520382	0.931921	0.925691	0.963998	0.00899271	0.726139	0.943126	0.91128	0.95878	0.00324012	0.891866	0.932183	0.942101	0.964724	0.00942539	0.630481	0.925844	0.940922	0.952391	-0.00270577	0.878623	0.916773	0.953133	0.955617	0.000293125	0.990205	0.923264	0.928791	0.935301	0.941293	0.961941	0.00707574	0.514899	0.941002	0.918314	0.930982	0.916102	0.955066
15	25925384	cg26336213	ATP10A	Body	open_sea	NA	NA	0.957168	0.944278	0.978224	0.00723662	0.478951	0.943701	0.947896	0.977678	0.00693628	0.667701	0.939271	0.939621	0.971807	0.000853514	0.958895	0.949552	0.943536	0.973444	0.00265309	0.874788	0.94876	0.955163	0.971537	0.000700133	0.956187	0.95034	0.96076	0.975401	0.00446621	0.708764	0.96265	0.943639	0.948869	0.954019	0.977816	0.00729826	0.301801	0.973246	0.935855	0.939041	0.951809	0.976998
15	25925590	cg13825334	ATP10A	Body	open_sea	NA	NA	0.922589	0.917391	0.951332	0.00953373	0.41273	0.917581	0.93926	0.962592	0.0212387	0.0910712	0.908867	0.920597	0.949184	0.00705006	0.621854	0.929588	0.925108	0.953727	0.0121029	0.379458	0.903945	0.943737	0.940175	-0.000971909	0.955345	0.932787	0.920539	0.948617	0.00705054	0.606211	0.937973	0.934118	0.931447	0.931667	0.961613	0.0205238	0.0124178	0.937603	0.919158	0.915587	0.922847	0.953003
15	25925801	cg16988989	ATP10A	Body	open_sea	NA	NA	0.902795	0.878723	0.923144	0.0362624	0.282545	0.850659	0.86165	0.891449	0.00517431	0.956373	0.904589	0.878909	0.926866	0.0394203	0.328479	0.896532	0.884869	0.915053	0.0281586	0.523259	0.893891	0.896388	0.913909	0.027887	0.400558	0.850123	0.875773	0.884097	-0.00225586	0.966673	0.890576	0.869138	0.903628	0.932434	0.934872	0.0487795	0.0323756	0.937819	0.886443	0.857476	0.815814	0.907641
15	25926097	cg01364202	ATP10A	Body	open_sea	NA	NA	0.919146	0.926995	0.954361	0.00742489	0.705536	0.926015	0.924443	0.961106	0.014722	0.557868	0.944615	0.921901	0.9649	0.0177237	0.364178	0.934974	0.931662	0.960942	0.0141126	0.50297	0.919469	0.93813	0.948186	0.00167596	0.938255	0.9289	0.942881	0.957962	0.0112514	0.555054	0.935239	0.937343	0.936081	0.947768	0.968571	0.0223296	0.0440283	0.965542	0.928939	0.94251	0.933013	0.970919
15	25930203	cg03924551	ATP10A	Body	open_sea	NA	NA	0.953574	0.946453	0.959689	-0.00398808	0.843572	0.904799	0.916489	0.932463	-0.0308245	0.0506248	0.903887	0.939054	0.934079	-0.0296665	0.0737092	0.922628	0.906702	0.921961	-0.0415236	0.00489348	0.93101	0.940247	0.930896	-0.0325767	0.0142365	0.93364	0.905983	0.922319	-0.0412458	0.00290642	0.890969	0.914984	0.895007	0.895032	0.903038	-0.0600952	3.69e-06	0.9155	0.869135	0.907173	0.851211	0.887485
15	25936577	cg12860764	ATP10A	Body	open_sea	NA	NA	0.90263	0.86342	0.907714	0.00163874	0.973926	0.856186	0.839547	0.875324	-0.0300993	0.516234	0.908581	0.888416	0.927678	0.021027	0.606425	0.878719	0.883953	0.898758	-0.00725774	0.899711	0.879825	0.88414	0.885464	-0.019771	0.546455	0.878128	0.895891	0.902388	-0.00333121	0.945598	0.850506	0.809744	0.869598	0.862766	0.866376	-0.0389684	0.0774051	0.900432	0.797165	0.885132	0.846811	0.874837
15	25941836	cg01372572	ATP10A	Body	open_sea	NA	NA	0.849112	0.862634	0.884667	0.0948988	0.085526	0.776606	0.769125	0.795775	0.00634543	0.969105	0.849037	0.846985	0.879251	0.0888596	0.162018	0.832004	0.857917	0.863386	0.0735218	0.250128	0.84562	0.844022	0.856989	0.0681607	0.207617	0.795988	0.805449	0.814639	0.0254801	0.727883	0.781244	0.798489	0.857569	0.889288	0.860964	0.0718297	0.0699503	0.900983	0.812281	0.791442	0.866258	0.872472
15	25951068	cg16395892	ATP10A	Body	open_sea	NA	NA	0.945709	0.952456	0.976189	0.00890915	0.398344	0.923984	0.927968	0.960926	-0.00601367	0.757265	0.934783	0.927215	0.962219	-0.00503748	0.729323	0.941357	0.946268	0.970634	0.00359633	0.834957	0.944436	0.93368	0.956793	-0.0103077	0.318591	0.941336	0.946373	0.964463	-0.00270195	0.85195	0.929916	0.937524	0.949176	0.949549	0.968317	0.00156457	0.878855	0.95548	0.918959	0.942221	0.933588	0.965372
15	25951163	cg24602704	ATP10A	Body	open_sea	NA	NA	0.93442	0.967285	0.930584	-0.00296992	0.910009	0.944148	0.919338	0.916023	-0.0175306	0.510949	0.951509	0.942351	0.926318	-0.00723556	0.782236	0.944803	0.932347	0.921773	-0.011781	0.652754	0.918103	0.95352	0.907523	-0.0260304	0.134729	0.929997	0.945789	0.911319	-0.0222347	0.21674	0.920781	0.923654	0.957035	0.929303	0.907111	-0.0264421	0.0395098	0.944753	0.904425	0.912165	0.87532	0.878554
15	25953284	cg17805836	ATP10A	Body	open_sea	NA	NA	0.951716	0.947376	0.977709	0.0208805	0.218686	0.924387	0.923437	0.960103	0.00378606	0.93488	0.947614	0.931652	0.970826	0.0139401	0.518173	0.931455	0.948581	0.967705	0.0110341	0.652211	0.939277	0.943846	0.96125	0.00478087	0.819191	0.935656	0.952639	0.965928	0.00931986	0.665289	0.944561	0.947507	0.925571	0.936123	0.967044	0.0109123	0.420212	0.966446	0.92917	0.932656	0.913439	0.965657
15	25953388	cg16397021	ATP10A	Body	open_sea	NA	NA	0.957402	0.943971	0.94014	0.00538841	0.801063	0.925117	0.952554	0.930659	-0.00409204	0.924423	0.974181	0.958545	0.955541	0.020789	0.272716	0.950182	0.93583	0.933562	-0.00118928	0.972194	0.935989	0.957931	0.931122	-0.00362898	0.859964	0.936806	0.957252	0.93224	-0.0025118	0.918507	0.942213	0.946128	0.93654	0.954758	0.933053	-0.00169872	0.915382	0.950602	0.944194	0.939061	0.934381	0.927519
15	25953514	cg07100560	ATP10A	Body	open_sea	NA	NA	0.934543	0.938372	0.962522	-0.00792264	0.628318	0.941533	0.95545	0.97607	0.00591539	0.849063	0.958534	0.95946	0.981161	0.0106946	0.542295	0.938459	0.940004	0.962105	-0.00815055	0.697263	0.929109	0.956442	0.956091	-0.0142182	0.323462	0.931607	0.939313	0.952063	-0.0183207	0.181632	0.938828	0.928823	0.93416	0.92704	0.954249	-0.0157415	0.156505	0.946369	0.940333	0.919511	0.929326	0.9545
15	25954107	cg13060434	ATP10A	Body	open_sea	NA	NA	0.939218	0.868456	0.920446	-0.0224062	0.358685	0.893617	0.886104	0.916531	-0.0256967	0.330506	0.929722	0.913055	0.942219	-0.000962962	0.979323	0.909596	0.908296	0.921187	-0.0214746	0.385456	0.913898	0.899742	0.907478	-0.0349186	0.0665657	0.91035	0.904155	0.914281	-0.028244	0.16197	0.90683	0.88566	0.907435	0.894737	0.912825	-0.0294874	0.0453937	0.938088	0.898332	0.883354	0.879301	0.908907
15	25955272	cg13492826	ATP10A	Body	shelf	NA	NA	0.950024	0.913568	0.959412	0.0578796	0.118201	0.887975	0.876964	0.916002	0.0150774	0.858257	0.895108	0.881538	0.916973	0.0149385	0.788202	0.902653	0.923836	0.934713	0.0331986	0.50103	0.906731	0.919633	0.925504	0.024791	0.532779	0.880493	0.944046	0.927559	0.0264975	0.557545	0.862599	0.849032	0.917288	0.930699	0.914539	0.0137611	0.672272	0.939902	0.885283	0.904685	0.909359	0.933751
15	25957024	cg17864405	ATP10A	Body	shore	NA	NA	0.885607	0.915094	0.898397	-0.0474698	0.158853	0.908032	0.913444	0.929813	-0.0155897	0.828725	0.888137	0.92586	0.918308	-0.0277152	0.52046	0.911501	0.914564	0.915175	-0.0305376	0.501521	0.908998	0.917545	0.891611	-0.0539984	0.0895513	0.887892	0.889637	0.873066	-0.0726076	0.0208666	0.875283	0.885254	0.895889	0.855294	0.875293	-0.0700259	0.00610332	0.887547	0.859201	0.856755	0.899715	0.869209
15	25958878	cg07489029	ATP10A	Body	island	NA	NA	0.939905	0.948047	0.973958	0.0317643	0.069928	0.903412	0.919969	0.949546	0.00793982	0.844537	0.935785	0.923488	0.963544	0.0213072	0.341065	0.929607	0.941451	0.96509	0.0229883	0.266315	0.927885	0.943947	0.956214	0.0146042	0.442141	0.909864	0.944161	0.950297	0.00847616	0.735929	0.946589	0.925071	0.925881	0.938885	0.965123	0.0237781	0.0694072	0.957619	0.910612	0.917904	0.912025	0.957958
15	25958928	cg10473100	ATP10A	Body	island	NA	NA	0.988905	0.98017	0.97608	0.00115227	0.920632	0.984654	0.991749	0.98197	0.00704213	0.550368	0.987028	0.978102	0.974224	-0.000703438	0.959113	0.987132	0.979042	0.975444	0.000515916	0.974492	0.972853	0.983734	0.965663	-0.00926476	0.220766	0.984218	0.981649	0.971332	-0.00359532	0.709645	0.980321	0.979725	0.975348	0.966468	0.967151	-0.0077768	0.181485	0.974805	0.978291	0.976105	0.976324	0.966745
15	25959061	cg06870531	ATP10A	Body	island	NA	NA	0.981125	0.97384	0.968604	-9.68e-06	0.999615	0.980991	0.976934	0.971595	0.00298142	0.927387	0.974452	0.979775	0.96759	-0.00102368	0.963451	0.980678	0.977911	0.971848	0.00323423	0.887946	0.970521	0.967567	0.956813	-0.0118005	0.346421	0.974639	0.974634	0.963148	-0.00546575	0.734322	0.968532	0.978308	0.977899	0.97924	0.966341	-0.00227277	0.846156	0.964356	0.973267	0.971372	0.976402	0.960989
15	25959097	cg01788205	ATP10A	Body	island	NA	NA	0.904733	0.865298	0.916826	-0.0142374	0.431002	0.884741	0.8793	0.921035	-0.00938938	0.76299	0.90277	0.886974	0.930673	-0.000722299	0.981456	0.901021	0.908849	0.932717	0.00168678	0.958509	0.898896	0.921705	0.93086	0.000545455	0.981372	0.911737	0.918421	0.940938	0.0102493	0.60395	0.893646	0.88989	0.914659	0.949746	0.947986	0.0176253	0.125725	0.923579	0.905417	0.917812	0.921834	0.952085
15	25959239	cg12933431	ATP10A	Body	island	NA	NA	0.887564	0.888117	0.88099	0.0261746	0.451589	0.858872	0.844155	0.846451	-0.00836391	0.919431	0.911277	0.882295	0.889318	0.0345024	0.376973	0.868152	0.866954	0.861881	0.00706607	0.907657	0.887149	0.857575	0.861897	0.00708168	0.861963	0.845803	0.879953	0.853882	-0.000933003	0.986174	0.889608	0.88623	0.897186	0.920067	0.891171	0.0363561	0.100708	0.931299	0.887666	0.867371	0.851093	0.87593
15	25959578	cg27323557	ATP10A	Body	shore	NA	NA	0.952346	0.919186	0.962677	0.0112932	0.68871	0.918975	0.946896	0.964527	0.0136934	0.76297	0.950699	0.93099	0.968732	0.0172856	0.557881	0.940552	0.91724	0.951802	0.000504177	0.992316	0.944958	0.951999	0.962757	0.0116677	0.647422	0.928585	0.93018	0.947009	-0.00416358	0.903926	0.93617	0.906557	0.917073	0.947613	0.952004	0.00131634	0.957641	0.952933	0.911615	0.906153	0.927973	0.94947
15	25961909	cg11442877	ATP10A	Body	shelf	NA	NA	0.915077	0.89993	0.942789	0.036181	0.293457	0.871886	0.886285	0.918519	0.0125401	0.872794	0.898861	0.886741	0.930271	0.0231597	0.604428	0.911359	0.913671	0.942721	0.036102	0.379744	0.905859	0.914426	0.933027	0.0272405	0.423663	0.899983	0.89532	0.924193	0.0180613	0.667748	0.893351	0.902058	0.917473	0.949873	0.952762	0.0469121	0.0412518	0.933817	0.902734	0.888976	0.905092	0.945054
15	25961951	cg25703338	ATP10A	Body	shelf	NA	NA	0.963231	0.958856	0.952816	0.0477628	0.104137	0.925437	0.912835	0.912984	0.00793089	0.917238	0.961911	0.947505	0.946869	0.041816	0.222615	0.934438	0.934233	0.927457	0.0224042	0.59322	0.92	0.942748	0.920064	0.0150111	0.652421	0.927282	0.942945	0.924341	0.019288	0.582882	0.923338	0.923186	0.928616	0.949235	0.92405	0.0189976	0.388995	0.957263	0.922704	0.932852	0.928251	0.926879
15	25961967	cg26478036	ATP10A	Body	shelf	NA	NA	0.852989	0.830001	0.836314	0.0107317	0.803582	0.804185	0.840505	0.818598	-0.00698464	0.937626	0.887858	0.830817	0.85408	0.0284973	0.497583	0.844146	0.797588	0.817317	-0.00826566	0.893412	0.865358	0.852943	0.85215	0.0265676	0.427168	0.85168	0.856212	0.847803	0.0222207	0.557152	0.846772	0.853902	0.865468	0.892341	0.858756	0.0331731	0.148261	0.909019	0.85984	0.862664	0.862952	0.86726
15	25962719	cg13356455	ATP10A	Body	shelf	NA	NA	0.901297	0.869798	0.9001	-0.0212981	0.674976	0.889864	0.883423	0.91796	-0.0028451	0.982213	0.86258	0.869129	0.887472	-0.0343316	0.510014	0.894091	0.901011	0.913687	-0.00757251	0.926106	0.869621	0.861393	0.864107	-0.056529	0.164792	0.876906	0.919114	0.908568	-0.012473	0.830941	0.849	0.846695	0.806122	0.897545	0.86515	-0.0554765	0.054728	0.911124	0.865734	0.874855	0.88039	0.900346
15	25963402	cg20696050	ATP10A	Body	open_sea	NA	NA	0.90606	0.88647	0.890154	0.00258835	0.926649	0.882134	0.904936	0.888501	0.000934972	0.987746	0.933351	0.889163	0.904995	0.0174297	0.471677	0.909629	0.912057	0.905513	0.017948	0.453931	0.898846	0.907362	0.893334	0.00576883	0.796947	0.886339	0.930305	0.899801	0.0122352	0.597118	0.88711	0.906422	0.909548	0.916883	0.899173	0.0116072	0.408875	0.90666	0.897355	0.909949	0.893406	0.89515
15	25963457	cg26913186	ATP10A	Body	open_sea	NA	NA	0.931774	0.916162	0.958255	-0.00124316	0.941195	0.912146	0.930253	0.959291	0.000169633	0.996453	0.930595	0.943661	0.971701	0.0120987	0.348576	0.92265	0.939905	0.961722	0.00242895	0.905981	0.929702	0.944516	0.960335	0.00108231	0.941595	0.927156	0.939297	0.958621	-0.000811055	0.963934	0.936904	0.941862	0.937229	0.962409	0.976041	0.0171057	0.0188117	0.957902	0.93599	0.932008	0.91923	0.969746
15	25972328	cg12582965	ATP10A	Body	open_sea	NA	NA	0.918573	0.889126	0.939263	0.00839923	0.732484	0.887996	0.905633	0.937113	0.006937	0.885275	0.911266	0.88405	0.934269	0.00316364	0.929038	0.920482	0.908826	0.94449	0.0137031	0.624596	0.88743	0.922624	0.926855	-0.00324821	0.903541	0.901049	0.90008	0.927491	-0.00297323	0.921448	0.89534	0.894764	0.922709	0.923112	0.946939	0.0168406	0.235593	0.936098	0.923594	0.898017	0.909462	0.954001
15	25972400	cg20119871	ATP10A	Body	open_sea	NA	NA	0.814995	0.830149	0.847313	-0.00518286	0.904424	0.837042	0.818705	0.859965	0.00812258	0.915447	0.862604	0.826809	0.876082	0.0230172	0.566994	0.847869	0.852654	0.869487	0.0170427	0.705994	0.861484	0.891363	0.894042	0.042498	0.132825	0.839504	0.858487	0.869335	0.0174324	0.638852	0.83211	0.850934	0.853849	0.910412	0.895752	0.0440772	0.0357571	0.898332	0.839788	0.818805	0.843123	0.881153
15	25972474	cg19930802	ATP10A	Body	open_sea	NA	NA	0.948765	0.948625	0.975984	0.0244058	0.141013	0.940167	0.927054	0.967123	0.016018	0.533945	0.942853	0.936054	0.969278	0.0176467	0.390201	0.920269	0.937627	0.955765	0.00421242	0.890105	0.941272	0.944921	0.960465	0.00928737	0.619282	0.927976	0.927706	0.948831	-0.00252121	0.923645	0.919822	0.934978	0.934188	0.927424	0.957192	0.00627738	0.677701	0.930479	0.896879	0.930587	0.898342	0.94094
15	25973970	cg18749411	ATP10A	Body	open_sea	NA	NA	0.927702	0.943131	0.965392	0.0203222	0.165693	0.919867	0.907857	0.95094	0.0063654	0.850062	0.917172	0.898949	0.942107	-0.00311209	0.905287	0.913105	0.935601	0.952108	0.00719273	0.760621	0.917262	0.923335	0.938112	-0.00640317	0.711485	0.926926	0.92536	0.948428	0.00361397	0.870531	0.917013	0.897309	0.927306	0.946493	0.953715	0.0093226	0.423953	0.928098	0.93037	0.892287	0.925253	0.949461
15	25974140	cg04218022	ATP10A	Body	open_sea	NA	NA	0.914806	0.923444	0.949491	0.0269927	0.248188	0.902083	0.897073	0.936508	0.0146297	0.740646	0.92488	0.922643	0.956777	0.0338711	0.207507	0.907455	0.915242	0.936527	0.0140361	0.678118	0.917104	0.921447	0.936071	0.0143039	0.56457	0.903963	0.936636	0.940994	0.0188532	0.48827	0.903777	0.900342	0.908514	0.924671	0.93916	0.0174534	0.306731	0.942463	0.891095	0.909106	0.897087	0.939677
15	25978658	cg02107240	ATP10A	Body	shelf	NA	NA	0.898281	0.874705	0.91246	0.0515294	0.0546722	0.852546	0.836757	0.873781	0.013498	0.810253	0.888682	0.848529	0.895545	0.0340738	0.320749	0.872212	0.862878	0.883613	0.0227359	0.536074	0.885472	0.891847	0.89753	0.0375518	0.15067	0.87	0.883253	0.891152	0.0307848	0.281522	0.85602	0.841241	0.901628	0.913128	0.904649	0.0445381	0.0186176	0.923666	0.846273	0.888771	0.843323	0.900203
15	25980367	cg16651441	ATP10A	Body	shore	NA	NA	0.942566	0.951928	0.969521	0.00121259	0.96077	0.94042	0.947342	0.972368	0.00437887	0.91535	0.954915	0.935579	0.969347	0.000982594	0.973093	0.949033	0.93529	0.964057	-0.00403274	0.891977	0.93818	0.931967	0.945582	-0.0225928	0.138112	0.916533	0.940332	0.94322	-0.0249586	0.109122	0.936871	0.929383	0.927339	0.916813	0.950053	-0.0176995	0.163676	0.948079	0.921345	0.927154	0.928111	0.953364
15	25981027	ch.15.89498F	ATP10A	Body	shore	NA	NA	0.0439761	0.0559967	0.0266212	0.0119485	0.377153	0.0636462	0.0246118	0.0199567	0.00538155	0.845021	0.0527671	0.0822042	0.0371059	0.022426	0.106013	0.0503979	0.0813679	0.0278264	0.0131465	0.402567	0.0344371	0.102454	0.0374356	0.022747	0.0804681	0.0225114	0.0632703	0.0301119	0.0155214	0.259384	0.0685592	0.0760369	0.0554047	0.0694445	0.0545126	0.0399452	1.03e-05	0.0976048	0.060989	0.0932412	0.0967312	0.0748722
15	25981255	cg09978546	ATP10A	Body	island	NA	NA	0.958808	0.964737	0.981937	0.0048813	0.757121	0.946445	0.949254	0.976333	-0.000571491	0.988738	0.958719	0.950624	0.977859	0.000779457	0.972309	0.943	0.935384	0.961853	-0.0150392	0.314683	0.972547	0.947043	0.968829	-0.0081707	0.561651	0.951837	0.961912	0.969533	-0.00752563	0.615883	0.931287	0.938168	0.923448	0.928934	0.950496	-0.0261812	0.00849534	0.97064	0.931103	0.945261	0.947872	0.967794
15	25981322	cg14216870	ATP10A	Body	island	NA	NA	0.980438	0.962719	0.958414	0.000736336	0.970874	0.974355	0.971395	0.962654	0.00497645	0.854166	0.979024	0.966749	0.960124	0.00244651	0.904763	0.978255	0.965468	0.960719	0.00304163	0.894652	0.964375	0.955196	0.941871	-0.0158066	0.181376	0.960206	0.954364	0.940342	-0.0173356	0.146761	0.959572	0.977726	0.95697	0.972515	0.952893	-0.00478474	0.647695	0.945613	0.978077	0.981348	0.95897	0.949365
15	26026152	cg14001035	ATP10A	Body	open_sea	NA	NA	0.918723	0.907687	0.94183	0.016722	0.651428	0.893877	0.878948	0.920624	-0.00383302	0.966563	0.922579	0.937728	0.952212	0.0267083	0.490313	0.914248	0.912718	0.934873	0.00986436	0.856647	0.9211	0.942385	0.940912	0.0163423	0.633697	0.885149	0.928728	0.922671	-0.00208989	0.967467	0.888237	0.877444	0.912599	0.927755	0.923037	-0.00132551	0.968572	0.921952	0.868951	0.888691	0.904747	0.914027
15	26026172	cg23880822	ATP10A	Body	open_sea	NA	NA	0.951694	0.956924	0.97946	0.0044968	0.7547	0.933323	0.92829	0.964879	-0.00984934	0.592341	0.941445	0.941924	0.971102	-0.00380862	0.828299	0.930779	0.943622	0.963318	-0.0114386	0.429524	0.943996	0.951276	0.963377	-0.0114613	0.325087	0.946729	0.959127	0.970907	-0.00396555	0.800182	0.950248	0.951004	0.952685	0.93811	0.971048	-0.00349002	0.76589	0.952226	0.933347	0.93864	0.920848	0.962132
15	26026283	cg02287939	ATP10A	Body	open_sea	NA	NA	0.986075	0.985116	0.97744	-0.00056787	0.96722	0.989466	0.983136	0.979604	0.00159632	0.947616	0.990902	0.981716	0.977849	-0.000159495	0.992292	0.980919	0.985573	0.976432	-0.00157578	0.926465	0.985107	0.986619	0.972499	-0.00550951	0.557096	0.981722	0.984368	0.971547	-0.00646071	0.518738	0.984737	0.983272	0.982463	0.987272	0.976515	-0.00149329	0.856798	0.967585	0.981188	0.972007	0.982896	0.966258
15	26026347	cg17260954	ATP10A	Body	open_sea	NA	NA	0.945685	0.933648	0.959246	-0.00355572	0.846551	0.933229	0.929964	0.958604	-0.0038336	0.910095	0.927021	0.920122	0.945628	-0.0172026	0.272643	0.918243	0.937726	0.945918	-0.0166869	0.280669	0.927853	0.905498	0.915115	-0.047376	0.000396227	0.927761	0.9392	0.938647	-0.0240068	0.054829	0.876265	0.911913	0.918815	0.928977	0.921566	-0.0406353	6.83e-05	0.934361	0.886584	0.887031	0.882626	0.903945
15	26026414	cg08831522	ATP10A	Body	open_sea	NA	NA	0.901544	0.937881	0.92026	-0.0261091	0.294401	0.907729	0.917543	0.927676	-0.0182679	0.657613	0.911587	0.917319	0.916154	-0.0305419	0.271944	0.894212	0.897423	0.894005	-0.0522871	0.0289496	0.908759	0.872955	0.869954	-0.0760754	0.000864365	0.913196	0.900811	0.887322	-0.0588345	0.0080187	0.892465	0.882622	0.933422	0.873256	0.891944	-0.0540159	0.00936979	0.925484	0.826287	0.842822	0.847521	0.851361
15	26030547	cg15275965	ATP10A	Body	open_sea	NA	NA	0.909664	0.915029	0.944864	0.0324761	0.0664987	0.918417	0.882594	0.938697	0.027013	0.239153	0.929903	0.919724	0.959723	0.046782	0.0111606	0.920197	0.910357	0.942715	0.0304095	0.121151	0.91147	0.930879	0.941972	0.0304634	0.0721896	0.918963	0.918274	0.943198	0.0312853	0.0709399	0.913534	0.914932	0.926451	0.948236	0.958436	0.0468548	0.000125409	0.924197	0.908535	0.91292	0.932536	0.950685
15	26035581	cg15338782	ATP10A	Body	open_sea	NA	NA	0.752116	0.770683	0.77031	0.101292	0.128776	0.655592	0.614062	0.632162	-0.0364638	0.784334	0.688412	0.692721	0.692237	0.0229792	0.828086	0.628284	0.687922	0.646046	-0.0227328	0.847358	0.763669	0.792937	0.774044	0.106251	0.0938209	0.769023	0.761905	0.766788	0.0986922	0.129967	0.689239	0.725	0.707301	0.806614	0.740815	0.0724806	0.120672	0.856727	0.704863	0.754	0.674223	0.753764
15	26042919	cg02208504	ATP10A	Body	open_sea	NA	NA	0.81647	0.782944	0.819761	-0.00830378	0.889072	0.816771	0.812301	0.843127	0.0158468	0.868156	0.777659	0.775989	0.79695	-0.0315666	0.558526	0.815734	0.835151	0.840229	0.0123562	0.869887	0.824132	0.897645	0.869514	0.042498	0.328754	0.846094	0.87452	0.879153	0.0518632	0.218744	0.837163	0.87395	0.787725	0.875	0.872755	0.0456282	0.137482	0.92597	0.781914	0.870906	0.826742	0.879125
15	26044050	cg02334109	ATP10A	Body	open_sea	NA	NA	0.343502	0.373481	0.325505	0.0751456	0.577278	0.482252	0.468436	0.449322	0.198275	0.134203	0.344114	0.354798	0.314236	0.063586	0.69621	0.353129	0.328597	0.293564	0.0429454	0.829573	0.327945	0.384794	0.314617	0.0656046	0.608801	0.384033	0.338353	0.329361	0.0801054	0.561271	0.390323	0.314866	0.303365	0.272021	0.305288	0.0554409	0.555876	0.385169	0.311467	0.340487	0.320344	0.32104
15	26044116	cg09958402	ATP10A	Body	open_sea	NA	NA	0.390908	0.433966	0.382623	0.0982315	0.584695	0.477042	0.468212	0.446193	0.16122	0.471027	0.39676	0.428098	0.380412	0.0958469	0.648811	0.393625	0.470054	0.392271	0.10785	0.634887	0.42442	0.447139	0.396208	0.113272	0.488634	0.430446	0.399106	0.381443	0.0983873	0.598101	0.48577	0.394835	0.424993	0.419852	0.415436	0.131728	0.235593	0.349826	0.321406	0.481977	0.371579	0.360917
15	26044289	cg20049422	ATP10A	Body	open_sea	NA	NA	0.557134	0.578539	0.566518	0.160372	0.359166	0.527737	0.525238	0.526119	0.119972	0.679739	0.531289	0.531607	0.530842	0.124696	0.55923	0.480598	0.485085	0.483126	0.0769795	0.773006	0.504357	0.475944	0.490441	0.084295	0.649621	0.476917	0.412207	0.445889	0.0397428	0.867754	0.62781	0.495244	0.557602	0.528656	0.551334	0.145188	0.218471	0.478315	0.476387	0.524267	0.34173	0.456335
15	26045681	cg20117103	ATP10A	Body	open_sea	NA	NA	0.195029	0.196673	0.205821	0.00152033	0.989905	0.264507	0.264636	0.270843	0.0665419	0.568295	0.121856	0.210618	0.178463	-0.0258382	0.823605	0.149079	0.213953	0.19164	-0.0126612	0.9319	0.138616	0.176542	0.174145	-0.0301559	0.72894	0.20288	0.174011	0.202545	-0.0017564	0.988779	0.219494	0.155988	0.195678	0.20677	0.20734	0.00303931	0.969593	0.187615	0.110844	0.200865	0.0957363	0.164658
15	26047382	cg18256640	ATP10A	Body	open_sea	NA	NA	0.968642	0.974797	0.959476	0.00142618	0.939609	0.977716	0.975209	0.966626	0.00857598	0.69773	0.970776	0.973012	0.959404	0.00135413	0.950931	0.975003	0.959062	0.95614	-0.00190927	0.93952	0.963879	0.941765	0.936247	-0.0218031	0.0636784	0.950179	0.947758	0.933723	-0.024327	0.0344142	0.969727	0.971035	0.959381	0.934039	0.945784	-0.0122659	0.23173	0.924528	0.945685	0.959464	0.951173	0.929723
15	26047499	cg15531450	ATP10A	Body	open_sea	NA	NA	0.78871	0.817363	0.824527	0.0589225	0.124288	0.748168	0.748822	0.76686	0.00164806	0.989264	0.816102	0.805539	0.835813	0.0695911	0.100982	0.768934	0.800095	0.793576	0.0279408	0.60628	0.836761	0.852668	0.855819	0.0912206	0.00822116	0.769465	0.796812	0.7937	0.0287768	0.515456	0.760394	0.768091	0.803667	0.845601	0.818604	0.0536234	0.0466643	0.842639	0.817228	0.738063	0.767298	0.81348
15	26047653	cg11557546	ATP10A	Body	open_sea	NA	NA	0.743479	0.725193	0.74678	0.0436068	0.331933	0.689719	0.66365	0.683951	-0.0187745	0.840747	0.728123	0.714783	0.734182	0.0305621	0.595185	0.695973	0.733711	0.714754	0.0117959	0.884202	0.766876	0.81231	0.795017	0.093028	0.0190336	0.762249	0.777778	0.779993	0.0778089	0.0572556	0.720258	0.742749	0.742537	0.804226	0.772327	0.0699391	0.0172653	0.80558	0.711109	0.708139	0.719744	0.7522
15	26049779	cg16605633	ATP10A	Body	open_sea	NA	NA	0.793157	0.608586	0.695678	-0.0785734	0.378452	0.728385	0.76531	0.750445	-0.0231578	0.909633	0.716531	0.67217	0.682416	-0.0921281	0.346409	0.728594	0.580828	0.631048	-0.142908	0.114341	0.715456	0.692442	0.67322	-0.099876	0.202445	0.722767	0.659661	0.669612	-0.103881	0.196301	0.613257	0.717626	0.619962	0.680777	0.654591	-0.118623	0.0305909	0.690676	0.347589	0.650406	0.455563	0.522149
15	26076321	cg01206944	ATP10A	Body	open_sea	NA	NA	0.846665	0.869201	0.844019	0.0756358	0.0774592	0.746757	0.739613	0.736381	-0.0320016	0.670228	0.801802	0.791236	0.784313	0.0159308	0.808235	0.797751	0.756251	0.768485	0.000102238	0.999248	0.778179	0.78314	0.766968	-0.00141491	0.981651	0.729963	0.794118	0.750034	-0.0183487	0.751099	0.766286	0.711387	0.808467	0.842785	0.767783	-0.00059925	0.990415	0.834763	0.769318	0.725272	0.769523	0.759181
15	26089080	cg00602502	ATP10A	Body	open_sea	NA	NA	0.94564	0.903977	0.93745	-0.0255412	0.214013	0.911956	0.936889	0.948239	-0.0143882	0.670674	0.942091	0.918023	0.944328	-0.01886	0.40992	0.921358	0.937588	0.941412	-0.0213609	0.353015	0.922442	0.932643	0.923507	-0.0393098	0.0239266	0.931668	0.92879	0.929821	-0.0330645	0.0633113	0.860656	0.907211	0.887764	0.860017	0.882681	-0.0798289	3.55e-06	0.902748	0.886302	0.870611	0.92249	0.895729
15	26094704	cg07986058	ATP10A	Body	open_sea	NA	NA	0.781749	0.785779	0.79064	0.119054	0.0770157	0.575957	0.528281	0.536433	-0.134633	0.0682407	0.704338	0.737509	0.722726	0.0506919	0.564672	0.674471	0.72349	0.68845	0.017116	0.894733	0.757131	0.765792	0.749917	0.0796415	0.233513	0.743291	0.778522	0.757346	0.0868055	0.208019	0.650833	0.656386	0.675494	0.715018	0.673721	0.00295628	0.967592	0.814181	0.690283	0.672997	0.612225	0.694114
15	26095616	cg19657603	ATP10A	Body	open_sea	NA	NA	0.0383925	0.0494662	0.0128534	-0.0072172	0.32535	0.0561648	0.0501553	0.0158689	-0.00403906	0.754945	0.039251	0.065653	0.0177921	-0.00230013	0.835854	0.0615285	0.0694259	0.0185901	-0.00146071	0.912608	0.056546	0.0552356	0.0172877	-0.00273402	0.731453	0.0624581	0.0496849	0.0209341	0.00105155	0.91949	0.0329224	0.0523701	0.0525581	0.0459306	0.0173898	-0.00243465	0.681663	0.0678727	0.038983	0.0355877	0.0546898	0.0193036
15	26095697	cg16727862	ATP10A	Body	open_sea	NA	NA	0.18897	0.196417	0.198117	0.0349017	0.105852	0.161395	0.18554	0.178108	0.0148919	0.706251	0.164129	0.152769	0.16521	0.0019939	0.95931	0.186522	0.158634	0.177456	0.0142408	0.662679	0.183291	0.119889	0.160696	-0.00251934	0.935657	0.150078	0.113788	0.141215	-0.0220008	0.346934	0.216867	0.225449	0.222794	0.122105	0.204377	0.0411615	0.0193066	0.154448	0.222988	0.18283	0.204154	0.198616
15	26095764	cg05626764	ATP10A	Body	open_sea	NA	NA	0.0230479	0.0376526	0.0373594	-0.00849876	0.670578	0.0555311	0.0283075	0.0475697	0.00171159	0.972719	0.0198506	0.0393264	0.0372122	-0.00864598	0.707542	0.0225189	0.0389788	0.0364456	-0.00941256	0.708065	0.0348017	0.0230614	0.0400813	-0.00577687	0.76633	0.0322868	0.0242516	0.0379622	-0.00789593	0.703263	0.0470962	0.0477125	0.0722768	0.0141747	0.0531984	0.00734022	0.616828	0.0336731	0.0492301	0.04248	0.0463706	0.0506614
15	26105176	cg13361023	ATP10A	Body	shelf	NA	NA	0.429633	0.472213	0.424935	-0.162641	0.218362	0.549726	0.536664	0.528423	-0.0587444	0.833704	0.552879	0.552053	0.539756	-0.0483113	0.80578	0.559884	0.615929	0.569492	-0.0179191	0.946337	0.57891	0.614482	0.57665	-0.00964702	0.957196	0.646636	0.669579	0.653454	0.0668775	0.682904	0.52328	0.59004	0.542395	0.595689	0.558707	-0.0279376	0.816709	0.576589	0.531227	0.630531	0.625557	0.590153
15	26107410	cg10734665	ATP10A	Body	shore	NA	NA	0.185466	0.226597	0.149859	-0.0780753	0.357978	0.233211	0.210823	0.159197	-0.069184	0.610163	0.179627	0.244059	0.152214	-0.0762753	0.446716	0.168186	0.198427	0.114023	-0.113706	0.234789	0.27862	0.293064	0.227133	0.000787468	0.99459	0.328642	0.272738	0.250615	0.0244426	0.834548	0.209081	0.252353	0.149402	0.175926	0.152207	-0.0751616	0.210251	0.199781	0.17301	0.305592	0.191297	0.174734
15	26107658	cg19326876	ATP10A	Body	island	NA	NA	0.0750423	0.108471	0.0431925	-2.9e-05	0.998842	0.129176	0.119889	0.0658469	0.0225765	0.0771104	0.0704651	0.0916149	0.0349745	-0.00849732	0.568378	0.0928474	0.125602	0.0472747	0.00394259	0.850692	0.106775	0.138171	0.0626917	0.019691	0.0713716	0.104188	0.117719	0.0599144	0.0170249	0.139367	0.0738477	0.0793719	0.0882774	0.110898	0.0465063	0.00349586	0.752936	0.133301	0.0681628	0.104437	0.0744511	0.054766
15	26108084	cg17793621	ATP10A	1stExon	island	NA	NA	0.123045	0.134318	0.0761188	-0.0201221	0.241584	0.1532	0.132969	0.0828766	-0.0136958	0.653261	0.0947637	0.155865	0.071613	-0.0252757	0.23285	0.130394	0.173575	0.085094	-0.0113107	0.677264	0.128482	0.149688	0.0788996	-0.0165367	0.347684	0.15068	0.141139	0.0922361	-0.00319588	0.908261	0.111398	0.118173	0.139433	0.138156	0.0829425	-0.0130167	0.358531	0.113757	0.105307	0.118763	0.132091	0.0753231
15	26108263	cg20174066	ATP10A	1stExon	island	NA	NA	0.0749157	0.132097	0.116171	0.0266247	0.507487	0.129013	0.0806794	0.115965	0.0264189	0.668827	0.0537019	0.120569	0.101468	0.0119217	0.830683	0.111357	0.114015	0.124964	0.0354172	0.428917	0.0873521	0.048703	0.0931765	0.00363025	0.939395	0.102526	0.0562665	0.10154	0.0119933	0.804797	0.179423	0.179235	0.168909	0.0910117	0.170156	0.0806093	0.000907491	0.0915011	0.14918	0.12105	0.126024	0.141002
15	26108391	cg03419058	ATP10A	TSS200	island	NA	NA	0.0216279	0.0245193	0.0380505	0.007676	0.707011	0.0553138	0.029724	0.0543561	0.0239817	0.244917	0.0280032	0.0244643	0.042171	0.0117965	0.580139	0.0200648	0.0271853	0.0379756	0.00760117	0.774249	0.016129	0.0222635	0.0425134	0.0121389	0.480885	0.0300325	0.0179004	0.0449344	0.0145599	0.419356	0.0235641	0.0331934	0.0264013	0.0170309	0.0420255	0.011651	0.332672	0.00492207	0.0154275	0.0176873	0.0169993	0.0342286
15	26108399	cg16389285	ATP10A	TSS200	island	NA	NA	0.0100563	0.0209235	0.0289398	0.00964319	0.470195	0.0342552	0.023198	0.0392249	0.0199283	0.144887	0.00347947	0.0112226	0.0219935	0.00269688	0.890227	0.00810328	0.00612053	0.0188459	-0.000450739	0.98628	0.020979	0.0103258	0.0356263	0.0163297	0.149315	0.0114225	0.018731	0.0335186	0.014222	0.247142	0.00784065	0.0131354	0.0133612	0.0233546	0.0334935	0.0141969	0.12253	0.00575374	0.0101593	0.0191609	0.012228	0.0316294
15	26108401	cg20124450	ATP10A	TSS200	island	NA	NA	0.0170387	0.0114826	0.0271943	0.00444013	0.786704	0.0702687	0.0239521	0.0562579	0.0335038	0.0212951	0.00826336	0.00783531	0.0216534	-0.00110074	0.961196	0.00521784	0.00942481	0.018075	-0.00467917	0.826699	0.0215322	0.0209956	0.0374228	0.0146687	0.234029	0.0175167	0.0247307	0.0367287	0.0139746	0.286146	0.025641	0.0104312	0.0126371	0.0230909	0.0331301	0.010376	0.268887	0.0480296	0.0229931	0.020133	0.0146618	0.0415217
15	26108410	cg22113930	ATP10A	TSS200	island	NA	NA	0.0209855	0.049314	0.0504139	0.0107866	0.581335	0.065169	0.0287697	0.0592736	0.0196462	0.398595	0.0236531	0.033921	0.0458837	0.00625635	0.797813	0.0331094	0.038794	0.0502215	0.0105941	0.660191	0.0335796	0.0173452	0.0515504	0.011923	0.486648	0.0368871	0.0347459	0.0580737	0.0184463	0.268757	0.0605547	0.0411692	0.0623535	0.0223485	0.0657747	0.0261473	0.0187929	0.0303843	0.0507336	0.0308932	0.0385142	0.0591424
15	26108412	cg26230285	ATP10A	TSS200	island	NA	NA	0.0182216	0.0144846	0.0305988	0.00788902	0.637926	0.0769602	0.0411079	0.0691928	0.0464831	0.00198109	0.00766341	0.00515807	0.0214291	-0.00128069	0.959712	0.0148614	0.0173536	0.028212	0.00550224	0.816772	0.0182167	0.0232601	0.0413404	0.0186306	0.175022	0.0220994	0.0125886	0.0367906	0.0140808	0.345642	0.0143485	0.00712448	0.0097843	0.0235259	0.0332678	0.010558	0.34466	0.0347686	0.0169703	0.0131435	0.0124188	0.0393751
15	26108612	cg21951425	ATP10A	TSS1500	island	NA	NA	0.0467356	0.0690182	0.0213121	-0.00776115	0.955562	0.0635064	0.0590334	0.0208517	-0.00815159	0.976372	0.0421848	0.0515766	0.0149349	-0.0140818	0.927253	0.0614004	0.074565	0.0203883	-0.00861127	0.963147	0.0402634	0.0703472	0.017008	-0.0119901	0.920527	0.056037	0.0590534	0.0219515	-0.00690544	0.961357	0.0378345	0.0411449	0.0443993	0.0402	0.0154617	-0.0135195	0.876914	0.0602293	0.0335702	0.957797	0.0311921	0.257875
15	26108663	cg00288824	ATP10A	TSS1500	island	NA	NA	0.0822718	0.0863736	0.0362765	-0.00698117	0.547073	0.117548	0.106991	0.0548996	0.0117281	0.391988	0.061093	0.0895679	0.0302589	-0.0132253	0.289615	0.0803836	0.122964	0.0407646	-0.00243239	0.903178	0.0925566	0.0995312	0.0415727	-0.00138285	0.918478	0.108282	0.0948449	0.0515996	0.00887406	0.417558	0.0639481	0.0556916	0.0617329	0.0569828	0.0244458	-0.0183894	0.00716926	0.074985	0.0545836	0.0851703	0.0817645	0.0334948
15	26108674	cg09984339	ATP10A	TSS1500	island	NA	NA	0.0498039	0.0743368	0.0221841	-0.0084897	0.474328	0.1114	0.0905259	0.0463826	0.0157541	0.185438	0.0645308	0.0734834	0.0263036	-0.00439085	0.763969	0.0517323	0.0874949	0.0203381	-0.0104485	0.441471	0.0751445	0.0704946	0.0268266	-0.00374934	0.758621	0.0781229	0.0629439	0.0299932	-0.000460324	0.978147	0.0525599	0.0675101	0.0597867	0.0553522	0.0240981	-0.00635561	0.408277	0.0484617	0.0604097	0.066056	0.0689585	0.0254528
15	26108683	cg03307893	ATP10A	TSS1500	island	NA	NA	0.0417452	0.0338311	0.0464681	-0.011998	0.559637	0.066962	0.0793062	0.0795039	0.0210379	0.391284	0.0342459	0.0437487	0.048008	-0.0104581	0.671146	0.0327606	0.0505975	0.0488237	-0.00964236	0.733521	0.0444959	0.0459928	0.0566167	-0.00184935	0.939681	0.0390106	0.0575189	0.0586822	0.0002161	0.994216	0.0362309	0.0351775	0.0349925	0.0445291	0.0475911	-0.0108749	0.428387	0.0302728	0.0373791	0.0361417	0.0435678	0.0475219
15	26108739	cg02245837	ATP10A	TSS1500	island	NA	NA	0.0370861	0.06639	0.024329	0.00602094	0.696005	0.110476	0.0509902	0.0397716	0.0216109	0.140346	0.0364497	0.0613406	0.0219817	0.00372249	0.842832	0.0359321	0.0815027	0.0212815	0.00300238	0.895897	0.0611128	0.0781202	0.0353545	0.0171147	0.129491	0.0801836	0.0642727	0.0401618	0.0220087	0.0446633	0.0855438	0.059789	0.0681743	0.0739884	0.0474716	0.029367	0.000566428	0.051144	0.0388889	0.0827521	0.0818577	0.0424169
15	26108796	cg15523238	ATP10A	TSS1500	island	NA	NA	0.0847918	0.121375	0.0636656	0.0300657	0.0458383	0.0980803	0.0786749	0.0464367	0.0129035	0.57802	0.0674051	0.0713351	0.0387627	0.00511327	0.81731	0.0957833	0.0961798	0.0492195	0.0156101	0.385077	0.0836377	0.130631	0.0695479	0.0361875	0.00983886	0.0828996	0.112117	0.0678411	0.0344664	0.0156657	0.101096	0.0561698	0.0834961	0.177046	0.0844682	0.0510905	0.00122362	0.114499	0.0885478	0.092511	0.134707	0.0905403
15	26108801	cg22797991	ATP10A	TSS1500	island	NA	NA	0.211233	0.240901	0.179006	0.0709318	0.0241384	0.255254	0.220626	0.18147	0.0732774	0.0307196	0.192418	0.231293	0.159147	0.0509089	0.143879	0.195708	0.274162	0.176415	0.0684556	0.0416532	0.274199	0.257116	0.214728	0.107935	0.000323644	0.22601	0.208562	0.17321	0.0660773	0.0312158	0.251326	0.28132	0.27121	0.32513	0.256794	0.149166	1.2e-08	0.331444	0.257651	0.289436	0.26395	0.258609
15	26108807	cg26519141	ATP10A	TSS1500	island	NA	NA	0.165436	0.234793	0.169662	0.111478	0.00500857	0.14753	0.18188	0.12838	0.0700471	0.125237	0.153398	0.16463	0.140019	0.081631	0.0516488	0.152493	0.202392	0.141517	0.0834669	0.0386927	0.208403	0.59088	0.36875	0.311127	1.77e-06	0.163168	0.592098	0.355935	0.298433	1.37e-05	0.268394	0.221374	0.207071	0.702978	0.338632	0.280775	2.23e-06	0.689272	0.164846	0.172448	0.206287	0.290407
15	26108817	cg18194306	ATP10A	TSS1500	island	NA	NA	0.0543085	0.0456741	0.0264527	-0.000929832	0.961232	0.0905338	0.0713604	0.0394844	0.0123084	0.481803	0.0513699	0.0756817	0.0322846	0.00502739	0.77623	0.0399124	0.0805808	0.0232341	-0.00405761	0.849802	0.0630225	0.0463453	0.0274888	0.000349845	0.983541	0.0786233	0.0725904	0.0450202	0.0178833	0.127949	0.067424	0.0765117	0.0809485	0.060215	0.0521373	0.0249861	0.00277507	0.0658845	0.0942235	0.0838323	0.0868978	0.0616575
15	26108946	cg18083248	ATP10A	TSS1500	shore	NA	NA	0.359979	0.366519	0.325557	-0.0310004	0.782409	0.433394	0.414807	0.38989	0.0332712	0.867356	0.37765	0.405688	0.355088	-0.00191968	0.990512	0.398373	0.430661	0.371283	0.0150058	0.929994	0.457988	0.478612	0.43082	0.0758489	0.388911	0.44631	0.474759	0.429725	0.0747771	0.441446	0.443375	0.408862	0.435167	0.484571	0.42395	0.0681362	0.280098	0.37962	0.315458	0.51851	0.410643	0.383102
15	26108948	cg25846723	ATP10A	TSS1500	shore	NA	NA	0.0620417	0.0806585	0.0818685	-0.0409528	0.598974	0.15842	0.122646	0.147661	0.0248394	0.872823	0.0796873	0.100172	0.100485	-0.0223362	0.828832	0.0861478	0.113573	0.10887	-0.0139514	0.914034	0.124659	0.089452	0.122264	-0.000557614	0.995378	0.111711	0.0915473	0.115433	-0.00738858	0.943499	0.125972	0.0829128	0.101914	0.0732285	0.108299	-0.0145223	0.813519	0.0234114	0.0771102	0.150207	0.0799272	0.0979162
15	26109204	cg08828036	ATP10A	TSS1500	shore	NA	NA	0.523607	0.554937	0.522322	-0.164844	0.0497101	0.723985	0.699803	0.717342	0.0309715	0.878521	0.750135	0.706901	0.731244	0.0438397	0.718709	0.711076	0.737015	0.716964	0.0302096	0.839705	0.752101	0.787926	0.760755	0.0749741	0.396597	0.701396	0.845221	0.769883	0.083928	0.378218	0.684827	0.715989	0.606411	0.70514	0.679061	-0.00701404	0.937605	0.660615	0.645434	0.699246	0.589632	0.644016
15	26109215	cg26879349	ATP10A	TSS1500	shore	NA	NA	0.795232	0.78614	0.801484	-0.108715	0.0119418	0.878846	0.900683	0.922837	0.0132949	0.902716	0.92092	0.897316	0.937438	0.0269487	0.644183	0.912115	0.91976	0.936751	0.0266887	0.686469	0.918276	0.921014	0.932623	0.0232064	0.637915	0.898042	0.923737	0.927699	0.0179597	0.75696	0.888163	0.887287	0.864926	0.899904	0.907941	-0.00144535	0.975486	0.828224	0.84435	0.902985	0.876881	0.882067
15	26109245	cg00774088	ATP10A	TSS1500	shore	NA	NA	0.808811	0.830033	0.804376	-0.113583	0.00439335	0.918919	0.909512	0.899978	-0.0179804	0.834885	0.954135	0.940208	0.927312	0.00935314	0.886598	0.927481	0.921907	0.907153	-0.0108054	0.88414	0.952512	0.897964	0.900053	-0.0179056	0.702406	0.935493	0.915381	0.899739	-0.01822	0.726334	0.921953	0.915531	0.889319	0.880386	0.876813	-0.0411453	0.158021	0.773547	0.911381	0.957595	0.890476	0.86028
15	26109249	cg07470694	ATP10A	TSS1500	shore	NA	NA	0.717823	0.736174	0.710819	-0.160985	0.00714136	0.900344	0.87264	0.864678	-0.0071268	0.968011	0.888016	0.897696	0.867432	-0.00437238	0.968498	0.884778	0.883282	0.859625	-0.0121797	0.917233	0.882905	0.90743	0.85866	-0.0131443	0.863963	0.87259	0.91157	0.859314	-0.0124908	0.888036	0.889914	0.843069	0.838294	0.806	0.811854	-0.0599506	0.170232	0.637282	0.783944	0.925827	0.846701	0.768807
15	26109252	cg09638395	ATP10A	TSS1500	shore	NA	NA	0.867173	0.856422	0.84018	-0.0930232	0.00269475	0.938358	0.967727	0.932474	-0.000729557	0.994516	0.930762	0.932165	0.906738	-0.0264653	0.499957	0.939685	0.920329	0.908246	-0.0249575	0.566296	0.956653	0.947784	0.917866	-0.0153372	0.660818	0.917943	0.923763	0.891569	-0.041634	0.176667	0.915202	0.902905	0.895562	0.919815	0.877188	-0.0560159	0.00765591	0.829412	0.900519	0.942457	0.865192	0.85379
15	26109261	cg16417876	ATP10A	TSS1500	shore	NA	NA	0.83039	0.718601	0.757731	-0.136984	0.000273436	0.831079	0.844968	0.820679	-0.0740362	0.0402601	0.897641	0.88126	0.862484	-0.0322312	0.449615	0.90988	0.868336	0.864411	-0.0303043	0.519717	0.864349	0.864421	0.829964	-0.0647511	0.0410336	0.849621	0.841139	0.814187	-0.0805278	0.0109246	0.821859	0.852587	0.868254	0.744647	0.797233	-0.0974818	0.000292212	0.6804	0.78553	0.804041	0.718908	0.725265
15	26109425	cg26062856	ATP10A	TSS1500	shore	NA	NA	0.768154	0.759606	0.78041	0.051898	0.154934	0.695817	0.664503	0.687979	-0.0400513	0.438456	0.747246	0.715032	0.745164	0.0161613	0.769332	0.711025	0.75172	0.733606	0.00519262	0.944226	0.778081	0.800738	0.79466	0.0672958	0.0473347	0.726517	0.745568	0.741558	0.0139169	0.782022	0.697317	0.708966	0.75911	0.798358	0.759204	0.0315443	0.267915	0.833442	0.760603	0.746514	0.737583	0.789993
15	26109429	cg17174275	ATP10A	TSS1500	shore	NA	NA	0.82401	0.796394	0.832389	0.0379568	0.443358	0.751881	0.752575	0.771374	-0.0224422	0.811618	0.767792	0.779271	0.793452	-0.0014943	0.986003	0.781779	0.791451	0.79638	0.00201002	0.984042	0.834498	0.855675	0.856899	0.0635117	0.149335	0.802046	0.806333	0.817842	0.0240714	0.675122	0.753074	0.719756	0.812016	0.832037	0.801525	0.00795605	0.864146	0.895223	0.80421	0.820029	0.791876	0.854851
15	26109543	cg06066676	ATP10A	TSS1500	shore	NA	NA	0.850358	0.82462	0.860516	0.0699552	0.0479259	0.75875	0.781677	0.790392	0.000412173	0.997108	0.847569	0.829343	0.864609	0.0735265	0.0574509	0.796779	0.86012	0.841755	0.0512751	0.222211	0.84623	0.836585	0.848279	0.0587727	0.0811066	0.813439	0.846417	0.843857	0.0540335	0.130894	0.811324	0.791515	0.830508	0.898365	0.857286	0.0675138	0.00817682	0.894729	0.807971	0.857833	0.831739	0.873195
15	26109608	cg24687432	ATP10A	TSS1500	shore	NA	NA	0.846241	0.799715	0.843974	0.0637656	0.129894	0.772017	0.747851	0.778551	-0.00109809	0.993828	0.839537	0.822652	0.856629	0.0759632	0.102521	0.759145	0.844088	0.811864	0.0317671	0.605829	0.808577	0.828806	0.824258	0.045123	0.275892	0.810784	0.837999	0.838023	0.0585509	0.161062	0.775738	0.82846	0.832235	0.872293	0.85241	0.0729824	0.0114871	0.87137	0.806475	0.82094	0.804885	0.848778
15	26109614	cg09454187	ATP10A	TSS1500	shore	NA	NA	0.886875	0.859491	0.902734	0.0358972	0.105114	0.8643	0.855387	0.895559	0.0293746	0.304054	0.883236	0.858748	0.904346	0.0369321	0.160698	0.884911	0.884536	0.907679	0.040871	0.0769567	0.87894	0.874108	0.89114	0.0252001	0.266999	0.863578	0.887457	0.897399	0.0311233	0.174495	0.891228	0.877355	0.883554	0.928015	0.929428	0.0634152	6.33e-05	0.906848	0.88994	0.903654	0.883648	0.929885
15	26111072	cg21223577	MIR4715	IGR	shelf	NA	NA	0.948576	0.917094	0.962037	0.0101989	0.531298	0.914728	0.925761	0.95579	0.00446035	0.898347	0.935819	0.936429	0.967408	0.0154573	0.361537	0.926033	0.942527	0.961092	0.00949046	0.648593	0.928215	0.913415	0.937623	-0.0136359	0.371664	0.93742	0.955624	0.966749	0.0152545	0.324696	0.89788	0.912327	0.933534	0.944867	0.952085	0.000952319	0.950197	0.941441	0.929005	0.939275	0.929229	0.961554
15	26121310	cg11691383	RP11-1084I9.1	IGR	open_sea	NA	NA	0.922178	0.924802	0.941154	0.00762068	0.839766	0.902725	0.897288	0.928172	-0.00469029	0.953013	0.924169	0.903978	0.932926	-0.000876143	0.986452	0.91954	0.91991	0.934967	0.00151331	0.979436	0.906656	0.909358	0.907485	-0.0254985	0.363648	0.89946	0.90338	0.906846	-0.0262548	0.38448	0.910396	0.907126	0.907317	0.903977	0.919193	-0.0135817	0.556037	0.921765	0.899611	0.908371	0.897849	0.916022
15	26137819	ch.15.23688912F	RP11-1084I9.1	IGR	open_sea	NA	NA	0.0437859	0.0469083	0.014279	0.00462488	0.594377	0.042923	0.0277371	0.00846569	-0.00101984	0.961667	0.0327568	0.0305247	0.00811023	-0.00152349	0.90118	0.0156707	0.0719154	0.011555	0.00192432	0.896513	0.0422137	0.054183	0.0146201	0.00496928	0.529294	0.0319371	0.0298329	0.00963194	6.83918e-05	0.995356	0.0373652	0.024991	0.0310881	0.0321851	0.0120822	0.00256543	0.684439	0.0363771	0.0525859	0.0201431	0.0224404	0.0130465
15	26147082	cg03980268	RP11-1084I9.1	IGR	open_sea	NA	NA	0.909611	0.9004	0.937692	0.012154	0.362731	0.904063	0.902919	0.942588	0.0177036	0.279014	0.913369	0.904465	0.944933	0.0190343	0.225723	0.921103	0.927007	0.953191	0.0276789	0.0293597	0.916852	0.915867	0.936449	0.0117388	0.388661	0.918346	0.926436	0.947084	0.0219265	0.096893	0.888169	0.914361	0.918055	0.932385	0.947255	0.0225279	0.0139229	0.943486	0.898861	0.897519	0.898385	0.942812
15	26147435	cg02242989	RP11-1084I9.1	IGR	open_sea	NA	NA	0.893258	0.881062	0.918277	0.00264125	0.905779	0.871834	0.90011	0.924082	0.00913704	0.779291	0.895191	0.879195	0.921869	0.0058371	0.820541	0.891583	0.900465	0.921069	0.0054853	0.838782	0.899285	0.908586	0.922757	0.00804009	0.656732	0.900312	0.897713	0.92345	0.0082575	0.692463	0.924097	0.891717	0.887109	0.931777	0.942349	0.0275564	0.0178486	0.935612	0.902873	0.883839	0.879553	0.935175
15	26149711	cg16468082	RP11-1084I9.1	IGR	open_sea	NA	NA	0.927363	0.915155	0.950258	0.0359207	0.136773	0.896573	0.885913	0.926281	0.01258	0.802622	0.945797	0.912304	0.958765	0.0439252	0.109077	0.91008	0.928235	0.944336	0.029994	0.290209	0.901719	0.922843	0.926409	0.0128344	0.638418	0.885284	0.925161	0.923332	0.00946855	0.784693	0.902254	0.891776	0.925745	0.922913	0.939046	0.0254605	0.148487	0.957019	0.873488	0.92213	0.907856	0.941391
15	26154648	cg14431065	RP11-1084I9.1	IGR	open_sea	NA	NA	0.94472	0.920792	0.910164	-0.0114404	0.752455	0.898315	0.954102	0.909585	-0.0120191	0.851644	0.955498	0.919862	0.916148	-0.00545607	0.908752	0.947262	0.928554	0.920375	-0.0012293	0.983979	0.937917	0.925023	0.902912	-0.0186923	0.535175	0.943509	0.90625	0.90013	-0.0214741	0.513957	0.924278	0.93125	0.918465	0.898551	0.896282	-0.0253221	0.218271	0.935116	0.897107	0.926241	0.89581	0.887698
15	26154652	cg23897015	RP11-1084I9.1	IGR	open_sea	NA	NA	0.97604	0.955344	0.957545	-0.00335608	0.844586	0.963725	0.973188	0.962127	0.00122594	0.972939	0.983612	0.961225	0.964333	0.00343163	0.862544	0.982864	0.972622	0.971495	0.0105939	0.515646	0.969816	0.965337	0.956699	-0.00420177	0.770791	0.970246	0.972369	0.961753	0.000851879	0.964527	0.966731	0.963352	0.961122	0.969728	0.957039	-0.00386172	0.708298	0.973215	0.972664	0.975958	0.959522	0.961247
15	26170692	ch.15.23721785F	RP11-1084I9.1	IGR	open_sea	NA	NA	0.0614254	0.0772971	0.0292754	-0.00954533	0.408289	0.0716287	0.0682679	0.0274217	-0.0114105	0.429583	0.0730182	0.079876	0.0339777	-0.00507422	0.738442	0.0846513	0.101119	0.0380372	-0.000954587	0.966016	0.0923796	0.147578	0.0633325	0.0246108	0.0212304	0.0638549	0.0690728	0.0301497	-0.00848995	0.488196	0.066468	0.0775009	0.0641026	0.084855	0.0397792	0.00120899	0.912481	0.0779093	0.0589603	0.0582755	0.0660353	0.0350565
15	26178637	cg21029108	RP11-1084I9.1	IGR	open_sea	NA	NA	0.920469	0.925724	0.953726	0.0353844	0.235312	0.912543	0.920917	0.9534	0.0356959	0.375834	0.93335	0.916029	0.956952	0.038185	0.282107	0.91479	0.92	0.943127	0.024764	0.538918	0.892747	0.914251	0.918003	0.000345787	0.993523	0.907352	0.927234	0.938494	0.0204718	0.565478	0.923876	0.927498	0.937648	0.961875	0.965527	0.0478713	0.0158546	0.94475	0.899138	0.910566	0.895569	0.941828
15	26222907	ch.15.23774000R	RP11-1084I9.1	IGR	open_sea	NA	NA	0.182855	0.199954	0.133143	-0.00739833	0.795755	0.206373	0.167797	0.12224	-0.0190283	0.640455	0.171544	0.190642	0.119044	-0.0222663	0.383944	0.175283	0.239516	0.136745	-0.00407846	0.933282	0.193411	0.211999	0.134501	-0.00502905	0.870809	0.20346	0.202863	0.142287	0.00285572	0.942475	0.157595	0.189177	0.171744	0.208902	0.129029	-0.0115102	0.592151	0.23189	0.167385	0.173689	0.160659	0.133362
15	26229322	cg23052037	RP11-1084I9.1	IGR	open_sea	NA	NA	0.921526	0.925305	0.940536	0.00148831	0.95638	0.918819	0.910765	0.942659	0.00415783	0.929737	0.919106	0.928819	0.946719	0.00726519	0.772249	0.918745	0.907499	0.927699	-0.0112984	0.667796	0.949326	0.920211	0.93979	0.00117867	0.962201	0.891469	0.930109	0.919818	-0.0190516	0.326256	0.925523	0.899393	0.904645	0.897937	0.921607	-0.016801	0.253888	0.932007	0.905134	0.915759	0.878959	0.918963
15	26231836	cg05168141	RP11-1084I9.1	IGR	shelf	NA	NA	0.879364	0.885223	0.910615	-0.00123099	0.968015	0.897408	0.898113	0.935632	0.0245731	0.337334	0.899511	0.897505	0.932394	0.0201181	0.416475	0.911018	0.911495	0.937195	0.0255286	0.278799	0.879989	0.933594	0.921695	0.0108063	0.657723	0.898276	0.919845	0.930682	0.0193127	0.374666	0.884111	0.90466	0.89364	0.915368	0.930207	0.0192921	0.15778	0.925199	0.87761	0.91058	0.906318	0.934382
15	26234046	cg26582729	RP11-1084I9.1	IGR	shore	NA	NA	0.880779	0.84571	0.843288	0.0363196	0.782797	0.892244	0.884075	0.870752	0.063784	0.734665	0.806648	0.744233	0.753371	-0.0535967	0.703103	0.874778	0.804527	0.824288	0.0173196	0.930928	0.823065	0.862848	0.812431	0.00546251	0.968782	0.795413	0.830207	0.789323	-0.0176457	0.906238	0.696099	0.688345	0.741935	0.407407	0.632666	-0.174302	0.0184425	0.760216	0.744838	0.759985	0.688137	0.717852
15	26234598	cg11776038	RP11-1084I9.1	IGR	island	NA	NA	0.893592	0.858295	0.900471	0.0135703	0.749438	0.816456	0.821869	0.845035	-0.0411543	0.333872	0.866724	0.857204	0.889788	0.0023838	0.968603	0.886842	0.88997	0.906759	0.0199706	0.687475	0.879812	0.918715	0.909975	0.0240502	0.492872	0.858152	0.883268	0.884323	-0.00198538	0.970951	0.840336	0.875353	0.87379	0.88269	0.892267	0.00619595	0.844455	0.90588	0.860897	0.870183	0.861425	0.899248
15	26234769	cg11424341	RP11-1084I9.1	IGR	island	NA	NA	0.935756	0.914752	0.957584	0.000269942	0.99198	0.933881	0.931475	0.967988	0.0110963	0.713847	0.927618	0.916141	0.956551	-0.000773419	0.980202	0.926827	0.932711	0.958317	0.0012577	0.971119	0.936887	0.936469	0.956562	-0.000281351	0.990571	0.913129	0.939441	0.949356	-0.00770755	0.72537	0.90872	0.908825	0.913257	0.945236	0.952613	-0.00417434	0.775772	0.938438	0.899568	0.938977	0.922498	0.956838
15	26234833	cg00646185	RP11-1084I9.1	IGR	island	NA	NA	0.986846	0.971961	0.971992	0.000776345	0.960766	0.980816	0.98713	0.977834	0.00661898	0.709363	0.985731	0.973792	0.972458	0.0012427	0.942976	0.980426	0.981491	0.974651	0.00343623	0.838281	0.982251	0.974518	0.96714	-0.00407526	0.72017	0.964527	0.98048	0.962567	-0.00864808	0.434824	0.985314	0.985036	0.981288	0.981147	0.976921	0.00570562	0.447223	0.984818	0.979537	0.980754	0.976344	0.972818
15	26235162	cg05477217	RP11-1084I9.1	IGR	shore	NA	NA	0.955212	0.942895	0.976373	0.00668575	0.778253	0.93783	0.9465	0.973919	0.00449848	0.925016	0.955075	0.954784	0.981756	0.011982	0.610618	0.956159	0.959221	0.982408	0.0128789	0.623519	0.942853	0.949278	0.963733	-0.00587969	0.789709	0.922193	0.956703	0.960118	-0.00947062	0.687751	0.915806	0.95449	0.953466	0.955721	0.971201	0.00194527	0.917011	0.953265	0.944976	0.923439	0.937	0.967077
15	26235362	cg07624310	RP11-1084I9.1	IGR	shore	NA	NA	0.935914	0.940045	0.970564	0.00799553	0.638671	0.930776	0.933484	0.968834	0.00658073	0.830235	0.948679	0.934979	0.974601	0.0119691	0.508883	0.949368	0.943305	0.97513	0.012644	0.496892	0.934511	0.946852	0.963595	0.00126443	0.948877	0.934125	0.955062	0.968607	0.00613783	0.750595	0.934717	0.923986	0.93739	0.969736	0.973298	0.0113089	0.289222	0.946456	0.94259	0.942523	0.938773	0.973553
15	26246754	cg04795318	RP11-1084I9.1	IGR	open_sea	NA	NA	0.936005	0.920237	0.959108	0.00842823	0.66221	0.928158	0.931439	0.964521	0.0144148	0.574504	0.932329	0.922021	0.959977	0.00917268	0.675454	0.94367	0.943939	0.970582	0.0200716	0.276885	0.914876	0.930457	0.941475	-0.0087598	0.626488	0.912587	0.932598	0.94528	-0.00515429	0.821132	0.926992	0.935787	0.925333	0.946544	0.963871	0.0139535	0.228476	0.949881	0.908226	0.930125	0.906655	0.954981
15	26247864	cg14474570	RP11-1084I9.1	IGR	open_sea	NA	NA	0.907546	0.920667	0.935341	0.00884829	0.705748	0.895963	0.90444	0.929435	0.00351453	0.946082	0.913202	0.915583	0.940019	0.0129692	0.594738	0.894347	0.894085	0.907965	-0.018443	0.444673	0.904366	0.906489	0.904632	-0.0211657	0.258725	0.898221	0.933333	0.922693	-0.00355477	0.901462	0.900873	0.878704	0.904449	0.930201	0.91659	-0.00917297	0.564567	0.952875	0.889516	0.883607	0.837877	0.901469
15	26301927	cg02479296	LINC00929	IGR	open_sea	NA	NA	0.462303	0.526893	0.494434	0.0634029	0.0406817	0.484256	0.457149	0.47121	0.0401785	0.299384	0.427607	0.434136	0.432652	0.00162068	0.977138	0.459865	0.463004	0.462185	0.0311535	0.418789	0.4511	0.43621	0.445668	0.0146371	0.669165	0.485321	0.501216	0.493427	0.0623961	0.0265354	0.40715	0.417945	0.460141	0.40734	0.425246	-0.00578562	0.844035	0.436962	0.414655	0.40912	0.408976	0.41963
15	26302108	cg04638667	LINC00929	IGR	open_sea	NA	NA	0.976865	0.967033	0.961928	-0.00208202	0.905821	0.96158	0.96648	0.951788	-0.0122218	0.477525	0.984904	0.975733	0.969147	0.00513674	0.768852	0.987653	0.979331	0.974653	0.0106435	0.504291	0.961018	0.979427	0.95582	-0.00818993	0.518808	0.966921	0.978686	0.958999	-0.00501055	0.747364	0.967444	0.968622	0.958844	0.971557	0.95315	-0.0108594	0.199594	0.967534	0.958635	0.96941	0.965397	0.950469
15	26325445	cg15552853	LINC00929	IGR	shelf	NA	NA	0.917859	0.938027	0.954941	0.0438198	0.0457044	0.870962	0.874892	0.905124	-0.00528228	0.931541	0.913016	0.904672	0.939866	0.0283065	0.296096	0.923077	0.924425	0.948426	0.0373587	0.121278	0.908203	0.918568	0.926241	0.0159933	0.509872	0.899916	0.928288	0.932212	0.0215566	0.399003	0.872205	0.889076	0.912869	0.921321	0.925047	0.0147651	0.389315	0.957221	0.87988	0.882875	0.895007	0.929851
15	26327408	cg24152238	LINC00929	IGR	shore	NA	NA	0.176386	0.200264	0.133051	-0.0585382	0.367907	0.244343	0.170113	0.144794	-0.0468694	0.653453	0.144882	0.287509	0.161321	-0.030816	0.728801	0.158468	0.265485	0.145408	-0.045728	0.596569	0.278863	0.28601	0.223812	0.0340932	0.607605	0.261007	0.208767	0.180188	-0.00943465	0.92111	0.243147	0.281307	0.315361	0.326647	0.255212	0.0643686	0.145612	0.304272	0.231904	0.253633	0.279155	0.226677
15	26327496	cg18139256	LINC00929	IGR	island	NA	NA	0.0443864	0.0295359	0.0167752	-0.0213292	0.291944	0.0855069	0.0842771	0.0422643	0.00419201	0.93518	0.0569633	0.0571114	0.0249683	-0.0133561	0.60968	0.0364382	0.0822622	0.0213658	-0.0169679	0.533204	0.0535373	0.0726853	0.0299696	-0.00813262	0.724582	0.073121	0.0545079	0.0341239	-0.00382223	0.894407	0.0488804	0.0642343	0.0544366	0.0696133	0.0388675	0.000800585	0.970551	0	0.0539846	0.0946429	0.0977823	0.0603947
15	26327718	cg19659987	LINC00929	IGR	island	NA	NA	0.0957825	0.133784	0.0644655	0.0156795	0.315041	0.117637	0.103854	0.0569729	0.008118	0.766277	0.0846363	0.112882	0.0521093	0.00326153	0.885313	0.0986604	0.122531	0.0512377	0.00229563	0.935206	0.105284	0.111418	0.0562888	0.00785221	0.593999	0.105775	0.116661	0.0641364	0.0157079	0.271903	0.0969154	0.089127	0.0947636	0.129984	0.0630529	0.0145612	0.159125	0.128046	0.085457	0.0907999	0.114449	0.0691423
15	26327895	cg16263224	LINC00929	IGR	island	NA	NA	0.0567249	0.0726351	0.0334513	0.00523197	0.799883	0.0971143	0.0697784	0.0408643	0.0126662	0.621328	0.0505334	0.0809728	0.034527	0.00630524	0.783395	0.0783314	0.0897959	0.0359744	0.00764577	0.755489	0.079634	0.0984595	0.0506619	0.0224988	0.124668	0.07041	0.0744368	0.0432915	0.0152177	0.355113	0.0616169	0.107217	0.0585432	0.075746	0.0565148	0.0284025	0.0137681	0.0592448	0.0621703	0.0788497	0.0601805	0.0540513
15	26328049	cg26134913	LINC00929	IGR	shore	NA	NA	0.142069	0.151081	0.0950635	0.00134235	0.986704	0.211023	0.168407	0.128944	0.0354623	0.697057	0.21536	0.300285	0.205364	0.111358	0.043699	0.179455	0.217864	0.132119	0.0386174	0.590703	0.191441	0.177193	0.124764	0.0322634	0.546643	0.147182	0.106354	0.0802183	-0.0125543	0.860784	0.196635	0.216344	0.190294	0.138983	0.149963	0.0566187	0.115322	0.111673	0.141838	0.123575	0.0862463	0.0828297
15	26328092	cg16720226	LINC00929	IGR	shore	NA	NA	0.126191	0.113537	0.0850221	0.0172166	0.678207	0.10766	0.106071	0.0646026	-0.00354912	0.973321	0.144431	0.16238	0.111399	0.0429795	0.317499	0.159251	0.165272	0.109376	0.0412711	0.335154	0.136915	0.13674	0.101564	0.0340778	0.330998	0.119014	0.151775	0.108241	0.040829	0.258402	0.194185	0.172772	0.138047	0.235795	0.172017	0.104189	0.000105985	0.175926	0.132522	0.146265	0.133374	0.138332
15	26328941	cg23527974	LINC00929	IGR	shore	NA	NA	0.914741	0.86584	0.892704	-0.0409994	0.0523518	0.899962	0.901575	0.920092	-0.0131036	0.700307	0.903312	0.921407	0.921145	-0.0129776	0.595842	0.900488	0.913633	0.910651	-0.0230559	0.296327	0.888421	0.915003	0.881457	-0.051712	0.00278089	0.918821	0.922646	0.908811	-0.0246629	0.201662	0.876512	0.844106	0.883023	0.845314	0.859715	-0.0733304	9.62e-06	0.885496	0.831529	0.890897	0.861341	0.856247
15	26341034	cg24149528	LINC00929	IGR	open_sea	NA	NA	0.446725	0.499316	0.450028	0.0459931	0.520843	0.407668	0.409493	0.372734	-0.0314	0.809911	0.45218	0.498522	0.451076	0.0464392	0.57205	0.426747	0.478907	0.415461	0.0116486	0.926147	0.414409	0.433814	0.382392	-0.0201546	0.7938	0.552454	0.539488	0.52456	0.122025	0.0467877	0.493205	0.438895	0.463558	0.476425	0.453173	0.0499281	0.299557	0.433404	0.506355	0.471702	0.374049	0.428078
15	26348105	cg23029573	LINC00929	IGR	open_sea	NA	NA	0.882655	0.857036	0.848872	-0.0166273	0.589379	0.863412	0.869454	0.851126	-0.014373	0.78093	0.893736	0.89333	0.87173	0.00623107	0.883533	0.913105	0.839827	0.857543	-0.0079566	0.876125	0.893935	0.903032	0.872532	0.00703252	0.827744	0.875917	0.899189	0.85991	-0.00558944	0.883237	0.831612	0.848943	0.824506	0.803522	0.797423	-0.0680766	0.000449424	0.887182	0.836293	0.814362	0.855047	0.815536
15	26360752	cg13324902	LINC00929	IGR	open_sea	NA	NA	0.949367	0.93753	0.948507	-0.0114711	0.629823	0.943623	0.964838	0.969992	0.0103151	0.801992	0.918572	0.914153	0.929277	-0.030966	0.155657	0.90606	0.933628	0.926038	-0.0339004	0.107499	0.91154	0.906143	0.899851	-0.0599788	0.00118781	0.915798	0.926991	0.919121	-0.0408735	0.0265846	0.90647	0.934167	0.907618	0.886525	0.909844	-0.0497814	0.00400192	0.904189	0.878748	0.895022	0.841604	0.878339
15	26360852	cg22109694	LINC00929	IGR	open_sea	NA	NA	0.918681	0.919415	0.941506	0.0104825	0.65516	0.88323	0.882045	0.911429	-0.0189921	0.542394	0.888704	0.933966	0.936117	0.00480667	0.889825	0.898013	0.910639	0.919606	-0.0114035	0.709112	0.898644	0.933976	0.920342	-0.0101284	0.65912	0.906497	0.9422	0.935373	0.00469378	0.877848	0.862816	0.891937	0.903071	0.887936	0.902136	-0.0280814	0.0623989	0.914855	0.886643	0.876093	0.864286	0.898953
15	26416943	cg24655087	LINC00929	IGR	open_sea	NA	NA	0.907335	0.87191	0.913151	0.0244614	0.576557	0.862451	0.872664	0.897882	0.00988875	0.921399	0.927437	0.873785	0.924554	0.0353792	0.47552	0.864559	0.840933	0.863672	-0.0249274	0.664731	0.876104	0.867664	0.876625	-0.0111618	0.811788	0.86149	0.899658	0.892725	0.00447347	0.940252	0.844451	0.870629	0.880847	0.871483	0.887602	-0.000266461	0.995027	0.88595	0.836913	0.86928	0.842633	0.877897
15	26425086	cg15034009	LINC00929	IGR	open_sea	NA	NA	0.899492	0.879716	0.910318	0.0239085	0.624263	0.909834	0.887481	0.930088	0.0444365	0.45471	0.90969	0.923627	0.941677	0.0548111	0.266432	0.889216	0.88867	0.902389	0.0160924	0.819533	0.868172	0.883166	0.876807	-0.00870381	0.869134	0.886714	0.901368	0.902753	0.0168805	0.757827	0.859314	0.864602	0.917908	0.899865	0.903883	0.01832	0.591611	0.928271	0.881188	0.803655	0.835816	0.875258
15	26447291	cg24700823	LINC00929	IGR	open_sea	NA	NA	0.894301	0.896633	0.920622	0.0412473	0.226381	0.810839	0.831906	0.845721	-0.0330534	0.507335	0.887122	0.889916	0.917044	0.0370958	0.353592	0.892643	0.911386	0.922274	0.0428977	0.274099	0.882876	0.907461	0.903809	0.0253517	0.463069	0.851263	0.896059	0.886857	0.00797217	0.872328	0.860207	0.890959	0.920487	0.885082	0.914245	0.0356018	0.138094	0.906837	0.889106	0.863403	0.901966	0.911756
15	26480873	cg10177518	LINC00929	IGR	open_sea	NA	NA	0.68298	0.730961	0.692172	0.0147958	0.879602	0.741144	0.750867	0.743035	0.0660282	0.524669	0.675712	0.674231	0.65855	-0.0193987	0.859011	0.568447	0.632638	0.571956	-0.105325	0.172735	0.610574	0.630741	0.587086	-0.0892633	0.177896	0.705028	0.696417	0.677414	0.000931611	0.993437	0.654481	0.631402	0.680907	0.745973	0.661514	-0.0151851	0.811961	0.739688	0.577265	0.674822	0.589529	0.625176
15	26489846	cg02583562	LINC00929	IGR	open_sea	NA	NA	0.954626	0.926975	0.968683	-0.00843855	0.435112	0.942749	0.961153	0.980259	0.00335174	0.882845	0.949799	0.944452	0.976175	-0.000892101	0.957836	0.957479	0.953129	0.979323	0.00242702	0.889884	0.945114	0.946815	0.963169	-0.0138449	0.121354	0.945677	0.976878	0.976862	-0.000240972	0.988145	0.933119	0.934276	0.952296	0.9483	0.968987	-0.00778677	0.280738	0.958582	0.922021	0.948282	0.969457	0.972435
15	26490045	cg13502545	LINC00929	IGR	open_sea	NA	NA	0.934204	0.934693	0.965673	0.0378515	0.00893697	0.913886	0.90001	0.945361	0.0182578	0.375839	0.917597	0.912059	0.950111	0.0220471	0.20418	0.926845	0.921748	0.952378	0.0246813	0.1415	0.924638	0.914572	0.93981	0.0128264	0.417751	0.923342	0.930744	0.950642	0.0232709	0.128406	0.953433	0.918184	0.923109	0.952641	0.966256	0.0392909	0.000219065	0.939697	0.934453	0.945171	0.928141	0.966107
15	26505506	cg20275508	LINC00929	IGR	open_sea	NA	NA	0.914844	0.913727	0.947126	0.0465038	0.152882	0.881079	0.900576	0.928518	0.0285985	0.584902	0.923686	0.904856	0.948965	0.0478423	0.201727	0.918894	0.903209	0.936903	0.0363512	0.373173	0.915545	0.927001	0.941345	0.0416781	0.186577	0.902532	0.912251	0.930507	0.0304514	0.387418	0.902751	0.900631	0.913598	0.936671	0.946485	0.0467013	0.0347633	0.938564	0.90204	0.897255	0.895207	0.941031
15	26543482	cg12139479	LINC00929	IGR	open_sea	NA	NA	0.836543	0.821941	0.852249	-0.014392	0.589243	0.833515	0.845566	0.87083	0.00489036	0.93936	0.856503	0.839649	0.876455	0.00933563	0.794769	0.871913	0.867589	0.889014	0.0224573	0.469484	0.864025	0.875029	0.880506	0.0148451	0.566227	0.848983	0.911891	0.899885	0.0338113	0.181495	0.79914	0.821394	0.818955	0.86368	0.850701	-0.015087	0.395112	0.866779	0.838914	0.818148	0.852395	0.870175
15	26543540	cg24332921	LINC00929	IGR	open_sea	NA	NA	0.963433	0.956045	0.951174	0.00241003	0.915474	0.949268	0.968372	0.951355	0.00259067	0.95282	0.974311	0.962518	0.958866	0.0101026	0.618215	0.968847	0.95382	0.953281	0.00451751	0.871213	0.953632	0.937593	0.931854	-0.0169101	0.266949	0.946321	0.96753	0.944771	-0.0039926	0.857278	0.949483	0.959761	0.962456	0.930872	0.941549	-0.00721501	0.585095	0.93871	0.95411	0.954268	0.939941	0.936186
15	26543817	cg05852824	LINC00929	IGR	open_sea	NA	NA	0.797262	0.815654	0.827548	0.0904818	0.0722913	0.720822	0.725266	0.736658	-0.000197483	0.999077	0.747768	0.779351	0.781092	0.0434302	0.504329	0.772984	0.824422	0.809153	0.0719731	0.216283	0.778879	0.801722	0.793458	0.0573696	0.247813	0.74219	0.762044	0.757548	0.0211221	0.756579	0.729677	0.804369	0.834121	0.850805	0.828547	0.092023	0.00995546	0.867262	0.751647	0.7295	0.791559	0.804478
15	26791210	cg24997585	GABRB3	3'UTR	open_sea	NA	NA	0.933072	0.929589	0.961186	0.0399017	0.0429648	0.898185	0.893064	0.932371	0.0118195	0.766159	0.911981	0.886936	0.931755	0.0100453	0.728292	0.923087	0.916555	0.945447	0.0243167	0.322502	0.911173	0.912993	0.928793	0.00824306	0.719815	0.880351	0.899585	0.909574	-0.0112965	0.659122	0.8786	0.879945	0.922502	0.915901	0.930187	0.00976795	0.563855	0.93472	0.89696	0.899771	0.921473	0.942281
15	26791513	cg09549726	GABRB3	3'UTR	open_sea	NA	NA	0.907724	0.902004	0.879753	0.000663812	0.987016	0.855043	0.901073	0.856866	-0.0222234	0.595721	0.941131	0.91374	0.898447	0.019357	0.550323	0.909392	0.881446	0.868641	-0.0104485	0.805312	0.883107	0.894991	0.852517	-0.0265724	0.289438	0.885523	0.884979	0.85101	-0.0280796	0.280234	0.81886	0.871017	0.870206	0.889503	0.825667	-0.0534223	0.00237387	0.829967	0.8095	0.844785	0.848451	0.800312
15	26791668	cg25959799	GABRB3	3'UTR	open_sea	NA	NA	0.954098	0.934395	0.972097	0.00016881	0.993455	0.938002	0.948333	0.97378	0.0020844	0.953673	0.949549	0.933629	0.97114	-0.000809261	0.972242	0.952618	0.94831	0.975259	0.00352379	0.877097	0.935144	0.951293	0.960514	-0.0113235	0.38342	0.941773	0.953371	0.966888	-0.00498977	0.76161	0.924358	0.939033	0.933249	0.956575	0.965473	-0.00603717	0.548775	0.939114	0.927988	0.933034	0.933475	0.959493
15	26860777	cg18707501	GABRB3	Body	open_sea	NA	NA	0.919977	0.902153	0.8872	-0.0500849	0.103039	0.921452	0.926768	0.882168	-0.0551168	0.109543	0.911894	0.91716	0.858405	-0.0788801	0.0126924	0.888663	0.880076	0.837638	-0.0996471	0.0011949	0.906692	0.935211	0.86592	-0.0713648	0.0123661	0.908699	0.909264	0.852553	-0.0847326	0.00292965	0.833689	0.827586	0.913044	0.771167	0.796101	-0.141184	5.15e-07	0.900757	0.825314	0.882904	0.818182	0.807398
15	26866630	cg18730034	GABRB3	Body	open_sea	NA	NA	0.928616	0.894187	0.882117	-0.0143104	0.607304	0.870363	0.89311	0.859019	-0.0374083	0.158204	0.900093	0.909951	0.872426	-0.0240014	0.390754	0.924649	0.904968	0.886804	-0.00962398	0.800469	0.904599	0.903717	0.869445	-0.026983	0.224063	0.887928	0.899007	0.859079	-0.0373487	0.0845101	0.851685	0.870478	0.824242	0.87666	0.819695	-0.0767323	3.62e-06	0.851921	0.846418	0.786367	0.751515	0.773023
15	26869577	cg07316217	GABRB3	Body	open_sea	NA	NA	0.911133	0.896383	0.938334	0.0105775	0.530733	0.907444	0.909465	0.948277	0.0210829	0.249661	0.890472	0.895548	0.930023	0.00182132	0.943447	0.899853	0.922246	0.940396	0.012749	0.535341	0.912981	0.918415	0.938294	0.0113122	0.475043	0.923562	0.937871	0.957153	0.0296859	0.0369464	0.911801	0.926344	0.928128	0.934411	0.960592	0.0336065	0.000706569	0.953587	0.901266	0.906132	0.92538	0.957552
15	26869641	cg03857572	GABRB3	Body	open_sea	NA	NA	0.877498	0.865149	0.900435	0.0115575	0.558503	0.873729	0.868672	0.90818	0.0199901	0.418488	0.894842	0.886051	0.925905	0.036449	0.0566143	0.879251	0.895364	0.910534	0.021689	0.300739	0.88418	0.895401	0.905651	0.0176695	0.326898	0.870295	0.901506	0.908132	0.0198016	0.318224	0.895961	0.895714	0.899693	0.923277	0.9391	0.0510093	3.25e-05	0.928726	0.870496	0.888027	0.878003	0.925687
15	26869667	cg02793656	GABRB3	Body	open_sea	NA	NA	0.973955	0.951184	0.954634	9.03e-05	0.996745	0.96808	0.963692	0.95871	0.00416557	0.895577	0.97764	0.97331	0.967085	0.0125408	0.436004	0.965806	0.962737	0.95711	0.00256609	0.919172	0.95264	0.95955	0.943958	-0.0105858	0.431725	0.958274	0.970205	0.952754	-0.00179021	0.929189	0.962429	0.960986	0.960878	0.97416	0.956116	0.00157171	0.902461	0.948078	0.957465	0.967398	0.966663	0.950525
15	26870826	cg13904560	GABRB3	Body	shelf	NA	NA	0.854019	0.878951	0.893772	0.0467834	0.241663	0.825947	0.822662	0.853376	0.00699553	0.948511	0.885436	0.86098	0.905451	0.0579717	0.207908	0.890691	0.882544	0.90862	0.0616756	0.149966	0.87599	0.876833	0.890154	0.0441524	0.243511	0.86185	0.896592	0.900274	0.0539434	0.17509	0.900364	0.89386	0.86125	0.922691	0.926923	0.0806058	0.00272194	0.903098	0.833449	0.877735	0.862978	0.898516
15	26873818	cg27158462	GABRB3	Body	shore	NA	NA	0.896243	0.894716	0.925484	0.0106587	0.753813	0.902168	0.895016	0.936322	0.0222808	0.62622	0.924212	0.911008	0.951912	0.0367254	0.257267	0.914247	0.905037	0.934989	0.0203085	0.607603	0.874552	0.900654	0.900373	-0.0136226	0.657666	0.914564	0.912803	0.936691	0.0222776	0.469266	0.91749	0.926929	0.915744	0.923018	0.95231	0.0383459	0.038072	0.952503	0.915984	0.912404	0.913659	0.954871
15	26874098	cg01251603	GABRB3	Body	island	NA	NA	0.807454	0.810459	0.830513	0.0567098	0.40431	0.792232	0.793867	0.818171	0.0450039	0.689003	0.79126	0.76907	0.800559	0.0262066	0.782026	0.771795	0.788795	0.788469	0.014818	0.902387	0.715671	0.751638	0.730765	-0.0418938	0.539963	0.845821	0.858585	0.87103	0.0979152	0.109122	0.750454	0.804472	0.782176	0.913568	0.8387	0.0659512	0.16105	0.906591	0.833753	0.869444	0.873365	0.902658
15	26874202	cg15066197	GABRB3	Body	island	NA	NA	0.81844	0.834346	0.820952	0.0274424	0.68692	0.834755	0.825437	0.825581	0.0320716	0.766417	0.856784	0.805248	0.825436	0.0319268	0.676997	0.775988	0.769693	0.768925	-0.0245846	0.786488	0.744004	0.75209	0.741383	-0.0521271	0.35423	0.865734	0.888099	0.868214	0.0747046	0.175579	0.837704	0.79103	0.81694	0.914274	0.833723	0.0402139	0.343441	0.913287	0.828074	0.90951	0.904824	0.88066
15	26874363	cg14859324	GABRB3	Body	island	NA	NA	0.865751	0.876517	0.861067	0.0193599	0.794205	0.867486	0.888391	0.869062	0.0273544	0.815893	0.917206	0.870714	0.882329	0.0406221	0.581951	0.847008	0.84449	0.836846	-0.00486181	0.967447	0.814743	0.80601	0.794999	-0.0467087	0.421658	0.905386	0.923487	0.898493	0.0567852	0.342431	0.887943	0.869231	0.877403	0.934079	0.878304	0.0365967	0.385616	0.889943	0.870145	0.906571	0.923523	0.881915
15	26874515	cg20897616	GABRB3	Body	island	NA	NA	0.848792	0.805614	0.843965	-0.00301802	0.967044	0.83692	0.845853	0.868514	0.0221615	0.815936	0.852004	0.831357	0.86225	0.01462	0.839746	0.825282	0.814096	0.827338	-0.0196287	0.794357	0.818422	0.808387	0.80955	-0.0364915	0.444709	0.882304	0.868175	0.885844	0.0393511	0.435019	0.851911	0.819078	0.825181	0.852853	0.8577	0.0115492	0.780269	0.90267	0.844764	0.867154	0.862584	0.890995
15	26874788	cg24597512	GABRB3	Body	shore	NA	NA	0.866629	0.860472	0.88904	0.0588798	0.213562	NA	0.849406	0.880712	0.0511633	0.437325	0.863787	0.830404	0.873921	0.0432154	0.468232	0.863362	0.849221	0.872728	0.0426233	0.497194	0.810519	0.807617	0.810484	-0.0186547	0.735889	0.890348	0.891332	0.91014	0.0805544	0.0700971	0.857622	0.838279	0.831867	0.907403	0.885865	0.0565966	0.0822033	0.906942	0.863706	0.899207	0.883207	0.916202
15	26875014	cg12052144	GABRB3	Body	shore	NA	NA	0.936786	0.937097	0.96383	0.00219898	0.913233	0.925163	0.932024	0.961271	8.24311e-05	0.998581	0.9437	0.937161	0.968187	0.00654681	0.743448	0.944718	0.932009	0.96226	0.000862977	0.977172	0.950495	0.946807	0.963968	0.00267057	0.885179	0.922207	0.948947	0.953886	-0.00757897	0.673698	0.924505	0.922811	0.906951	0.926715	0.946688	-0.0143761	0.17232	0.942723	0.931561	0.930115	0.91296	0.954233
15	26877820	cg20658635	GABRB3	Body	shelf	NA	NA	0.916168	0.904941	0.930668	-0.00833486	0.798941	0.951891	0.933378	0.96817	0.0296784	0.376833	0.914945	0.909449	0.933375	-0.00593585	0.881557	0.952186	0.932017	0.958456	0.0196029	0.572873	0.906398	0.915337	0.91376	-0.0246954	0.327562	0.896124	0.921661	0.917335	-0.0214172	0.434632	0.904798	0.896564	0.928882	0.896345	0.922558	-0.0157122	0.448865	0.946064	0.924051	0.926301	0.921005	0.941197
15	26885279	cg02583228	GABRB3	Body	open_sea	NA	NA	0.875993	0.874039	0.888123	0.0638912	0.114682	0.73787	0.780256	0.768528	-0.0550976	0.295797	0.862013	0.828736	0.858297	0.0335556	0.520128	0.864133	0.883987	0.883484	0.0592502	0.201353	0.848378	0.846737	0.841987	0.018753	0.691535	0.82619	0.792709	0.806133	-0.0174862	0.749651	0.778481	0.752659	0.836442	0.850358	0.809169	-0.0143007	0.695552	0.899491	0.805896	0.793861	0.821931	0.833322
15	26896681	cg03942042	GABRB3	Body	open_sea	NA	NA	0.901142	0.800855	0.838482	0.0154049	0.801091	0.730245	0.713085	0.713411	-0.109283	0.0104915	0.880121	0.83232	0.843133	0.0194998	0.748349	0.811301	0.822808	0.802538	-0.0206597	0.754759	0.853994	0.852077	0.827392	0.0051831	0.926168	0.829882	0.770332	0.776394	-0.0461549	0.312308	0.872773	0.743659	0.794118	0.75323	0.774623	-0.0478658	0.163727	0.867034	0.786611	0.760173	0.7254	0.762598
15	26912639	cg25453472	GABRB3	Body	shelf	NA	NA	0.910272	0.90561	0.929528	-0.0145966	0.392956	0.912143	0.918543	0.944908	0.00121116	0.980507	0.929134	0.917563	0.945809	0.00129229	0.963535	0.910435	0.929957	0.940848	-0.00318069	0.917423	0.932137	0.925968	0.935182	-0.00849337	0.641499	0.893591	0.91159	0.912034	-0.0319439	0.032813	0.902019	0.900901	0.902636	0.894763	0.916419	-0.0270998	0.0283728	0.903403	0.870501	0.904581	0.849666	0.895243
15	26915257	cg26590799	GABRB3	Body	island	NA	NA	0.725344	0.755945	0.735957	-0.0550709	0.391962	0.84353	0.839608	0.835951	0.0449228	0.665829	0.732097	0.701805	0.712578	-0.07845	0.27002	0.803475	0.814325	0.803677	0.012649	0.913213	0.81481	0.833832	0.815033	0.0240046	0.732986	0.75773	0.792075	0.767413	-0.0236143	0.768767	0.633539	0.655034	0.858756	0.854427	0.743005	-0.0480224	0.364827	0.825474	0.825094	0.86271	0.915919	0.847595
15	26915414	cg11074933	GABRB3	Body	island	NA	NA	0.576278	0.576011	0.565209	-0.0175579	0.843325	0.549688	0.524721	0.520336	-0.0621402	0.532084	0.694236	0.642207	0.66632	0.083007	0.291609	0.656506	0.649682	0.640869	0.0582618	0.507722	0.692726	0.672052	0.667736	0.0862323	0.174499	0.615909	0.644137	0.617662	0.0359193	0.656766	0.533561	0.524698	0.721437	0.774775	0.637503	0.0556375	0.335274	0.692104	0.620221	0.715522	0.67105	0.678526
15	26915732	cg18596636	GABRB3	Body	island	NA	NA	0.854233	0.836709	0.837342	-0.0164796	0.808295	0.844059	0.831293	0.831135	-0.0226865	0.836591	0.896972	0.856341	0.867597	0.013775	0.866928	0.883277	0.88075	0.874073	0.0202511	0.813004	0.894049	0.876099	0.871942	0.0181206	0.766111	0.869918	0.897168	0.871425	0.017603	0.800639	0.871098	0.825085	0.885926	0.903109	0.86133	0.00750852	0.881277	0.837102	0.901173	0.912527	0.918959	0.881115
15	26915752	cg03895857	GABRB3	Body	island	NA	NA	0.824278	0.827229	0.848306	-0.0028033	0.976229	0.826506	0.801022	0.841318	-0.00897473	0.957688	0.843927	0.827123	0.86244	0.010825	0.913531	0.88613	0.894217	0.912493	0.061527	0.410311	0.847433	0.872411	0.870698	0.0206201	0.771228	0.857516	0.896355	0.897241	0.0467911	0.482768	0.791407	0.818297	0.869581	0.913108	0.875707	0.0255863	0.601673	0.884888	0.888193	0.902961	0.849716	0.912008
15	26917256	cg11099236	GABRB3	Body	shore	NA	NA	0.89161	0.868147	0.872024	-0.0209571	0.564701	0.866944	0.865233	0.87601	-0.0161583	0.794138	0.90511	0.846123	0.878103	-0.0154203	0.729298	0.866723	0.894444	0.874609	-0.0182439	0.700154	0.866761	0.896861	0.859247	-0.0328104	0.286531	0.862312	0.866755	0.844105	-0.048391	0.106372	0.821478	0.818741	0.81546	0.780755	0.800435	-0.0916767	0.000105396	0.853796	0.861987	0.82276	0.783154	0.814425
15	26917850	cg16524286	GABRB3	Body	shelf	NA	NA	0.923949	0.924678	0.955783	0.0391317	0.193681	0.898684	0.909322	0.941452	0.0254171	0.608111	0.930099	0.92666	0.961656	0.0445652	0.196305	0.925127	0.921762	0.950485	0.0338231	0.356379	0.911222	0.946746	0.948134	0.0321338	0.286384	0.905229	0.927382	0.938978	0.0226836	0.516888	0.931283	0.917957	0.930065	0.95966	0.964825	0.0489292	0.0160477	0.94398	0.895241	0.933124	0.910037	0.95138
15	26927633	cg27384569	GABRB3	Body	open_sea	NA	NA	0.899936	0.888565	0.924059	0.00413854	0.86066	0.881519	0.893448	0.92486	0.0056752	0.894125	0.904234	0.882259	0.926114	0.00576466	0.831939	0.887247	0.904978	0.91967	-0.000122942	0.997678	0.912676	0.921443	0.93496	0.0158653	0.365182	0.896632	0.926066	0.93373	0.0142379	0.48653	0.910094	0.871662	0.89677	0.945452	0.937688	0.0186621	0.161154	0.950125	0.897801	0.887922	0.900565	0.941731
15	26943032	cg25842107	GABRB3	Body	open_sea	NA	NA	0.858253	0.829692	0.870479	0.0304098	0.462172	0.852185	0.830403	0.874633	0.0351595	0.54386	0.833857	0.809311	0.84819	0.00755459	0.908044	0.795916	0.8325	0.827803	-0.0122562	0.852959	0.882288	0.883628	0.899107	0.0599832	0.0908043	0.875132	0.881819	0.901355	0.0618704	0.0902896	0.842953	0.86311	0.875982	0.912075	0.907193	0.0678845	0.00877576	0.908576	0.835471	0.840066	0.855284	0.890729
15	26950274	cg12415060	GABRB3	Body	open_sea	NA	NA	0.705706	0.55482	0.62402	0.138121	0.0554523	0.439813	0.494723	0.439684	-0.0460865	0.725187	0.633274	0.579017	0.596882	0.11059	0.176309	0.645855	0.551298	0.577881	0.0922318	0.287752	0.592191	0.653051	0.599111	0.114685	0.0850456	0.552591	0.512539	0.509299	0.0245487	0.795947	0.419959	0.496089	0.532032	0.555664	0.488381	0.00311665	0.967314	0.63553	0.497384	0.553613	0.456611	0.522906
15	26957675	cg11699912	GABRB3	Body	open_sea	NA	NA	0.913621	0.889706	0.895757	-0.00772853	0.853244	0.863717	0.864418	0.882392	-0.020449	0.694509	0.864607	0.881455	0.88017	-0.0238544	0.522341	0.896678	0.897351	0.900141	-0.00335698	0.955523	0.883433	0.873433	0.866147	-0.0365036	0.198559	0.905706	0.838286	0.868213	-0.0347318	0.288415	0.871338	0.862918	0.865088	0.786713	0.850858	-0.0518112	0.0348876	0.860569	0.882323	0.896133	0.854037	0.874363
15	26964799	cg24583448	GABRB3	Body	open_sea	NA	NA	0.841006	0.814057	0.842347	0.0626704	0.256211	0.861125	0.815353	0.862009	0.0827951	0.20233	0.83278	0.827955	0.847141	0.066879	0.306151	0.839383	0.881557	0.870822	0.0911149	0.122263	0.852719	0.825574	0.835538	0.0568016	0.298793	0.811881	0.85038	0.833678	0.05463	0.34963	0.800746	0.757214	0.800418	0.832029	0.807782	0.0288351	0.497912	0.802929	0.775118	0.782931	0.820781	0.802913
15	26967579	cg23694371	GABRB3	Body	open_sea	NA	NA	0.733268	0.71321	0.725692	0.0247441	0.757641	0.792552	0.783881	0.80545	0.104704	0.134163	0.699527	0.707248	0.7043	0.00269047	0.981463	0.668788	0.699877	0.673485	-0.0275429	0.782057	0.68852	0.721051	0.689028	-0.0108921	0.891938	0.674807	0.67789	0.665682	-0.0345573	0.65275	0.78043	0.731892	0.66526	0.78396	0.746127	0.0459469	0.34453	0.733876	0.637387	0.739201	0.652035	0.689981
15	26996607	cg10311132	GABRB3	Body	open_sea	NA	NA	0.309906	0.335032	0.284747	0.129915	0.000893396	0.191266	0.16884	0.12292	-0.0323206	0.611689	0.235724	0.243285	0.189426	0.0333723	0.513908	0.168331	0.255997	0.15185	-0.0031359	0.972082	0.227196	0.227217	0.1729	0.0194095	0.666994	0.323312	0.271935	0.254652	0.101311	0.00696557	0.399857	0.21561	0.193702	0.217269	0.230056	0.0756897	0.0402311	0.20092	0.181038	0.244953	0.172212	0.172608
15	27005165	cg16238351	GABRB3	Body	open_sea	NA	NA	0.933676	0.877609	0.920096	-0.00166463	0.970315	0.901852	0.874325	0.91285	-0.00821786	0.902457	0.908185	0.91807	0.932125	0.00991679	0.806246	0.882212	0.892624	0.893246	-0.0284809	0.39063	0.925201	0.938499	0.930398	0.00937442	0.770207	0.91579	0.897946	0.91059	-0.0108065	0.764648	0.894266	0.887317	0.906221	0.932	0.912075	-0.00897322	0.693965	0.887066	0.805362	0.882326	0.853549	0.858514
15	27016796	cg13078563	GABRB3	Body	shore	NA	NA	0.110475	0.150142	0.175072	0.100384	2.7e-05	0.109649	0.055473	0.11861	0.0439226	0.0628279	0.081147	0.0943296	0.132616	0.0579282	0.0047983	0.109804	0.0965812	0.14376	0.0690726	0.00073611	0.0935385	0.0641026	0.13893	0.0642426	0.000801703	0.0699433	0.03	0.110069	0.0353811	0.0752867	0.12396	0.0974138	0.113971	0.0880829	0.16396	0.0892722	9.14e-08	0.0296804	0.0429293	0.126527	0.188804	0.163692
15	27017174	cg08276295	GABRB3	Body	island	NA	NA	0.218015	0.193741	0.155569	-0.0196361	0.672965	0.291211	0.236529	0.206711	0.0308673	0.657888	0.167859	0.20284	0.130398	-0.0452604	0.32719	0.200668	0.228641	0.148802	-0.0265097	0.654944	0.238909	0.24538	0.184752	0.011034	0.822111	0.286889	0.260419	0.226185	0.052296	0.204441	0.211664	0.185463	0.190631	0.185871	0.154032	-0.0207246	0.516171	0.205181	0.142172	0.193548	0.195738	0.145565
15	27017560	cg10676084	GABRB3	Body	island	NA	NA	0.117756	0.131244	0.0703027	-0.0764673	0.204805	0.417645	0.323005	0.327717	0.180006	0.00454047	0.132132	0.157926	0.0871738	-0.0599585	0.400414	0.134809	0.198639	0.0978788	-0.0492125	0.561404	0.174305	0.188369	0.116478	-0.0290467	0.658214	0.327363	0.328971	0.281535	0.13559	0.0136105	0.183075	0.191489	0.14855	0.111027	0.115622	-0.0310004	0.525537	0.0929987	0.142452	0.26235	0.194597	0.12821
15	27018037	cg18026588	GABRB3	1stExon	island	NA	NA	0.114799	0.103728	0.058653	-0.0360209	0.413892	0.336162	0.279369	0.25531	0.159643	0.000275853	0.109436	0.104299	0.0562301	-0.0392182	0.437009	0.115652	0.125938	0.0581771	-0.037289	0.513833	0.139761	0.176131	0.0956826	0.00170241	0.97569	0.204038	0.190296	0.140327	0.0464429	0.254328	0.143594	0.168946	0.0978325	0.114741	0.0880536	-0.00654066	0.875608	0.0785312	0.0864995	0.20259	0.123298	0.0807071
15	27018770	cg01775260	GABRB3	TSS1500	island	NA	NA	0.0290038	0.0255384	0.0432874	0.00976854	0.412679	0.0656768	0.0252216	0.0577243	0.0242054	0.0700394	0.0197031	0.0328213	0.0406568	0.00713786	0.632155	0.0260055	0.0486054	0.0518798	0.0183609	0.142923	0.0315173	0.00566496	0.0467325	0.0132136	0.235165	0.0300699	0.0278439	0.0538692	0.0203503	0.0496737	0.0339506	0.0297864	0.0538232	0.0488281	0.0602663	0.0267474	0.00194867	0.0503405	0.0141003	0.0227885	0.047195	0.0539557
15	27018874	cg01690182	GABRB3	5'UTR	island	NA	NA	0.152548	0.153335	0.0955531	-0.0330126	0.233549	0.306303	0.220274	0.20375	0.0744594	0.0201979	0.15656	0.172381	0.103533	-0.0257579	0.433022	0.167751	0.216482	0.121584	-0.0073462	0.891577	0.183779	0.185838	0.11848	-0.0087829	0.785062	0.244639	0.247453	0.188441	0.0609581	0.0194389	0.149415	0.137218	0.120206	0.151134	0.0896556	-0.0386248	0.0574254	0.158621	0.126829	0.180393	0.148625	0.104999
15	27019248	cg08063317	GABRB3	TSS1500	shore	NA	NA	0.111512	0.101952	0.0578452	-0.0148377	0.656019	0.191008	0.191926	0.130134	0.0574291	0.0461235	0.102353	0.119586	0.0611042	-0.0116138	0.764478	0.11065	0.1293	0.0589523	-0.0136902	0.746441	0.118683	0.168799	0.0831954	0.0114201	0.701738	0.151873	0.136924	0.0914977	0.019424	0.539291	0.145643	0.131011	0.126409	0.120856	0.0905143	0.0179624	0.407109	0.113386	0.0838492	0.112392	0.155674	0.078402
15	27019265	cg11273478	GABRB3	TSS1500	shore	NA	NA	0.222804	0.229057	0.17569	0.00313867	0.948909	0.268859	0.285668	0.222607	0.0494233	0.237063	0.218926	0.253872	0.182784	0.00946165	0.859533	0.212437	0.251412	0.16991	-0.00259737	0.970703	0.24754	0.22945	0.179014	0.00795084	0.848619	0.276082	0.212527	0.194461	0.0236541	0.560018	0.218714	0.218539	0.223031	0.173537	0.175103	0.0031159	0.932778	0.248292	0.199121	0.248389	0.19319	0.186684
15	27019356	cg15940569	GABRB3	TSS1500	shore	NA	NA	0.374253	0.407276	0.358667	0.0249064	0.719516	0.339894	0.246746	0.242521	-0.0914381	0.177508	0.356982	0.375982	0.329254	-0.00491961	0.962288	0.324409	0.392892	0.31076	-0.0228081	0.81016	0.421908	0.445914	0.393878	0.0617183	0.267387	0.368353	0.362917	0.327546	-0.00481656	0.95689	0.298531	0.423822	0.307342	0.453997	0.348864	0.0158834	0.778328	0.388007	0.39548	0.456932	0.252431	0.350315
15	27019448	cg15482931	GABRB3	TSS1500	shore	NA	NA	0.508057	0.479769	0.471772	0.00201276	0.986508	0.629575	0.608452	0.606618	0.136851	0.0898151	0.474462	0.419683	0.42173	-0.0484767	0.630231	0.472043	0.521414	0.464244	-0.00540471	0.972349	0.574586	0.528004	0.517434	0.0491048	0.534308	0.49919	0.470588	0.459584	-0.00901219	0.937396	0.353736	0.440376	0.393443	0.518102	0.415648	-0.0533115	0.348106	0.547368	0.511798	0.530924	0.415433	0.487155
15	27019697	cg04336814	GABRB3	TSS1500	shore	NA	NA	0.8414	0.828091	0.832822	-0.0412753	0.300941	0.896273	0.887187	0.909579	0.0361059	0.540571	0.870057	0.892352	0.883048	0.00837443	0.89505	0.84271	0.82308	0.827287	-0.0468251	0.309792	0.830855	0.813934	0.801297	-0.0719565	0.0437383	0.838375	0.837898	0.82299	-0.0506577	0.196357	0.839161	0.806841	0.836538	0.822785	0.819815	-0.0535191	0.0528166	0.790081	0.811718	0.827907	0.777699	0.7951
15	27020039	cg11026604	GABRB3	TSS1500	shore	NA	NA	0.885714	0.841205	0.870878	0.0158219	0.77571	0.839728	0.849086	0.860021	0.0055859	0.963773	0.872463	0.858044	0.871174	0.0156299	0.804569	0.871592	0.879323	0.878671	0.0236323	0.716511	0.887514	0.853947	0.860515	0.00642643	0.908033	0.852976	0.835878	0.834966	-0.0195961	0.720764	0.839455	0.796222	0.856816	0.80511	0.824792	-0.029529	0.369764	0.814952	0.813003	0.820585	0.808912	0.808206
15	27020321	cg14222314	GABRB3	TSS1500	shore	NA	NA	0.927044	0.921415	0.95605	0.018515	0.2381	0.921015	0.927907	0.96044	0.0234954	0.231869	0.93889	0.92073	0.962526	0.0246348	0.169271	0.927791	0.923115	0.952716	0.0152661	0.456233	0.914092	0.933265	0.943078	0.00618544	0.747016	0.909965	0.936589	0.946125	0.00888964	0.667252	0.931504	0.91707	0.945198	0.95685	0.967944	0.0311527	0.00438657	0.947153	0.893815	0.935944	0.923102	0.955496
15	27020340	cg26968476	GABRB3	TSS1500	shore	NA	NA	0.910985	0.905026	0.918294	0.00426266	0.920632	0.88795	0.897934	0.915126	0.00180334	0.984555	0.907653	0.897756	0.913389	-0.000974839	0.985866	0.858352	0.899961	0.882087	-0.0319259	0.382282	0.86742	0.876531	0.861053	-0.0521745	0.0572748	0.884655	0.895883	0.886946	-0.0266558	0.4025	0.829891	0.815673	0.891766	0.857959	0.850096	-0.0631253	0.00273758	0.942297	0.812	0.841954	0.826145	0.850984
15	27020917	cg22257786	GABRA5	IGR	shore	NA	NA	0.825906	0.813838	0.814192	0.0174559	0.611883	0.79866	0.750519	0.770735	-0.0260016	0.585339	0.86824	0.83643	0.845899	0.049162	0.136174	0.842003	0.803186	0.817854	0.0211172	0.624105	0.8	0.815495	0.800219	0.00348296	0.929704	0.78229	0.832314	0.800212	0.00347587	0.940337	0.801809	0.773908	0.793114	0.857765	0.800318	0.00358162	0.907617	0.853125	0.745039	0.833315	0.790343	0.798758
15	27021321	cg21597304	GABRA5	IGR	shelf	NA	NA	0.85701	0.852425	0.864609	0.0526619	0.100513	0.809807	0.787662	0.816954	0.00555368	0.950168	0.868202	0.826014	0.864811	0.0523719	0.162762	0.824484	0.847616	0.841611	0.0297022	0.482083	0.852479	0.815442	0.829744	0.018791	0.597416	0.832813	0.849541	0.842717	0.0314012	0.362916	0.813754	0.783289	0.814352	0.791958	0.809799	-0.00138934	0.969545	0.874585	0.806388	0.769354	0.813164	0.823122
15	27035113	cg18926420	GABRA5	IGR	open_sea	NA	NA	0.883159	0.901337	0.909162	-0.00604629	0.867575	0.898907	0.914386	0.939051	0.0245286	0.534928	0.904972	0.91294	0.934249	0.0185259	0.574148	0.876115	0.920332	0.904467	-0.0107182	0.803815	0.894118	0.916965	0.90657	-0.00786022	0.807204	0.896642	0.921937	0.919177	0.00432965	0.91181	0.903464	0.868339	0.858041	0.902388	0.90051	-0.0139711	0.522858	0.891083	0.890073	0.90428	0.86475	0.899563
15	27035220	cg14849422	GABRA5	IGR	open_sea	NA	NA	0.823025	0.78809	0.81758	-0.0383274	0.32896	0.840153	0.822317	0.855071	-0.000126842	0.999195	0.862481	0.835973	0.866206	0.00987706	0.872185	0.80689	0.825695	0.820404	-0.0354382	0.476872	0.839981	0.868236	0.852892	-0.00201681	0.969524	0.858311	0.845274	0.85629	0.000926771	0.988372	0.736276	0.783899	0.786026	0.856724	0.803942	-0.0511161	0.0562507	0.860724	0.710767	0.818775	0.801765	0.808034
15	27076379	cg03628374	GABRA5	IGR	open_sea	NA	NA	0.92554	0.914201	0.910952	0.0123385	0.633259	0.929165	0.913491	0.913413	0.0147997	0.706817	0.969439	0.925961	0.93717	0.0385569	0.11985	0.926241	0.925894	0.917566	0.0189533	0.518193	0.925468	0.913569	0.905262	0.00664928	0.801775	0.92644	0.909932	0.90542	0.00680628	0.821691	0.9298	0.925049	0.904162	0.922784	0.912673	0.0140598	0.390192	0.920366	0.910406	0.915069	0.926366	0.908632
15	27076856	cg19821049	GABRA5	IGR	open_sea	NA	NA	0.925833	0.9154	0.943287	-0.00797022	0.913906	0.921358	0.933482	0.957542	0.00669195	0.963422	0.948052	0.942321	0.966273	0.0148516	0.84863	0.918986	0.933171	0.946246	-0.00490826	0.96211	0.936964	0.922982	0.935417	-0.0154573	0.801369	0.91525	0.939935	0.934954	-0.0160294	0.81675	0.892671	0.94053	0.790824	0.92151	0.898436	-0.0523055	0.178521	0.917416	0.911745	0.92486	0.873188	0.920716
15	27083993	cg25070075	GABRA5	IGR	island	NA	NA	0.757689	0.739447	0.756346	0.0150591	0.913719	0.662011	0.648284	0.655167	-0.0855696	0.555066	0.831335	0.827548	0.849516	0.10755	0.339131	0.594059	0.675754	0.619576	-0.121755	0.26984	0.808469	0.820422	0.809918	0.0697059	0.478933	0.774047	0.752647	0.76253	0.0220027	0.871536	0.780736	0.769358	0.635308	0.86696	0.774397	0.0338965	0.685019	0.824523	0.664007	0.789641	0.743547	0.763829
15	27083996	cg02633068	GABRA5	IGR	island	NA	NA	0.689029	0.696787	0.692721	-0.00101428	0.994509	0.605575	0.624019	0.608205	-0.0849975	0.538825	0.750298	0.762207	0.765294	0.0709738	0.53874	0.515441	0.62044	0.544218	-0.149495	0.131649	0.738951	0.721922	0.716181	0.0236324	0.834231	0.679852	0.782165	0.725221	0.0323479	0.795145	0.674235	0.759761	0.560776	0.752132	0.689855	-0.00310746	0.975797	0.757868	0.665386	0.745133	0.669184	0.710067
15	27087315	cg04634427	GABRA5	IGR	shelf	NA	NA	0.783846	0.769111	0.792918	0.107301	0.184732	0.8045	0.770478	0.811093	0.126196	0.18859	0.762313	0.7295	0.759816	0.0737083	0.469093	0.742253	0.745424	0.746039	0.0607178	0.59718	0.645133	0.659197	0.637028	-0.0472624	0.590871	0.8051	0.833485	0.832405	0.147871	0.0531497	0.693416	0.70285	0.673517	0.778612	0.724363	0.0397496	0.541888	0.717796	0.706705	0.703371	0.826223	0.753144
15	27087554	cg17234513	GABRA5	IGR	shelf	NA	NA	0.846362	0.817809	0.855248	0.155715	0.0694706	0.802349	0.792408	0.822255	0.123328	0.250273	0.791018	0.793934	0.813504	0.113481	0.272648	0.808393	0.821425	0.82698	0.127646	0.190432	0.704036	0.743045	0.718212	0.0199733	0.855455	0.81242	0.846558	0.844802	0.146369	0.0793482	0.63332	0.741182	0.748804	0.808528	0.747377	0.0487322	0.48586	0.779004	0.822929	0.747315	0.831718	0.816041
15	27092400	cg08152065	GABRA5	IGR	open_sea	NA	NA	0.845455	0.852242	0.870956	0.058979	0.155028	0.807794	0.779688	0.815495	0.00398487	0.974614	0.844674	0.831319	0.861813	0.0492386	0.320062	0.807593	0.842698	0.835489	0.0234503	0.717235	0.822144	0.847916	0.838958	0.0279027	0.533434	0.819943	0.835296	0.83852	0.0270728	0.583398	0.76687	0.827271	0.839535	0.857593	0.84252	0.0312567	0.315999	0.886441	0.84569	0.78619	0.8386	0.859387
15	27109950	cg21834966	GABRA5	IGR	shelf	NA	NA	0.064105	0.0911063	0.038303	0.00980567	0.610927	0.0792221	0.0949606	0.040845	0.0123805	0.649205	0.0573643	0.062651	0.0256413	-0.00282995	0.915984	0.0599369	0.106446	0.0329324	0.00442116	0.882463	0.0817017	0.0739517	0.0360835	0.00772543	0.66698	0.0836962	0.0504794	0.0341771	0.00585208	0.788478	0.0557053	0.0927005	0.0609493	0.074452	0.0414564	0.0130884	0.270946	0.0878934	0.0627419	0.060731	0.0788718	0.0437132
[truncated: 280 more rows]
[truncated: 3 more columns]
