# Supplementary material for: Exploring the unique function of imprinting control centers in the PWS/AS-responsible region: finding from array-based methylation analysis in cases with variously sized microdeletions
Source: Clin Epigenetics. 2019 Feb 28;11:36. doi: 10.1186/s13148-019-0633-1 (PMC6396496; doi:10.1186/s13148-019-0633-1)
Supplement: Supplementary file 7 — Table S5. Methylation values of group 2 probes. (XLSX 459 kb) [file 13148_2019_633_MOESM7_ESM.xlsx]

## Sheet: Table S5
Table S5 Methylation values of Group 2 probes
Chromosome	Location (hg19)	TargetID	Gene	Gene Feature	Relation to CG island	Sharp_iDMR_name	Court_iDMR_name	Case 1					Case 2					Case 3					Case 4					Case 5					Case 6					AS with conventional deletion							PWS with conventional deletion
								β (replicate 1)	β (replicate 2)	Average β	Δβ	FDR adjusted p-value	β (replicate 1)	β (replicate 2)	Average β	Δβ	FDR adjusted p-value	β (replicate 1)	β (replicate 2)	Average β	Δβ	FDR adjusted p-value	β (replicate 1)	β (replicate 2)	Average β	Δβ	FDR adjusted p-value	β (replicate 1)	β (replicate 2)	Average β	Δβ	FDR adjusted p-value	β (replicate 1)	β (replicate 2)	Average β	Δβ	FDR adjusted p-value	β (AS 1)	β (AS 2)	β (AS 3)	β (AS 4)	Average β	Δβ	FDR adjusted p-value	β (PWS 1)	β (PWS 2)	β (PWS 3)	β (PWS 4)	Average β
1	32936861	cg16124641	ZBTB8B	Body	open_sea	ZBTB8B	NA	0.766554	0.716691	0.750647	0.0615992	0.458631	0.72806	0.729722	0.740728	0.0519901	0.699761	0.76747	0.728821	0.760136	0.0703784	0.456742	0.761326	0.773607	0.770807	0.081633	0.383698	0.646826	0.679872	0.64827	-0.0397401	0.640539	0.756629	0.808215	0.787876	0.0995124	0.191282	0.77366	0.694576	0.718467	0.677251	0.727006	0.0379812	0.55257	0.637423	0.663424	0.681903	0.764852	0.696188
1	32936996	cg12419176	ZBTB8B	Body	open_sea	ZBTB8B	NA	0.562739	0.589106	0.574194	0.0715551	0.215254	0.518295	0.500431	0.509179	0.00653985	0.968929	0.588093	0.539013	0.562111	0.0594718	0.396002	0.55848	0.551073	0.553702	0.0510626	0.502909	0.478164	0.526826	0.502473	-0.000165736	0.998227	0.563804	0.582252	0.5708	0.068161	0.238184	0.616935	0.553084	0.469148	0.366004	0.500855	-0.00178424	0.981811	0.553821	0.493709	0.549373	0.560438	0.538605
1	36915840	cg27439456	OSCP1	Body	island	OSCP1	NA	0.348237	0.362562	0.377528	0.118205	0.187979	0.0569106	0.190674	0.184449	-0.0748739	0.609078	0.138554	0.142268	0.217016	-0.0423063	0.739897	0.281705	0.356807	0.34826	0.0889371	0.441582	0.317984	0.372362	0.370607	0.111284	0.199688	0.250786	0.16369	0.259091	-0.000232144	0.998737	0.238841	0.0947612	0.262603	0.212522	0.241047	-0.0182758	0.839917	0.190409	0.22434	0.293793	0.356676	0.289928
1	36915864	cg08878450	OSCP1	1stExon	island	OSCP1	NA	0.544814	0.553322	0.545698	0.06342	0.547601	0.446171	0.5232	0.485685	0.00340606	0.991356	0.438678	0.498181	0.47082	-0.0114584	0.944401	0.551274	0.584672	0.563676	0.0813977	0.517408	0.553971	0.633118	0.586174	0.103895	0.260849	0.513176	0.498301	0.505343	0.0230646	0.862438	0.485767	0.349816	0.465768	0.437126	0.437729	-0.04455	0.579375	0.464481	0.434323	0.54925	0.72029	0.538222
1	36916005	cg14912727	OSCP1	1stExon	island	OSCP1	NA	0.246893	0.23448	0.251202	0.040158	0.0977207	0.228971	0.224693	0.235517	0.0244725	0.495132	0.120785	0.216734	0.182674	-0.0283705	0.395407	0.235927	0.229339	0.242059	0.0310152	0.282352	0.211847	0.216166	0.22884	0.0177961	0.4879	0.205578	0.210337	0.224222	0.0131782	0.663854	0.163239	0.238973	0.203518	0.197294	0.211626	0.000581919	0.984749	0.254031	0.22556	0.230087	0.159766	0.226611
1	36916012	cg16583330	OSCP1	1stExon	island	OSCP1	NA	0.0523026	0.0226646	0.0608341	0.0213674	0.139216	0.0678562	0.0535506	0.0773251	0.0378585	0.0107542	0.103704	0.0775954	0.108311	0.0688443	6.6e-06	0.0990305	0.0731132	0.10394	0.0644734	1.78e-05	0.0671387	0.184648	0.147006	0.107539	4.97e-07	0.0406881	0.146528	0.115252	0.0757856	4.56e-05	0.138735	0.0411701	0.080401	0.0650299	0.0970035	0.0575368	2.87e-05	0.0704106	0.0755182	0.0994441	0.183865	0.119963
1	36916039	cg10035922	OSCP1	1stExon	island	OSCP1	NA	0.051472	0.0568379	0.0228184	-0.00124071	0.948415	0.0884676	0.063413	0.0332898	0.00932363	0.661861	0.0562674	0.0537004	0.0234643	-0.000535901	0.981349	0.0660137	0.0703422	0.0247498	0.000677298	0.979272	0.0817131	0.0801489	0.0400478	0.0160914	0.171606	0.0783399	0.0638674	0.0372305	0.0133277	0.293169	0.0579793	0.0369033	0.0611697	0.0528271	0.0234325	-0.000622988	0.964836	0.0635756	0.0590802	0.0626115	0.0691424	0.0308338
1	36916159	cg00578252	OSCP1	TSS200	island	OSCP1	NA	0.0209996	0.0222545	0.0611955	0.0278451	0.120774	0.0314655	0.00956755	0.0514898	0.0181394	0.494693	0	0.0373757	0.0564357	0.0230854	0.284498	0.0106904	0	0.0437686	0.0104183	0.701693	0.00942928	0.0124288	0.0659558	0.0326055	0.0481945	0	0.0284593	0.0629633	0.0296129	0.091017	0	0.0216859	0.0315369	0.0278407	0.0498753	0.016525	0.207938	0.0169717	0.0408729	0.00759219	0.0185292	0.0513348
1	36916190	cg09662887	OSCP1	TSS200	island	OSCP1	NA	0.0789401	0.0589711	0.0360985	0.0207336	0.0267027	0.0887203	0.0454919	0.0323081	0.0171265	0.134714	0.0402248	0.0616698	0.026221	0.0108884	0.354186	0.0549575	0.0705322	0.0263693	0.0110647	0.335631	0.0322004	0.0589135	0.0251849	0.00984707	0.325627	0.0569909	0.0556866	0.0400907	0.0248494	0.00561176	0.0353649	0.0547433	0.0529372	0.0215975	0.0258788	0.0105021	0.143719	0.0477677	0.0502399	0.0386459	0.0410282	0.025807
1	36916193	cg06367472	OSCP1	TSS200	island	OSCP1	NA	0.012889	0.011703	0.0276804	0.0118144	0.200678	0.0146729	0.0148607	0.027904	0.0120379	0.294196	0.0166052	0.0153042	0.0323763	0.0165102	0.0930302	0.0150169	0.0163257	0.0292958	0.0134298	0.185886	0.018263	0.022485	0.040239	0.024373	0.00367925	0.0128763	0.0090554	0.0303219	0.0144559	0.098056	0.0191304	0.0258531	0.0118403	0.0086649	0.0317502	0.0158842	0.0119841	0.0164448	0.010059	0.00332575	0.0183038	0.0272738
1	36916195	cg12630409	OSCP1	TSS200	island	OSCP1	NA	0.0440427	0.0717311	0.0794277	0.0282159	0.133006	0.0894644	0.0573704	0.0906213	0.0394095	0.0468758	0.0615815	0.0618221	0.0839046	0.0326928	0.0970542	0.0700122	0.0871638	0.098615	0.0474033	0.00924957	0.0551411	0.0468238	0.0848174	0.0336056	0.0446871	0.0462593	0.0872585	0.0949011	0.0436894	0.0122714	0.0398416	0.0874911	0.0509895	0.0634664	0.0801232	0.0289115	0.0200477	0.0765813	0.0995953	0.0584644	0.0333225	0.0844478
1	36916501	cg22397854	OSCP1	TSS1500	shore	OSCP1	NA	0.0874074	0.0848517	0.0415155	0.00552091	0.816388	0.0749106	0.0562701	0.0245892	-0.0113518	0.735575	0.0604209	0.083684	0.032032	-0.00403585	0.891566	0.0701546	0.108774	0.0361114	0.000119497	0.997815	0.0911963	0.0799766	0.0402768	0.00447464	0.838997	0.0803265	0.039629	0.0298958	-0.005923	0.814699	0.0638298	0.0561159	0.0725201	0.0600799	0.0282765	-0.00768805	0.615594	0.0668288	0.0786622	0.0780073	0.0582603	0.0340208
1	36916605	cg03954991	OSCP1	TSS1500	shore	OSCP1	NA	0.300273	0.222061	0.217641	0.0115538	0.886493	0.274535	0.263523	0.21568	0.00895152	0.955877	0.24348	0.22701	0.184686	-0.022342	0.786377	0.308281	0.335814	0.271275	0.0650087	0.356241	0.261002	0.291477	0.223131	0.0185919	0.782629	0.25447	0.260382	0.211172	0.00661189	0.942138	0.232332	0.200258	0.299463	0.18017	0.188693	-0.0173923	0.737787	0.230803	0.264689	0.239656	0.243811	0.207809
1	40024971	cg10243676	LOC728448	Body	open_sea	PPIEL	LOC728448_PPIEL_DMR	0.766994	0.805573	0.793011	0.141216	0.0438168	0.677739	0.677156	0.677313	0.0258126	0.873796	0.739305	0.767921	0.758762	0.106476	0.185539	0.730769	0.73784	0.727066	0.0752642	0.385919	0.728466	0.722917	0.710149	0.0595723	0.410368	0.749672	0.74659	0.740138	0.0892846	0.211142	0.774185	0.733735	0.74501	0.735876	0.756545	0.10481	0.0238063	0.740851	0.710031	0.728236	0.771989	0.74708
1	40025232	cg11704876	LOC728448	Body	open_sea	PPIEL	LOC728448_PPIEL_DMR	0.787066	0.768604	0.76486	0.0768538	0.182607	0.73472	0.697694	0.707836	0.0198305	0.884554	0.804225	0.723727	0.75016	0.062154	0.37922	0.753167	0.747913	0.740145	0.0521395	0.493952	0.683623	0.653236	0.657491	-0.0305149	0.631332	0.728707	0.729821	0.715679	0.0276733	0.704114	0.770951	0.776891	0.738046	0.793117	0.758638	0.0706318	0.0740742	0.786781	0.762176	0.733011	0.774921	0.754876
1	40025411	cg22862450	LOC728448	TSS200	open_sea	PPIEL	LOC728448_PPIEL_DMR	0.796783	0.796752	0.811827	0.0648981	0.153682	0.760146	0.769207	0.781331	0.0348417	0.644768	0.830137	0.78623	0.826161	0.0786324	0.117616	0.763839	0.822952	0.799864	0.0529132	0.329138	0.756247	0.811111	0.780031	0.0341987	0.474947	0.808871	0.811433	0.816886	0.0707255	0.108653	0.843075	0.782309	0.789992	0.78488	0.819826	0.0730245	0.0140069	0.788831	0.792865	0.765055	0.862366	0.824381
1	40025415	cg15057250	LOC728448	TSS200	open_sea	PPIEL	LOC728448_PPIEL_DMR	0.824364	0.809488	0.835837	0.0745803	0.103574	0.779064	0.770245	0.793795	0.0330443	0.680214	0.837479	0.809488	0.846171	0.084345	0.091065	0.820724	0.848068	0.846874	0.0856653	0.0727316	0.780131	0.821576	0.801782	0.0416212	0.375189	0.832927	0.820017	0.837302	0.0768175	0.0819462	0.837417	0.807587	0.804259	0.815863	0.840259	0.0791157	0.00819507	0.803364	0.815293	0.76817	0.869241	0.839228
1	55271673	cg21872908	C1orf177	TSS200	island	C1orf177	NA	0.888523	0.863729	0.90614	-0.00924085	0.83388	0.91964	0.902906	0.950651	0.0358941	0.427665	0.89875	0.887525	0.929146	0.0133815	0.780581	0.914461	0.906157	0.938481	0.0231706	0.622117	0.901864	0.926856	0.935499	0.0208689	0.55286	0.900437	0.921276	0.936676	0.0217691	0.576758	0.900087	0.878965	0.889343	0.883287	0.923056	0.00783639	0.801299	0.889973	0.879527	0.843137	0.921521	0.918481
1	55271677	cg20903926	C1orf177	TSS200	island	C1orf177	NA	0.908015	0.903282	0.939805	-0.011172	0.624317	0.904041	0.928751	0.954626	0.00399605	0.941318	0.937585	0.908509	0.957571	0.00646357	0.830071	0.932148	0.943471	0.96813	0.0173159	0.502551	0.931986	0.923152	0.949963	-0.000519004	0.98518	0.930851	0.94559	0.963128	0.0123879	0.596394	0.938972	0.917176	0.904155	0.901722	0.951939	0.00122607	0.955209	0.886465	0.898809	0.921611	0.951021	0.951071
1	68512539	cg03641225	DIRAS3	Body	shore	GNG12_AS1	DIRAS3NAEx2_DMR	0.413205	0.428631	0.390736	0.0057146	0.921783	0.466111	0.443761	0.425632	0.0405426	0.488535	0.419517	0.4348	0.39561	0.0101782	0.876789	0.469708	0.517656	0.461433	0.0765874	0.0667319	0.421965	0.432432	0.384317	0.000820675	0.988314	0.513125	0.52585	0.495946	0.112279	0.00206753	0.453429	0.398397	0.444245	0.422891	0.407209	0.0223804	0.500068	0.311493	0.446244	0.424663	0.405467	0.371237
1	68512650	cg24871743	DIRAS3	Body	island	GNG12_AS1	DIRAS3NAEx2_DMR	0.655885	0.665972	0.661332	-0.0333765	0.769619	0.745557	0.753429	0.765877	0.0717898	0.625216	0.700524	0.708674	0.71221	0.0170859	0.908475	0.718034	0.750288	0.733961	0.0393997	0.78598	0.700013	0.677615	0.677337	-0.01625	0.888503	0.827023	0.85044	0.852605	0.158684	0.0583542	0.728969	0.693218	0.733134	0.708351	0.72845	0.0339593	0.662824	0.645435	0.720031	0.691998	0.718989	0.704925
1	68512777	cg22901840	DIRAS3	Body	island	GNG12_AS1	DIRAS3NAEx2_DMR	0.614431	0.624879	0.616037	0.0546223	0.529262	0.643243	0.6223	0.632171	0.0710793	0.553737	0.626079	0.659308	0.642797	0.0809528	0.394289	0.636162	0.691456	0.655489	0.0941994	0.312948	0.620764	0.635816	0.611093	0.0509631	0.540626	0.744722	0.758358	0.757179	0.196793	0.00578106	0.659802	0.6	0.633689	0.623904	0.632131	0.0708821	0.212068	0.519376	0.646525	0.609086	0.637876	0.603821
1	68512807	cg20149168	DIRAS3	Body	island	GNG12_AS1	DIRAS3NAEx2_DMR	0.663766	0.651682	0.657636	-0.00417114	0.975215	0.708573	0.725629	0.728087	0.0669081	0.636311	0.682605	0.709151	0.701329	0.039096	0.745425	NA	0.724699	0.673715	0.0120909	0.943949	0.679607	0.673665	0.662375	0.00175243	0.988295	0.788774	0.803581	0.803649	0.142708	0.0742662	0.699176	0.648489	0.71785	0.680282	0.69482	0.0332391	0.652463	0.614103	0.695666	0.675485	0.651732	0.665429
1	68512845	cg13697378	DIRAS3	Body	island	GNG12_AS1	DIRAS3NAEx2_DMR	0.518316	0.530228	0.524015	0.00198866	0.972278	0.558453	0.546179	0.55186	0.0298336	0.608601	0.519397	0.560136	0.539352	0.0173252	0.736889	0.540544	0.541167	0.540517	0.018491	0.741844	0.477593	0.516706	0.497151	-0.0248751	0.516549	0.538296	0.612197	0.574167	0.0521403	0.152073	0.536924	0.498339	0.522521	0.517215	0.518522	-0.00350455	0.927779	0.490899	0.523394	0.522972	0.510517	0.511835
1	68512928	cg00448707	DIRAS3	Body	island	GNG12_AS1	DIRAS3NAEx2_DMR	0.649407	0.661907	0.652895	-0.0211603	0.837355	0.716834	0.712875	0.711778	0.0377228	0.808774	0.712459	0.70786	0.706257	0.0322022	0.772192	0.689476	0.68967	0.686539	0.0124835	0.933766	0.611692	0.631238	0.618072	-0.0559834	0.481241	0.778056	0.819118	0.79097	0.116915	0.11044	0.680362	0.658328	0.702045	0.675403	0.675786	0.00173044	0.984558	0.599637	0.6999	0.678934	0.648595	0.654474
1	68512971	cg09118625	DIRAS3	Body	island	GNG12_AS1	DIRAS3NAEx2_DMR	0.580241	0.633863	0.602251	0.0156685	0.894707	0.659845	0.635766	0.649915	0.0637421	0.649297	0.626976	0.634395	0.629271	0.0422724	0.714638	0.654548	0.695708	0.668538	0.0821181	0.441253	0.635543	0.64644	0.625622	0.0403212	0.66516	0.730608	0.746879	0.743361	0.157764	0.0402609	0.660418	0.573287	0.624413	0.590182	0.612485	0.0261031	0.729685	0.521533	0.611605	0.59548	0.655318	0.595792
1	68513063	cg21808053	DIRAS3	5'UTR	shore	GNG12_AS1	DIRAS3NAEx2_DMR	0.530663	0.502433	0.499022	0.00572471	0.941671	0.513923	0.509988	0.491835	-0.00135887	0.993732	0.543637	0.54393	0.529463	0.0356779	0.59281	0.566513	0.5957	0.561204	0.0680248	0.253249	0.554753	0.569743	0.536969	0.0450128	0.386899	0.618926	0.614405	0.605603	0.113447	0.0157185	0.601079	0.503627	0.547672	0.5222	0.535218	0.0420293	0.28665	0.421592	0.500366	0.516125	0.539712	0.481088
1	68514311	cg00589412	DIRAS3	5'UTR	shore	GNG12_AS1	NA	0.906624	0.921684	0.926543	-0.00590538	0.837721	0.851852	0.856749	0.873356	-0.0585551	0.00737017	0.892259	0.888407	0.902569	-0.0303089	0.212907	0.908647	0.912222	0.915933	-0.0165277	0.578527	0.916478	0.905172	0.904382	-0.0274259	0.193977	0.922464	0.880349	0.900979	-0.0311495	0.168955	0.918954	0.869147	0.896672	0.863636	0.90599	-0.0263642	0.0821603	0.886144	0.899947	0.903068	0.923495	0.924169
1	68515209	cg20808078	DIRAS3	5'UTR	shore	GNG12_AS1	NA	0.916168	0.906273	0.93512	-0.0127262	0.566754	0.9286	0.896247	0.945317	-0.00219171	0.969655	0.917229	0.934555	0.954242	0.00610372	0.838459	0.931212	0.936162	0.956533	0.00882208	0.773584	0.906498	0.910855	0.917457	-0.0297251	0.116314	0.92756	0.9303	0.946063	-0.00154683	0.959717	0.926215	0.890806	0.901589	0.919103	0.937705	-0.0099516	0.533054	0.929097	0.912281	0.907801	0.910068	0.944226
1	68515788	cg02317907	DIRAS3	5'UTR	shore	GNG12_AS1	DIRAS3_DMR	0.728567	0.753326	0.7491	0.0527393	0.221274	0.744217	0.750622	0.761518	0.0655806	0.18148	0.80516	0.767727	0.802118	0.105336	0.0176241	0.76404	0.800033	0.786269	0.0900255	0.0378483	0.783428	0.770327	0.773234	0.0780715	0.0502469	0.73859	0.828485	0.78801	0.0925509	0.0261377	0.827011	0.746249	0.756803	0.697971	0.771585	0.0754036	0.0113457	0.764009	0.781559	0.727284	0.846816	0.799297
1	68515872	cg17943391	DIRAS3	5'UTR	shore	GNG12_AS1	DIRAS3_DMR	0.507878	0.486658	0.477252	0.0339739	0.206438	0.476547	0.453154	0.437109	-0.00623013	0.928643	0.473922	0.516348	0.473692	0.0298737	0.360294	0.501432	0.548872	0.49752	0.054361	0.0491051	0.513663	0.574977	0.517287	0.0754589	0.00306535	0.528239	0.523413	0.503095	0.0611031	0.0166107	0.570487	0.454678	0.461953	0.425526	0.460537	0.0174037	0.543325	0.43045	0.47121	0.500508	0.519424	0.465068
1	68515977	cg19114595	DIRAS3	5'UTR	shore	GNG12_AS1	DIRAS3_DMR	0.668311	0.684537	0.680833	0.0808987	0.0201845	0.639254	0.587712	0.610099	0.0103592	0.90751	0.667598	0.660209	0.667321	0.0668428	0.0888867	0.633814	0.699961	0.659428	0.0595425	0.117443	0.680654	0.720288	0.693162	0.0945007	0.00386332	0.687372	0.708152	0.697279	0.0983408	0.00304592	0.734713	0.648515	0.653123	0.591946	0.662596	0.0627993	0.0182673	0.644978	0.632636	0.655809	0.730167	0.674549
1	68516080	cg12070746	DIRAS3	5'UTR	shore	GNG12_AS1	DIRAS3_DMR	0.527058	0.548704	0.523821	0.0252842	0.479195	0.561039	0.550662	0.543064	0.0446428	0.282843	0.543916	0.570295	0.545009	0.0459898	0.23734	0.540826	0.612314	0.556441	0.058044	0.10751	0.587394	0.595381	0.570089	0.0729765	0.0175224	0.605759	0.602237	0.591641	0.0943176	0.00229373	0.628269	0.541462	0.560359	0.529851	0.559256	0.060887	0.00824009	0.532997	0.541332	0.540652	0.603244	0.549199
1	68516101	cg16314899	DIRAS3	5'UTR	shore	GNG12_AS1	DIRAS3_DMR	0.73893	0.754066	0.755875	0.147236	0.000535743	0.740266	0.72964	0.747841	0.139545	0.00134581	0.777388	0.744807	0.774323	0.165281	0.000178686	0.763203	0.780336	0.774316	0.165841	0.000138953	0.72331	0.75592	0.73228	0.12499	0.00203516	0.732526	0.749383	0.741318	0.133722	0.000947325	0.755018	0.714819	0.71664	0.732665	0.742674	0.134257	6.11e-06	0.72177	0.753713	0.745154	0.813945	0.775653
1	68516138	cg25755905	DIRAS3	5'UTR	shore	GNG12_AS1	DIRAS3_DMR	0.522834	0.552923	0.523639	0.0405888	0.243691	0.546779	0.516002	0.514603	0.0316899	0.570738	0.541592	0.542789	0.527709	0.044223	0.299864	0.547305	0.61287	0.560313	0.077428	0.0328796	0.580345	0.619925	0.58008	0.0984935	0.00249148	0.577916	0.588898	0.568288	0.0864699	0.00737933	0.623691	0.531118	0.53703	0.519797	0.545353	0.0624977	0.0119354	0.497928	0.544484	0.521096	0.585839	0.529786
1	68516272	cg22500004	DIRAS3	1stExon	island	GNG12_AS1	DIRAS3_DMR	0.61362	0.608562	0.606574	0.0351117	0.315044	0.635194	0.632884	0.633689	0.0624423	0.0913621	0.639259	0.655126	0.648211	0.0762634	0.0320539	0.655266	0.702436	0.673048	0.101694	0.00235556	0.657955	0.669764	0.651809	0.08166	0.00877816	0.679164	0.696418	0.686062	0.115674	0.000324613	0.696933	0.616369	0.645774	0.62097	0.649697	0.0783555	0.000590084	0.606266	0.646551	0.63219	0.68989	0.649703
1	68516279	cg05949203	DIRAS3	1stExon	island	GNG12_AS1	DIRAS3_DMR	0.684253	0.644318	0.666729	0.0605667	0.06853	0.713179	0.688661	0.711573	0.105688	0.00179066	0.692821	0.712701	0.712003	0.105292	0.00137501	0.702166	0.75658	0.730676	0.124633	0.000256188	0.726681	0.749077	0.735732	0.130806	6.01e-05	0.723807	0.749942	0.74148	0.136348	3.51e-05	0.751161	0.666873	0.679994	0.671799	0.703032	0.0969653	3.12e-05	0.68408	0.685069	0.704272	0.754783	0.720912
1	68516374	cg19694923	DIRAS3	1stExon	island	GNG12_AS1	DIRAS3_DMR	0.562439	0.579245	0.569798	0.0709542	0.00103223	0.542216	0.57581	0.558371	0.0595271	0.00763229	0.544838	0.548577	0.546025	0.0471811	0.0358099	0.531074	0.571819	0.55084	0.051996	0.0205659	0.557002	0.540588	0.547927	0.0490832	0.0134048	0.53061	0.528943	0.529266	0.0304215	0.150293	0.558967	0.550991	0.531255	0.533386	0.542989	0.0441443	0.00206243	0.546553	0.566522	0.573982	0.56675	0.562624
1	68516453	cg05392265	DIRAS3	1stExon	island	GNG12_AS1	DIRAS3_DMR	0.629134	0.657377	0.642974	0.106876	0.00861632	0.627139	0.632732	0.628693	0.0928163	0.0346914	0.626987	0.628806	0.625791	0.0891825	0.0429031	0.623051	0.677876	0.640312	0.10434	0.0121944	0.649375	0.663661	0.642849	0.108093	0.00465703	0.633912	0.683319	0.652887	0.117906	0.00249809	0.670042	0.583447	0.606306	0.606231	0.617242	0.0813253	0.00342372	0.5753	0.627807	0.621761	0.650422	0.621237
1	68516463	cg06191076	DIRAS3	TSS200	island	GNG12_AS1	DIRAS3_DMR	0.623895	0.633959	0.626134	0.0674087	0.0834542	0.62617	0.635554	0.629487	0.0710235	0.113602	0.654085	0.629904	0.641522	0.0823434	0.0568331	0.650622	0.710302	0.674114	0.115543	0.00409568	0.659179	0.6765	0.655114	0.0977786	0.00836862	0.658626	0.691162	0.670521	0.112912	0.0024378	0.686668	0.613281	0.612735	0.613246	0.633559	0.0750529	0.0052698	0.602315	0.630118	0.621216	0.674693	0.636008
1	68516465	cg16148270	DIRAS3	TSS200	island	GNG12_AS1	DIRAS3_DMR	0.680203	0.690553	0.68799	0.0526738	0.166596	0.708017	0.69825	0.711701	0.0767968	0.0694301	0.698503	0.719692	0.716383	0.0806788	0.0562129	0.711297	0.735751	0.721009	0.0858438	0.0307277	0.743204	0.731679	0.729595	0.0955166	0.00760683	0.743546	0.770486	0.759158	0.124786	0.000568662	0.74543	0.695153	0.701324	0.680438	0.715257	0.0801313	0.00172738	0.708822	0.682777	0.664314	0.748535	0.711959
1	68516518	cg13208159	DIRAS3	TSS200	shore	GNG12_AS1	DIRAS3_DMR	0.63295	0.603114	0.61195	0.0938758	0.0388669	0.617881	0.64387	0.627835	0.109977	0.0244522	0.637298	0.603147	0.614923	0.0964393	0.0558904	0.62635	0.707621	0.656982	0.139089	0.00315508	0.668924	0.652205	0.644259	0.127635	0.00315963	0.619757	0.685169	0.642818	0.125952	0.00394745	0.703929	0.633757	0.617643	0.62935	0.648323	0.130449	3.59e-05	0.616329	0.584761	0.65557	0.709166	0.644638
1	68516627	cg12986021	DIRAS3	TSS200	shore	GNG12_AS1	DIRAS3_DMR	0.653061	0.655443	0.651577	0.105621	0.002833	0.654992	0.675901	0.666791	0.121036	0.000931868	0.664297	0.67195	0.667469	0.12108	0.000988477	0.65451	0.7318	0.685331	0.139583	0.000215863	0.656777	0.67187	0.647119	0.102548	0.00227087	0.644865	0.678071	0.650791	0.106015	0.00202772	0.722851	0.625715	0.635038	0.66941	0.66654	0.120737	3.13e-06	0.644541	0.702279	0.670078	0.755242	0.701748
1	68516713	cg13099417	DIRAS3	TSS1500	shore	GNG12_AS1	DIRAS3_DMR	0.698331	0.640553	0.657162	0.0238621	0.796822	0.722815	0.752281	0.740494	0.107487	0.195033	0.69084	0.684052	0.67903	0.0451317	0.631751	0.704264	0.777827	0.72866	0.0954244	0.240387	0.652402	0.705949	0.653701	0.0215248	0.802767	0.714286	0.726592	0.700317	0.0679306	0.368129	0.758229	0.698568	0.704744	0.740303	0.725403	0.0920312	0.0480289	0.657846	0.732523	0.638205	0.694164	0.683083
1	68517177	cg27545611	DIRAS3	TSS1500	shore	GNG12_AS1	DIRAS3_DMR	0.545483	0.527836	0.535458	-0.00830646	0.895996	0.489805	0.488459	0.489471	-0.0542933	0.348386	0.598625	0.589259	0.590472	0.0467078	0.384032	0.605136	0.634988	0.616108	0.0723437	0.132383	0.536755	0.499225	0.517053	-0.0267111	0.578155	0.601424	0.676851	0.63154	0.087775	0.0366146	0.506381	0.646064	0.607424	0.611695	0.590742	0.0469778	0.176319	0.623206	0.632125	0.606981	0.571429	0.605522
1	68517205	cg16148134	DIRAS3	TSS1500	shore	GNG12_AS1	DIRAS3_DMR	0.501518	0.580691	0.539778	0.0352957	0.538222	0.46873	0.439749	0.455074	-0.049408	0.502069	0.594248	0.591266	0.590609	0.0861272	0.116149	0.6155	0.61343	0.61212	0.107638	0.033818	0.514462	0.492709	0.503459	-0.00102295	0.988384	0.568006	0.604573	0.583665	0.0791835	0.0982776	0.559244	0.646518	0.561293	0.58942	0.587549	0.0830672	0.0141504	0.572643	0.583659	0.557022	0.494125	0.551261
1	68517255	cg13605615	DIRAS3	TSS1500	island	GNG12_AS1	DIRAS3_DMR	0.519975	0.499046	0.491085	-0.0297033	0.480163	0.517787	0.491896	0.483684	-0.0368646	0.543287	0.591929	0.575219	0.575336	0.0540664	0.236308	0.618828	0.650299	0.62248	0.101849	0.00809227	0.598536	0.59892	0.577889	0.0585046	0.111516	0.637947	0.647296	0.635208	0.115553	0.0011437	0.630776	0.558701	0.561595	0.581357	0.579876	0.0592727	0.0229859	0.515394	0.554349	0.537076	0.599151	0.545741
1	68517273	cg10038185	DIRAS3	TSS1500	island	GNG12_AS1	DIRAS3_DMR	0.58217	0.602064	0.590109	0.0127306	0.844386	0.559919	0.563722	0.560713	-0.0166651	0.88155	0.699784	0.667823	0.679736	0.102358	0.0391411	0.666631	0.728063	0.693571	0.116192	0.0159351	0.596066	0.640527	0.614265	0.0368867	0.457158	0.667448	0.771766	0.713505	0.136127	0.00271684	0.681194	0.684967	0.640544	0.677972	0.667569	0.090191	0.00372549	0.611198	0.660909	0.632666	0.662591	0.639497
1	92414344	cg06442199	BRDT	TSS1500	shore	BRDT	NA	0.716288	0.733241	0.720131	0.0470498	0.533284	0.705034	0.711563	0.711503	0.0389901	0.76729	0.760094	0.74897	0.755734	0.0824543	0.308864	0.690891	0.71735	0.690957	0.0182029	0.885548	0.73934	0.712673	0.706656	0.0348552	0.644769	0.680521	0.695076	0.674545	0.00249147	0.982222	0.708404	0.728269	0.686583	0.651227	0.696261	0.0234074	0.705193	0.705632	0.732257	0.695163	0.70356	0.716336
1	92414520	cg03421440	BRDT	TSS1500	shore	BRDT	NA	0.929677	0.936257	0.922765	0.0808117	0.182368	0.839164	0.82276	0.824914	-0.01704	0.911466	0.9206	0.877008	0.889889	0.0479353	0.535331	0.859058	0.864816	0.854741	0.0127875	0.912446	0.881215	0.875705	0.864749	0.0227951	0.748296	0.815011	0.866932	0.830181	-0.011773	0.89501	0.91009	0.86397	0.761829	0.787021	0.823462	-0.0184913	0.753413	0.810882	0.84504	0.864491	0.832855	0.832398
1	92414722	cg14732540	BRDT	TSS1500	island	BRDT	NA	0.598732	0.597306	0.591734	-0.0283398	0.815948	0.64046	0.579947	0.606373	-0.0132579	0.960556	0.620071	0.628549	0.622089	0.00160271	0.99264	0.598025	0.644048	0.607044	-0.012788	0.945502	0.661313	0.693715	0.667672	0.0488537	0.631267	0.635285	0.636498	0.627494	0.00843241	0.953193	0.624434	0.587052	0.560301	0.537781	0.573233	-0.0465851	0.548196	0.53602	0.607013	0.565465	0.617301	0.579613
1	95698954	cg24808901	RWDD3	TSS1500	shore	LOC101928118	NA	0.762215	0.743301	0.762954	0.0379627	0.743974	0.822241	0.836858	0.855943	0.131383	0.236746	0.832965	0.803026	0.839146	0.11381	0.304213	0.881893	0.894809	0.906458	0.181593	0.0553978	0.72961	0.679465	0.692298	-0.031615	0.774983	0.767953	0.698092	0.731884	0.00762862	0.958589	0.734333	0.794995	0.805345	0.677564	0.768282	0.0433156	0.591965	0.762165	0.760332	0.768029	0.847034	0.804512
1	95699037	cg26537280	RWDD3	TSS1500	shore	LOC101928118	NA	0.527268	0.51764	0.505852	0.0470027	0.720354	0.572762	0.568908	0.560183	0.101293	0.516892	0.605203	0.565505	0.577282	0.118048	0.359499	0.704033	0.735866	0.719618	0.260951	0.0126292	0.500948	0.521288	0.479116	0.021672	0.871183	0.509138	0.502857	0.480564	0.0229821	0.881031	0.568849	0.550656	0.534127	0.394735	0.499085	0.0402688	0.67628	0.530771	0.508158	0.564466	0.718283	0.578312
1	95699097	cg03123541	RWDD3	TSS1500	shore	LOC101928118	NA	0.58949	0.597752	0.586626	0.0584784	0.654242	0.686946	0.675311	0.688381	0.160284	0.218084	0.702484	0.67458	0.695394	0.166768	0.180876	0.765414	0.812517	0.798273	0.27024	0.0126118	0.5797	0.612375	0.575115	0.0482485	0.699117	0.609351	0.633633	0.611054	0.0840108	0.497963	0.648502	0.655325	0.624538	0.480174	0.600758	0.0726508	0.420598	0.602981	0.632769	0.645967	0.802277	0.680552
1	95699313	cg06440946	RWDD3	TSS1500	shore	LOC101928118	NA	0.205425	0.226647	0.160484	0.0127069	0.903636	0.21108	0.198287	0.141132	-0.00688397	0.974817	0.251376	0.279883	0.211504	0.0628826	0.493843	0.296195	0.339462	0.261348	0.113711	0.154507	0.188157	0.174328	0.117113	-0.0292686	0.723857	0.199912	0.144467	0.116622	-0.029594	0.759621	0.217844	0.222003	0.22197	0.139128	0.152976	0.00532368	0.947171	0.195139	0.173365	0.207747	0.267413	0.163804
1	158900384	cg11177526	PYHIN1	TSS1500	open_sea	PYHIN1	NA	0.518449	0.518195	0.495986	-0.148271	0.293536	0.687735	0.658175	0.65903	0.0151254	0.970108	0.603838	0.643587	0.604829	-0.0397479	0.854811	0.665181	0.692353	0.65621	0.0121685	0.966518	0.716049	0.710407	0.675386	0.0323336	0.851283	0.737864	0.717969	0.696723	0.0533321	0.769495	0.609558	0.601466	0.514656	0.714484	0.597706	-0.0462161	0.715273	0.583679	0.641271	0.592892	0.647059	0.607023
1	158900549	cg26246880	PYHIN1	TSS1500	open_sea	PYHIN1	NA	0.414203	0.433042	0.39614	-0.0949802	0.542751	0.633528	0.611004	0.614833	0.123838	0.564352	0.507985	0.533299	0.500846	0.00944151	0.970436	0.640146	0.68752	0.648534	0.157646	0.357216	0.653601	0.680065	0.646124	0.15636	0.25065	0.64958	0.639304	0.629676	0.139675	0.339621	0.435529	0.465009	0.441752	0.675729	0.493354	0.00260896	0.987993	0.516998	0.601304	0.426838	0.573872	0.521359
1	228503693	cg08881871	OBSCN	Body	island	OBSCN	NA	0.816341	0.858299	0.833723	-0.0980842	0.0190737	0.952015	0.96749	0.954962	0.0231547	0.780947	0.958534	0.922616	0.935137	0.00332935	0.965446	0.970182	0.939728	0.950326	0.0185191	0.788548	0.941855	0.942698	0.933859	0.00205194	0.97198	0.95106	0.960925	0.948007	0.0162001	0.77283	0.785673	0.969989	0.948305	0.947038	0.908406	-0.023401	0.58839	0.945839	0.950114	0.9198	0.952469	0.937697
1	228503801	cg18857768	OBSCN	Body	island	OBSCN	NA	0.878767	0.869553	0.904704	-0.0372601	0.0289631	0.909964	0.903826	0.946419	0.00488575	0.912049	0.908304	0.914565	0.949173	0.00695007	0.785113	0.915456	0.899128	0.93452	-0.0073358	0.80256	0.909482	0.913645	0.932917	-0.00848254	0.668949	0.924375	0.940139	0.958084	0.0163665	0.378946	0.890778	0.908244	0.909091	0.888641	0.934237	-0.00762284	0.641433	0.88939	0.902473	0.901234	0.936338	0.944218
1	240656217	cg25623271	GREM2	3'UTR	shore	MIR1273E	NA	0.412582	0.426643	0.421816	-0.116903	0.151672	0.450815	0.430056	0.441698	-0.0970202	0.374816	0.577008	0.608604	0.590356	0.0516376	0.635647	0.586141	0.581429	0.582087	0.0433685	0.73254	0.500252	0.483884	0.492389	-0.0463298	0.604087	0.673295	0.669937	0.666449	0.127731	0.102784	0.453642	0.572219	0.519412	0.560584	0.52618	-0.0125383	0.882645	0.533823	0.634194	0.519753	0.480762	0.541486
1	240656342	cg01809217	GREM2	Body	island	MIR1273E	NA	0.447418	0.430419	0.410817	-0.0711867	0.336568	0.547207	0.500032	0.50568	0.0236331	0.888885	0.606182	0.617519	0.607967	0.125441	0.108828	0.655126	0.698478	0.671003	0.189059	0.00750132	0.521774	0.561066	0.513701	0.0329456	0.683501	0.688549	0.71728	0.703817	0.22282	0.000687756	0.533633	0.53606	0.546058	0.608282	0.550507	0.0686177	0.191692	0.457698	0.595465	0.522826	0.572356	0.529659
1	240656513	cg02577267	GREM2	Body	island	MIR1273E	NA	0.564145	0.595626	0.577997	-0.0206849	0.872459	0.581359	0.539495	0.559287	-0.0393952	0.843699	0.765379	0.722541	0.738624	0.139942	0.179533	0.720707	0.767552	0.739109	0.140427	0.167442	0.615793	0.62979	0.618553	0.0198705	0.86418	0.759681	0.814657	0.778889	0.180207	0.0348973	0.548054	0.675219	0.633892	0.674526	0.630398	0.0317163	0.705958	0.665373	0.712561	0.62345	0.637672	0.656883
1	240656586	cg22879626	GREM2	Body	island	MIR1273E	NA	0.491119	0.474904	0.461039	-0.0619996	0.523712	0.481972	0.45396	0.440775	-0.0823203	0.523929	0.640107	0.625841	0.632261	0.108627	0.290766	0.63777	0.677579	0.649114	0.126111	0.197545	0.57656	0.603042	0.568429	0.0465139	0.626625	0.700178	0.713562	0.70814	0.186057	0.0205319	0.574945	0.56847	0.534636	0.598684	0.564791	0.0417377	0.570224	0.529765	0.605181	0.506969	0.616764	0.561136
1	240656667	cg04391463	GREM2	Body	island	MIR1273E	NA	0.462053	0.479067	0.447117	-0.0448833	0.608605	0.504992	0.468677	0.462817	-0.0293244	0.860685	0.546652	0.536308	0.527125	0.0344469	0.749726	0.665043	0.71008	0.683351	0.191356	0.0104915	0.501665	0.571687	0.508794	0.0178935	0.849374	0.669854	0.70699	0.688102	0.197095	0.00435556	0.561376	0.498259	0.530268	0.558294	0.52846	0.0364786	0.566264	0.517776	0.552566	0.505815	0.571079	0.529351
1	240656737	cg00081729	GREM2	Body	shore	MIR1273E	NA	0.715956	0.701813	0.716924	0.0271859	0.805234	0.680174	0.658443	0.67473	-0.0147144	0.949438	0.82081	0.779523	0.8234	0.133088	0.161521	0.79291	0.845259	0.83283	0.143119	0.112946	0.735517	0.7748	0.754052	0.0652767	0.454631	0.845947	0.876914	0.881385	0.192338	0.0128182	0.762563	0.729925	0.740644	0.787288	0.774217	0.0845746	0.161201	0.669836	0.78283	0.66399	0.81124	0.749504
2	130345044	cg05962382	LOC389033	IGR	island	LOC151121	NA	0.744027	0.723715	0.746278	0.0121737	0.943367	0.757333	0.72593	0.759536	0.0259245	0.930456	0.820004	0.806128	0.839345	0.104479	0.453727	0.73293	0.759076	0.750263	0.016103	0.942656	0.772794	0.775502	0.777533	0.044378	0.734738	0.837771	0.850647	0.863721	0.13024	0.256443	0.785575	0.745692	0.585329	0.651703	0.702018	-0.0321759	0.765694	0.783632	0.829597	0.782567	0.841658	0.837201
2	130345205	cg05903289	LOC389033	IGR	island	LOC151121	NA	0.6543	0.661569	0.654811	-0.0146592	0.941273	0.777327	0.758432	0.763335	0.0938646	0.681838	0.783516	0.75135	0.761658	0.0921881	0.587329	0.67833	0.692505	0.682171	0.0127014	0.962721	0.68928	0.671881	0.675063	0.00559336	0.975458	0.766276	0.795766	0.772972	0.103502	0.48004	0.701855	0.734554	0.504903	0.507545	0.6097	-0.05977	0.609254	0.767695	0.828282	0.815191	0.761563	0.788877
2	130345355	cg19182557	LOC389033	IGR	island	LOC151121	NA	0.703614	0.707708	0.714216	-0.0253494	0.81399	0.769147	0.783596	0.799432	0.0603568	0.663919	0.750878	0.734616	0.758265	0.0179178	0.893111	0.772018	0.809627	0.801288	0.0617059	0.584216	0.757143	0.791375	0.777414	0.0388785	0.669863	0.832626	0.839564	0.854054	0.11527	0.145723	0.785984	0.776524	0.651463	0.676921	0.736894	-0.00265818	0.978297	0.82474	0.817203	0.812321	0.843419	0.853526
2	172974138	cg11557618	DLX2	IGR	shore	DLX2_AS1	NA	0.290229	0.310596	0.255129	-0.0346078	0.634212	0.296244	0.309306	0.249125	-0.0409814	0.711263	0.333273	0.357328	0.302346	0.0120284	0.905946	0.317898	0.356826	0.283744	-0.00581532	0.963624	0.407651	0.394223	0.355048	0.0668221	0.255543	0.371332	0.36752	0.327438	0.0391959	0.594726	0.356307	0.3742	0.304422	0.359714	0.316325	0.0266318	0.614744	0.422394	0.428734	0.393515	0.400915	0.387997
2	172974217	cg21667367	DLX2	IGR	shore	DLX2_AS1	NA	0.196968	0.189381	0.138697	-0.0917472	0.14733	0.248239	0.232726	0.179356	-0.0516568	0.607501	NA	0.231596	0.160646	-0.0705011	0.351784	0.264736	0.269129	0.204363	-0.0261052	0.799422	0.311943	0.301584	0.249902	0.0210695	0.775751	0.348436	0.264838	0.257055	0.0283078	0.740624	0.214996	0.238981	0.212337	0.302017	0.198578	-0.0319419	0.550173	0.329648	0.355182	0.321074	0.30791	0.295194
2	207116070	cg25535070	ZDBF2	IGR	open_sea	GPR1_AS_1	ZBDF2_DMR	0.773858	0.751268	0.772718	0.0219113	0.52108	0.778324	0.78504	0.800724	0.0504348	0.151644	0.774119	0.738847	0.768225	0.0169544	0.699585	0.781208	0.822968	0.808948	0.058234	0.0744837	0.766238	0.791037	0.774503	0.0248041	0.443582	0.752404	0.794909	0.776274	0.0262661	0.452123	0.791107	0.718363	0.783621	0.765934	0.780689	0.0300121	0.197857	0.782211	0.7781	0.753753	0.82252	0.803432
2	207116401	cg04359324	ZDBF2	IGR	open_sea	GPR1_AS_1	ZBDF2_DMR	0.740293	0.71706	0.717033	0.0292368	0.619617	0.736099	0.702837	0.718955	0.0316304	0.736193	0.744186	0.766975	0.749391	0.0611856	0.311698	0.714848	0.75	0.718909	0.031264	0.678493	0.712931	0.783996	0.724102	0.037549	0.487198	0.740809	0.747437	0.72507	0.0381514	0.50672	0.776055	0.715572	0.694044	0.706872	0.720839	0.0332463	0.402276	0.768437	0.697764	0.7124	0.764412	0.739643
2	207118253	cg20471298	ZDBF2	IGR	open_sea	GPR1_AS_1	ZBDF2_DMR	0.691339	0.675218	0.686754	0.0187955	0.650197	0.698762	0.683383	0.69904	0.0315389	0.566702	0.684046	0.662671	0.676916	0.00848458	0.88509	0.671483	0.744998	0.705539	0.0377533	0.419556	0.703131	0.735553	0.711938	0.0452446	0.195437	0.721712	0.75313	0.739324	0.0723608	0.0304064	0.763452	0.666951	0.682696	0.675414	0.706762	0.0389982	0.138322	0.69721	0.67851	0.653743	0.775259	0.713385
2	207118288	cg03428109	ZDBF2	IGR	open_sea	GPR1_AS_1	ZBDF2_DMR	0.734815	0.75328	0.751954	0.0104208	0.855447	0.809569	0.797123	0.825085	0.084138	0.0569868	0.747107	0.778326	0.774759	0.0327917	0.540008	0.806749	0.818148	0.819643	0.078244	0.0723989	0.773727	0.770751	0.765985	0.0256331	0.574868	0.805844	0.846079	0.833227	0.0925754	0.0182478	0.745489	0.737367	0.768874	0.732714	0.759673	0.0183666	0.612537	0.776442	0.76219	0.728449	0.799407	0.783199
2	207127364	cg19366042	ZDBF2	IGR	open_sea	GPR1_AS_2	ZBDF2_DMR	0.720186	0.679427	0.698117	0.0395708	0.268937	0.68019	0.682974	0.682639	0.0245766	0.695267	0.701426	0.691526	0.694493	0.0354625	0.409558	0.716912	0.776897	0.742139	0.0837902	0.0202176	0.714902	0.676579	0.676776	0.0194859	0.621372	0.746914	0.731926	0.731174	0.0736154	0.0234529	0.729072	0.633913	0.72501	0.644169	0.686435	0.0280873	0.341402	0.731916	0.674592	0.66034	0.786932	0.720515
2	207136184	cg10583266	ZDBF2	IGR	shelf	ZDBF2	ZBDF2_DMR	0.660725	0.633242	0.628676	0.0802856	0.0781291	0.590796	0.553374	0.552868	0.00452657	0.973169	0.600712	0.618461	0.590271	0.0412979	0.468921	0.568397	0.643579	0.578291	0.0299508	0.66009	0.589693	0.624422	0.571559	0.024394	0.625017	0.615772	0.656143	0.609949	0.0625408	0.163336	0.668389	0.566358	0.569463	0.530726	0.571514	0.0232191	0.57593	0.657373	0.612591	0.575497	0.610042	0.607319
2	207137767	cg01996799	ZDBF2	IGR	shore	ZDBF2	NA	0.73926	0.738988	0.735675	-0.0412761	0.484397	0.696502	0.699681	0.698943	-0.0774113	0.235903	0.83971	0.818642	0.842755	0.0653911	0.315437	0.792321	0.785439	0.786343	0.00945162	0.928551	0.815186	0.829872	0.815145	0.0392029	0.486306	0.840889	0.849931	0.843616	0.0672865	0.214855	0.800657	0.765633	0.78025	0.730874	0.778756	0.00194537	0.975321	0.784814	0.734845	0.800148	0.838568	0.802704
2	207138264	cg04851476	ZDBF2	TSS1500	shore	ZDBF2	NA	0.770975	0.770136	0.772989	-0.011424	0.832074	0.798624	0.829486	0.830513	0.0466267	0.379825	0.843313	0.819775	0.844688	0.0597457	0.184666	0.796677	0.792091	0.793682	0.0093713	0.899864	0.755861	0.799728	0.762035	-0.0213801	0.630014	0.776305	0.834201	0.798793	0.0151631	0.781926	0.790137	0.794307	0.828388	0.801161	0.816213	0.0319421	0.3123	0.783939	0.808234	0.763534	0.841783	0.81262
4	1550194	cg16580985	FAM53A	IGR	open_sea	FAM53A	NA	0.712021	0.777926	0.734739	-0.107386	0.11525	0.907907	0.890869	0.885327	0.043202	0.733672	0.919478	0.851886	0.866877	0.0247514	0.812421	0.87266	0.87383	0.858904	0.0167788	0.895243	0.861647	0.827675	0.819672	-0.0224535	0.784707	0.854893	0.869552	0.839057	-0.00306849	0.978181	0.731495	0.878608	0.923004	0.819929	0.825017	-0.0171086	0.808611	0.916776	0.900559	0.899192	0.836511	0.875388
4	1550349	cg25545917	FAM53A	IGR	open_sea	FAM53A	NA	0.850015	0.811887	0.853234	-0.0293421	0.122566	0.868653	0.873734	0.90706	0.0252108	0.251105	0.895209	0.891732	0.927789	0.0446535	0.014279	0.883868	0.891611	0.90924	0.0267256	0.192271	0.879512	0.885118	0.894904	0.0132719	0.493614	0.875593	0.901448	0.909435	0.0274435	0.120254	0.887277	0.853917	0.879068	0.847323	0.897931	0.0155096	0.262601	0.861599	0.868739	0.885533	0.900937	0.912676
4	6107131	cg16724588	JAKMIP1	Body	island	JAKMIP1	NA	0.583075	0.604624	0.586437	0.0489972	0.476944	0.658895	0.649231	0.656346	0.119092	0.0834029	0.588472	0.613282	0.594571	0.05656	0.472858	0.628665	0.687922	0.648807	0.111489	0.0951858	0.695752	0.672471	0.672616	0.136473	0.0187245	0.676496	0.704656	0.687857	0.151535	0.00927895	0.654967	0.586156	0.624771	0.544956	0.601252	0.0639129	0.163993	0.479838	0.516296	0.546875	0.620951	0.533341
4	6107280	cg23166781	JAKMIP1	Body	island	JAKMIP1	NA	0.559045	0.576873	0.557596	0.0454873	0.495416	0.616102	0.579571	0.591775	0.0798196	0.302226	0.571584	0.589303	0.571504	0.0588308	0.427181	0.615964	0.654349	0.623009	0.110981	0.0753609	0.629122	0.633492	0.614633	0.103925	0.0663443	0.658532	0.6954	0.673785	0.162819	0.00343167	0.655215	0.578742	0.59483	0.555808	0.594169	0.0821284	0.042523	0.411209	0.539212	0.566759	0.617808	0.525409
4	6107320	cg06231140	JAKMIP1	Body	island	JAKMIP1	NA	0.491034	0.515379	0.484313	0.0117783	0.858713	0.527751	0.509564	0.499775	0.0273876	0.778281	0.523875	0.535709	0.513543	0.0405948	0.517423	0.571128	0.618067	0.576984	0.10466	0.0362913	0.555095	0.59523	0.551897	0.0808147	0.0796402	0.604227	0.593746	0.585749	0.114474	0.01106	0.591077	0.505206	0.566548	0.474226	0.524657	0.0522801	0.152143	0.425689	0.519429	0.489516	0.535665	0.4792
4	6107339	cg22098660	JAKMIP1	Body	island	JAKMIP1	NA	0.572583	0.592779	0.574011	0.0162949	0.841256	0.633367	0.636394	0.634316	0.0769187	0.329187	0.621483	0.632784	0.62477	0.0665769	0.365967	0.652466	0.691241	0.664623	0.107041	0.0915166	0.657957	0.677315	0.654563	0.0982378	0.0852665	0.718091	0.706529	0.711852	0.155205	0.00500967	0.663749	0.617624	0.664926	0.576079	0.633052	0.0755076	0.0714377	0.509634	0.602984	0.577757	0.624239	0.576003
4	6107633	cg21003654	JAKMIP1	Body	island	JAKMIP1	NA	0.572431	0.606245	0.582544	-0.0340958	0.637431	0.727906	0.73156	0.745597	0.129308	0.0459099	0.690831	0.678044	0.691646	0.0744543	0.31168	0.682046	0.714613	0.695823	0.0792995	0.266711	0.674872	0.694393	0.676007	0.0606205	0.324964	0.73672	0.7604	0.755557	0.139875	0.0130351	0.717495	0.623513	0.656931	0.58496	0.650468	0.0340039	0.516426	0.569332	0.629798	0.617742	0.67391	0.626295
4	89618324	cg18772071	NAP1L5	1stExon	open_sea	HERC3	NAP1L5_DMR	0.566358	0.634592	0.594698	0.0889065	0.0115703	0.599646	0.532835	0.563251	0.057459	0.164095	0.541112	0.59714	0.565416	0.0596243	0.129319	0.551782	0.588067	0.566687	0.0608951	0.1027	0.560339	0.568189	0.559448	0.0536566	0.100308	0.556516	0.542345	0.545836	0.0400444	0.25875	0.564279	0.553045	0.518462	0.545775	0.543156	0.0373642	0.1316	0.565054	0.549239	0.592773	0.493184	0.548616
4	89618411	cg17635114	NAP1L5	1stExon	open_sea	HERC3	NAP1L5_DMR	0.540255	0.54959	0.544294	0.038841	0.0364519	0.524803	0.533948	0.529043	0.0235907	0.338285	0.528214	0.538755	0.532995	0.0275423	0.204368	0.538204	0.536236	0.536766	0.031313	0.124315	0.531265	0.482292	0.506726	0.00127367	0.962881	0.565065	0.517254	0.540511	0.0350586	0.0619078	0.512095	0.511213	0.514465	0.492263	0.507399	0.00194654	0.923924	0.51122	0.493759	0.541128	0.52529	0.517592
4	89618533	cg05065100	NAP1L5	1stExon	open_sea	HERC3	NAP1L5_DMR	0.676142	0.656376	0.667193	0.106194	0.00492578	0.645089	0.63501	0.639208	0.0784223	0.0549835	0.692111	0.654817	0.676141	0.114721	0.00387754	0.629667	0.737812	0.677129	0.116242	0.00390695	0.673069	0.699268	0.67447	0.114829	0.00133168	0.695419	0.702042	0.695069	0.135149	0.000183462	0.681651	0.613114	0.639413	0.513481	0.610699	0.0498524	0.117762	0.614439	0.634495	0.633437	0.695094	0.649073
4	89618637	cg12759554	NAP1L5	1stExon	open_sea	HERC3	NAP1L5_DMR	0.581792	0.56325	0.562693	0.0760945	0.0231882	0.546515	0.537622	0.526912	0.0403462	0.372122	0.575832	0.59684	0.578419	0.0913942	0.0108542	0.57731	0.603277	0.57175	0.0852805	0.0117762	0.598033	0.61865	0.589118	0.103977	0.00132085	0.604859	0.599302	0.589209	0.10383	0.00121338	0.611603	0.53156	0.586464	0.56487	0.569486	0.0830439	0.000317992	0.551097	0.541904	0.547755	0.603526	0.556424
4	89618667	cg01578057	NAP1L5	1stExon	open_sea	HERC3	NAP1L5_DMR	0.559373	0.558376	0.547133	0.0751549	0.024597	0.551806	0.540535	0.531587	0.0596586	0.124573	0.555046	0.59094	0.562915	0.0905016	0.0134032	0.581544	0.614491	0.580476	0.108604	0.0010785	0.580512	0.594845	0.565357	0.0948513	0.00324128	0.617776	0.578149	0.58404	0.113292	0.000622194	0.599399	0.547885	0.58221	0.526415	0.558314	0.0864902	0.000220947	0.544884	0.549144	0.548822	0.583556	0.551239
4	89618861	cg27150681	NAP1L5	1stExon	open_sea	HERC3	NAP1L5_DMR	0.707585	0.742646	0.721376	0.0593181	0.0244798	0.703329	0.683344	0.690728	0.0286692	0.444487	0.71606	0.76375	0.735936	0.0738775	0.00672254	0.684617	0.751486	0.714929	0.0528708	0.0701173	0.73809	0.735634	0.730991	0.0689326	0.00431685	0.719736	0.763126	0.73607	0.0740115	0.00297237	0.728415	0.717783	0.715926	0.695642	0.711114	0.0490557	0.00486981	0.710592	0.738316	0.736429	0.747745	0.730192
4	89618982	cg23954636	NAP1L5	1stExon	open_sea	HERC3	NAP1L5_DMR	0.577016	0.583966	0.579724	0.030891	0.106816	0.589577	0.56252	0.575448	0.0266148	0.277494	0.585838	0.616307	0.600141	0.0513073	0.00975088	0.56451	0.581922	0.572642	0.0238089	0.304115	0.581282	0.566928	0.573056	0.024222	0.197289	0.598063	0.575139	0.585469	0.0366354	0.0445004	0.568973	0.595071	0.569739	0.576052	0.576818	0.0279845	0.0331157	0.606203	0.589201	0.598313	0.591675	0.595637
4	89619014	cg01174175	NAP1L5	1stExon	open_sea	HERC3	NAP1L5_DMR	0.645958	0.655607	0.649413	0.0423636	0.00352896	0.629758	0.637821	0.632826	0.0257769	0.114019	0.65296	0.634717	0.642523	0.0354741	0.0187672	0.626504	0.626378	0.625531	0.0184815	0.282603	0.629787	0.625356	0.625907	0.0188575	0.180544	0.628197	0.646463	0.635742	0.0286932	0.0372989	0.639769	0.632624	0.654893	0.598509	0.630421	0.0233722	0.034718	0.634413	0.631377	0.651918	0.645203	0.639782
4	89619023	cg06617468	NAP1L5	TSS200	open_sea	HERC3	NAP1L5_DMR	0.643902	0.658001	0.649346	0.0411864	0.0136028	0.655923	0.624145	0.638767	0.030607	0.113333	0.662474	0.64838	0.653688	0.0455282	0.0072376	0.64147	0.653941	0.646345	0.0381852	0.025485	0.611774	0.621273	0.614522	0.00636244	0.748619	0.633715	0.617324	0.62362	0.0154604	0.399551	0.61204	0.630415	0.670691	0.625903	0.633428	0.025268	0.0458201	0.653818	0.645001	0.643524	0.624609	0.640546
4	89619030	cg18607468	NAP1L5	TSS200	open_sea	HERC3	NAP1L5_DMR	0.633501	0.652303	0.640814	-0.0131734	0.661082	0.649477	0.632371	0.639294	-0.0146937	0.759318	0.681732	0.676188	0.676662	0.0226743	0.464556	0.651163	0.676896	0.662093	0.00810545	0.854726	0.675725	0.693221	0.681015	0.0270272	0.274669	0.688812	0.71346	0.697515	0.043527	0.0662921	0.684636	0.684995	0.689813	0.631873	0.670663	0.0166752	0.429972	0.680026	0.683203	0.671249	0.719359	0.686319
4	89619038	cg11300971	NAP1L5	TSS200	open_sea	HERC3	NAP1L5_DMR	0.712256	0.715649	0.709305	0.0161836	0.576463	0.721434	0.717828	0.715756	0.0226346	0.563689	0.739592	0.750027	0.739557	0.046435	0.0897075	0.687093	0.754224	0.716239	0.0231172	0.523103	0.718738	0.721557	0.712849	0.0197274	0.450281	0.705826	0.744956	0.71882	0.0256984	0.345524	0.731372	0.731698	0.706706	0.693565	0.711385	0.0182638	0.364134	0.734218	0.748758	0.736345	0.747769	0.73763
4	89619051	cg19151808	NAP1L5	TSS200	open_sea	HERC3	NAP1L5_DMR	0.664244	0.674828	0.666827	0.0454093	0.0748917	0.679162	0.647237	0.661172	0.0397547	0.199761	0.692238	0.684262	0.685498	0.0640803	0.0144526	0.652048	0.69185	0.6697	0.0482818	0.082079	0.692918	0.669882	0.677461	0.0560437	0.018451	0.655436	0.705758	0.677162	0.0557443	0.023908	0.693012	0.671518	0.677883	0.647089	0.670071	0.0486534	0.00478878	0.669052	0.692611	0.680553	0.697676	0.682913
4	89619053	cg01026744	NAP1L5	TSS200	open_sea	HERC3	NAP1L5_DMR	0.694207	0.701181	0.703824	0.0753287	0.0411814	0.710175	0.685876	0.707527	0.0792701	0.043478	0.72148	0.721239	0.732325	0.103407	0.00772554	0.68145	0.758645	0.719329	0.0908618	0.0174429	0.735488	0.760012	0.745457	0.11821	0.000803625	0.745072	0.753163	0.75429	0.126783	0.000374253	0.761316	0.667982	0.681308	0.632643	0.694587	0.0661914	0.0137486	0.680917	0.69413	0.657104	0.73637	0.703922
4	89619085	cg13610072	NAP1L5	TSS200	open_sea	HERC3	NAP1L5_DMR	0.741365	0.734344	0.747561	0.0925979	0.0228167	0.719941	0.71184	0.726847	0.0722219	0.120453	0.740461	0.768228	0.768378	0.112977	0.00888975	0.729922	0.78578	0.760797	0.10587	0.0103984	0.734033	0.776079	0.750986	0.0972915	0.0126893	0.75213	0.793382	0.778457	0.124414	0.00145351	0.774668	0.694816	0.735053	0.664368	0.728868	0.0740192	0.00936593	0.704583	0.714333	0.717017	0.798998	0.748988
4	89619236	cg07539802	HERC3	Body	open_sea	HERC3	NAP1L5_DMR	0.798157	0.820761	0.82779	0.109162	0.0113786	0.770746	0.767976	0.788613	0.0703513	0.159714	0.798637	0.792767	0.814985	0.0958342	0.038926	0.787591	0.813791	0.809287	0.0906098	0.0388453	0.810106	0.802894	0.809637	0.0921407	0.0231732	0.799508	0.845672	0.835214	0.117409	0.00437073	0.818367	0.795559	0.761455	0.748534	0.800456	0.0818969	0.00455933	0.768237	0.731452	0.751244	0.813994	0.785621
4	89619368	cg05898246	HERC3	Body	open_sea	HERC3	NA	0.876423	0.849257	0.892824	0.0448834	0.19122	0.823313	0.842363	0.865503	0.018175	0.787515	0.860088	0.874609	0.901827	0.0532838	0.179872	0.854311	0.872533	0.884718	0.0367683	0.372098	0.890237	0.905536	0.918533	0.0716136	0.0215344	0.879008	0.89924	0.914319	0.0669995	0.0379402	0.903605	0.857252	0.85509	0.835614	0.896253	0.0484088	0.0342452	0.818397	0.816199	0.83162	0.879939	0.867532
5	135415129	cg16684184	VTRNA2-1	IGR	island	VTRNA2_1	NA	0.541829	0.608914	0.565254	-0.0462968	0.6606	0.677704	0.636515	0.659127	0.0479578	0.783563	0.506893	0.519265	0.493833	-0.118321	0.24643	0.68038	0.715797	0.692388	0.0809919	0.487871	0.743332	0.73383	0.730859	0.120444	0.15209	0.730492	0.693134	0.708329	0.0978839	0.284748	0.455185	0.513836	0.567071	0.579622	0.520716	-0.09057	0.163161	0.667408	0.682242	0.584842	0.673291	0.65791
5	135415190	cg00308130	VTRNA2-1	IGR	island	VTRNA2_1	NA	0.437823	0.388145	0.415607	-0.05935	0.736825	0.439982	0.434995	0.43885	-0.0361065	0.920771	0.174356	0.253852	0.224017	-0.25094	0.101477	0.598091	0.635639	0.61428	0.139323	0.439564	0.639419	0.681861	0.655103	0.180147	0.182634	0.557604	0.629572	0.590157	0.1152	0.459984	0.199295	0.219683	0.297852	0.548837	0.322394	-0.152563	0.150356	0.602175	0.590258	0.360829	0.527744	0.519927
5	135415258	cg15837280	VTRNA2-1	IGR	island	VTRNA2_1	NA	0.358088	0.366416	0.324439	0.00200621	0.993537	0.409731	0.357738	0.343275	0.0204902	0.963765	0.113848	0.148921	0.0753102	-0.247732	0.151898	0.536232	0.605265	0.549571	0.226972	0.190525	0.586477	0.581519	0.561187	0.240067	0.09812	0.476536	0.443209	0.428395	0.106958	0.552504	0.112409	0.115476	0.186796	0.476577	0.182127	-0.140459	0.259229	0.452041	0.445124	0.176608	0.440839	0.352266
5	135415693	cg07158503	VTRNA2-1	IGR	shore	VTRNA2_1	NA	0.718579	0.692486	0.708391	0.193278	0.469074	0.764479	0.763807	0.779722	0.264614	0.439494	0.122873	0.189036	0.110451	-0.405748	0.132649	0.722503	0.775172	0.747857	0.232467	0.463594	0.701878	0.735982	0.707575	0.193157	0.442295	0.710596	0.739408	0.722118	0.20777	0.439128	0.291749	0.166486	0.270002	0.686165	0.329955	-0.18556	0.351443	0.686131	0.679342	0.390038	0.739234	0.6267
5	135415762	cg04515200	VTRNA2-1	IGR	shore	VTRNA2_1	NA	0.439192	0.454974	0.421253	0.144866	0.295873	0.529516	0.48179	0.483937	0.207258	0.19228	0.100161	0.149676	0.075031	-0.201731	0.18562	0.450497	0.478036	0.428495	0.152122	0.352408	0.473766	0.440463	0.419513	0.144404	0.273729	0.517164	0.450426	0.456367	0.181179	0.173814	0.164548	0.105528	0.163796	0.409718	0.173685	-0.103011	0.349504	0.408677	0.426132	0.21105	0.398022	0.336343
5	135415781	cg13581155	VTRNA2-1	IGR	shore	VTRNA2_1	NA	0.337041	0.36777	0.317741	0.11709	0.373464	0.466348	0.393122	0.398004	0.197186	0.178889	0.0422823	0.0443108	0.0177936	-0.182555	0.202706	0.352914	0.396193	0.329317	0.129164	0.412431	0.360771	0.305708	0.286195	0.0873054	0.504932	0.391713	0.338248	0.327832	0.128225	0.327136	0.0941558	0.0437515	0.0741276	0.317932	0.100693	-0.100205	0.315304	0.315625	0.343621	0.14044	0.288387	0.23866
5	135415948	cg11608150	VTRNA2-1	IGR	shore	VTRNA2_1	NA	0.573604	0.548397	0.559418	0.154882	0.517944	0.642241	0.601165	0.619113	0.214577	0.494384	0.00752111	0.0286843	0.0341691	-0.370367	0.116492	0.525913	0.591817	0.557437	0.152901	0.621449	0.538259	0.517264	0.526671	0.122135	0.602107	0.524919	0.555406	0.538737	0.134201	0.599375	0.0906574	0.0246447	0.115914	0.520512	0.197671	-0.206866	0.210574	0.568886	0.582262	0.242532	0.554672	0.487127
5	135416029	cg06478886	VTRNA2-1	IGR	shore	VTRNA2_1	NA	0.590196	0.582727	0.577444	0.154782	0.424613	0.609607	0.605663	0.602182	0.179547	0.497854	0.135512	0.141841	0.0831742	-0.34037	0.0775174	0.565928	0.650165	0.59129	0.168616	0.475677	0.599081	0.597969	0.576338	0.154753	0.398866	0.590633	0.59375	0.576759	0.155271	0.434246	0.269236	0.171594	0.210055	0.513042	0.254809	-0.167939	0.227469	0.549777	0.559691	0.316584	0.56487	0.486673
6	3848790	cg17485265	FAM50B	TSS1500	shore	FAM50B	NA	0.874767	0.86092	0.895987	0.171821	0.14028	0.830736	0.845163	0.86853	0.144538	0.344198	0.818394	0.799671	0.832721	0.10803	0.459472	0.799186	0.837488	0.831205	0.107021	0.488335	0.824467	0.854268	0.848136	0.125121	0.280772	0.741486	0.761563	0.756871	0.0336054	0.838598	0.900394	0.766204	0.753784	0.667654	0.790342	0.0660537	0.507356	0.819703	0.74032	0.797358	0.853479	0.827174
6	3848863	cg26211800	FAM50B	TSS1500	shore	FAM50B	NA	0.92524	0.927304	0.952344	0.171689	0.12242	0.839666	0.858197	0.876598	0.0962685	0.589644	0.91017	0.86926	0.91526	0.134061	0.317927	0.830779	0.876521	0.865491	0.0847135	0.590396	0.889698	0.889647	0.896165	0.116481	0.294206	0.798463	0.852038	0.832157	0.0522278	0.717587	0.90942	0.83001	0.809353	0.751342	0.84437	0.0636295	0.493986	0.863805	0.855259	0.861626	0.91078	0.901043
6	3848866	cg15382302	FAM50B	TSS1500	shore	FAM50B	NA	0.875	0.85282	0.892509	0.206369	0.0690703	0.759833	0.768093	0.78457	0.0985972	0.590629	0.773907	0.797997	0.806947	0.120275	0.393588	0.756426	0.799374	0.785879	0.0996917	0.518329	0.812401	0.82165	0.824164	0.139158	0.212887	0.725782	0.75331	0.744325	0.0590741	0.684187	0.869072	0.701857	0.734684	0.644041	0.75223	0.0659617	0.500691	0.798246	0.724569	0.788857	0.846934	0.81354
6	3848898	cg22649349	FAM50B	TSS1500	shore	FAM50B	NA	0.841391	0.843423	0.868448	0.184258	0.0568503	0.746537	0.750823	0.766723	0.0826938	0.599857	0.770806	0.789469	0.800262	0.115526	0.328715	0.752284	0.795182	0.780955	0.0967087	0.441864	0.806603	0.811033	0.814868	0.131822	0.160528	0.704709	0.745186	0.727849	0.0445432	0.727983	0.847365	0.728505	0.72241	0.686237	0.762461	0.0781809	0.306624	0.770629	0.732713	0.792598	0.82921	0.804043
6	3848904	cg16907934	FAM50B	TSS1500	shore	FAM50B	NA	0.890491	0.890155	0.920069	0.21007	0.120321	0.790631	0.798565	0.81849	0.108664	0.63063	0.840456	0.828805	0.860907	0.150377	0.362796	0.765045	0.806527	0.793582	0.0835019	0.680995	0.842141	0.872928	0.86733	0.158484	0.233805	0.745436	0.792701	0.775763	0.0666522	0.701192	0.88507	0.800027	0.759192	0.725032	0.812456	0.102281	0.333834	0.831418	0.786532	0.841342	0.893866	0.866461
6	3849028	cg03330552	FAM50B	TSS1500	shore	FAM50B	NA	0.900091	0.883746	0.912068	0.0684265	0.0656958	0.836041	0.864429	0.876442	0.0333571	0.581504	0.886404	0.855395	0.894033	0.0497987	0.271327	0.871325	0.90218	0.902527	0.0588156	0.158491	0.877412	0.87995	0.881816	0.0390934	0.309937	0.83847	0.913933	0.886788	0.0436188	0.294904	0.901206	0.849574	0.825264	0.82829	0.874349	0.0307789	0.298422	0.847963	0.860857	0.853196	0.933161	0.901384
6	3849095	cg18872973	FAM50B	TSS1500	shore	FAM50B	FAM50B_DMR	0.794619	0.777825	0.802256	0.0917417	0.0772045	0.723765	0.722773	0.735627	0.0254765	0.814655	0.740852	0.753294	0.759978	0.0488337	0.462662	0.753007	0.788898	0.775998	0.065466	0.28957	0.764818	0.780068	0.770855	0.061456	0.232734	0.747156	0.722963	0.736131	0.0264032	0.698294	0.83687	0.736109	0.713845	0.676526	0.754571	0.0440311	0.305447	0.737721	0.721587	0.75192	0.82809	0.778274
6	3849190	cg17739279	FAM50B	TSS1500	shore	FAM50B	FAM50B_DMR	0.690035	0.777176	0.7194	0.099463	0.0285997	0.694548	0.682128	0.679006	0.0590688	0.303132	0.728205	0.673838	0.687825	0.0678877	0.191527	0.699847	0.705255	0.690856	0.0709181	0.15211	0.656083	0.594715	0.615927	-0.00401062	0.94854	0.616014	0.622006	0.609517	-0.0104206	0.87292	0.650157	0.689288	0.687737	0.685491	0.669578	0.0496401	0.120995	0.67751	0.659547	0.672422	0.612236	0.649145
6	3849235	cg18656763	FAM50B	TSS1500	shore	FAM50B	FAM50B_DMR	0.522787	0.539542	0.530737	0.0550652	0.00748811	0.507442	0.485445	0.496467	0.0207954	0.499008	0.523956	0.508688	0.516111	0.0404395	0.0690662	0.492923	0.510436	0.50166	0.0259885	0.292683	0.522647	0.5155	0.518712	0.0430405	0.0234546	0.519472	0.483237	0.501302	0.0256306	0.233204	0.526388	0.536005	0.498436	0.500236	0.515072	0.0394007	0.00509877	0.484792	0.498491	0.505985	0.532871	0.505424
6	3849272	cg01570885	FAM50B	TSS1500	island	FAM50B	FAM50B_DMR	0.614905	0.629068	0.618076	0.102721	0.0094571	0.585468	0.593003	0.581066	0.0658297	0.154231	0.59848	0.623841	0.605709	0.0898112	0.0330962	0.61836	0.682815	0.639972	0.124673	0.00143654	0.646958	0.672585	0.64576	0.131838	0.000533005	0.599833	0.660318	0.620134	0.10597	0.00575756	0.659498	0.591863	0.602628	0.553226	0.600038	0.0847699	0.00161034	0.579761	0.593812	0.593671	0.69229	0.616652
6	3849277	cg09821214	FAM50B	TSS1500	island	FAM50B	FAM50B_DMR	0.57226	0.617983	0.588465	0.0704462	0.0589811	0.591131	0.569036	0.57106	0.0531847	0.255261	0.58129	0.611799	0.590034	0.0715371	0.086481	0.577295	0.642431	0.594215	0.076277	0.0483027	0.599204	0.598895	0.578161	0.0615935	0.0908455	0.567555	0.609044	0.573857	0.0570394	0.12979	0.636165	0.534057	0.584232	0.551322	0.572168	0.0542661	0.0384343	0.541938	0.56435	0.574798	0.621852	0.572848
6	3849294	cg07898446	FAM50B	TSS1500	island	FAM50B	FAM50B_DMR	0.546581	0.559017	0.552069	0.0695239	0.0150145	0.520406	0.511666	0.515851	0.0333056	0.398773	0.520244	0.536044	0.527751	0.0452059	0.168137	0.532544	0.560815	0.546116	0.0635708	0.0323218	0.53594	0.497632	0.516418	0.0338725	0.239684	0.514717	0.527739	0.520845	0.0382997	0.182627	0.539057	0.520347	0.521619	0.467101	0.511817	0.0292713	0.187306	0.512082	0.527029	0.536465	0.544601	0.529702
6	3849327	cg25195497	FAM50B	TSS1500	island	FAM50B	FAM50B_DMR	0.643543	0.683751	0.664488	0.0767579	0.175472	0.633819	0.640255	0.635512	0.0480334	0.592004	0.662531	0.670219	0.667696	0.07953	0.232051	0.660322	0.691864	0.667975	0.0802716	0.200461	0.683472	0.691137	0.674866	0.0885365	0.100448	0.677443	0.708659	0.68833	0.101664	0.0573025	0.686098	0.615705	0.56826	0.596074	0.615503	0.0279111	0.569226	0.618609	0.621425	0.629208	0.673001	0.639042
6	3849331	cg21740964	FAM50B	TSS1500	island	FAM50B	FAM50B_DMR	0.619365	0.67962	0.649235	0.0809181	0.126832	0.623158	0.645651	0.632991	0.0649091	0.349297	0.659596	0.646602	0.653705	0.0849785	0.166301	0.632639	0.642753	0.624954	0.0567196	0.383597	0.675448	0.637804	0.641061	0.0741316	0.151143	0.643428	0.646199	0.635789	0.0685451	0.193263	0.678519	0.620352	0.559476	0.580708	0.608362	0.0402255	0.347546	0.587454	0.595355	0.580449	0.634586	0.599067
6	3849350	cg13289019	FAM50B	TSS1500	island	FAM50B	FAM50B_DMR	0.455684	0.47749	0.467034	0.0310265	0.240676	0.4744	0.429066	0.452266	0.0162591	0.745403	0.426164	0.454638	0.441275	0.00526814	0.90334	0.40777	0.468684	0.438976	0.00296941	0.957957	0.47631	0.467369	0.472402	0.0363951	0.139725	0.439884	0.459374	0.450504	0.0144968	0.64948	0.46006	0.456767	0.450591	0.415221	0.446416	0.0104086	0.656061	0.466862	0.455491	0.459767	0.459908	0.461064
6	3849381	cg12840312	FAM50B	TSS1500	island	FAM50B	FAM50B_DMR	0.586993	0.670574	0.626943	0.0941034	0.00398771	0.575352	0.567165	0.570509	0.0376693	0.359362	0.625821	0.624571	0.623558	0.0907175	0.00324207	0.601915	0.644257	0.621698	0.088858	0.0045094	0.60553	0.602491	0.601926	0.069086	0.0148967	0.569992	0.595853	0.581458	0.0486181	0.10498	0.596785	0.616443	0.604169	0.591762	0.601146	0.0683054	0.000799065	0.616794	0.587004	0.620619	0.585441	0.601509
6	3849391	cg01905633	FAM50B	TSS1500	island	FAM50B	FAM50B_DMR	0.530884	0.582574	0.555748	0.064933	0.0963314	0.52255	0.507716	0.514942	0.0241268	0.740774	0.585157	0.577328	0.579936	0.0891204	0.0257217	0.550233	0.573919	0.561265	0.0704501	0.086817	0.544678	0.574357	0.558199	0.0673836	0.0632017	0.516754	0.541866	0.528758	0.0379428	0.360125	0.577297	0.545612	0.543665	0.540861	0.551087	0.0602713	0.0197867	0.529399	0.534204	0.53876	0.587574	0.546874
6	3849411	cg21177626	FAM50B	TSS1500	island	FAM50B	FAM50B_DMR	0.508201	0.561644	0.533752	0.0934047	0.0201449	0.488531	0.5	0.494407	0.0540598	0.284576	0.528701	0.537946	0.532372	0.0920243	0.0264414	0.497171	0.557645	0.526776	0.0864286	0.0395684	0.539587	0.512089	0.524998	0.0846504	0.0221881	0.477885	0.518793	0.498183	0.0578353	0.144419	0.532082	0.508826	0.526335	0.512571	0.519279	0.0789316	0.00262253	0.4867	0.513471	0.50964	0.526986	0.508846
6	3849434	cg03954573	FAM50B	TSS200	island	FAM50B	FAM50B_DMR	0.715121	0.7058	0.717869	0.124404	0.00214088	0.689109	0.664607	0.682845	0.0896593	0.0376777	0.712684	0.735758	0.735267	0.141383	0.000717231	0.747332	0.76159	0.758095	0.164712	5.51e-05	0.72442	0.765354	0.741148	0.149027	0.000169955	0.720244	0.708896	0.714399	0.121947	0.00132644	0.763246	0.672682	0.705786	0.711583	0.725635	0.132326	4.39e-06	0.656074	0.654304	0.664962	0.754575	0.692415
6	3849442	cg19362611	FAM50B	TSS200	island	FAM50B	FAM50B_DMR	0.70957	0.746733	0.737596	0.143917	0.00128172	0.721441	0.699354	0.721323	0.12789	0.00446719	0.733264	0.715044	0.734744	0.14061	0.00196065	0.725531	0.776547	0.753988	0.160381	0.000308605	0.722688	0.760839	0.737421	0.145077	0.000654685	0.731963	0.764125	0.751722	0.159062	0.000178194	0.768899	0.683913	0.724947	0.694824	0.730538	0.137008	1e-05	0.68387	0.669289	0.692245	0.784342	0.720311
6	3849458	cg18197332	FAM50B	TSS200	island	FAM50B	FAM50B_DMR	0.674675	0.685591	0.676249	0.104452	0.00858388	0.653219	0.647856	0.647851	0.0760542	0.0821417	0.702059	0.714779	0.703846	0.132048	0.000894914	0.67183	0.689644	0.677595	0.105797	0.008229	0.687421	0.652098	0.664117	0.0923199	0.0124756	0.627437	0.660196	0.639235	0.067438	0.0789692	0.693037	0.673644	0.680684	0.648311	0.670165	0.0983673	0.000230248	0.690722	0.64893	0.685044	0.720496	0.682822
6	3849475	cg04447621	FAM50B	TSS200	island	FAM50B	FAM50B_DMR	0.614258	0.63821	0.623408	0.0719888	0.0480066	0.610393	0.547521	0.577385	0.0259658	0.702207	0.67225	0.668587	0.666582	0.115163	0.00159236	0.629389	0.669733	0.646756	0.0953365	0.0102589	0.603752	0.60739	0.602118	0.050699	0.150899	0.587897	0.611738	0.596784	0.0453646	0.224165	0.678588	0.635692	0.642194	0.635533	0.644748	0.0933287	0.000157236	0.634465	0.632206	0.588068	0.650791	0.624034
6	3849536	cg23835083	FAM50B	TSS200	island	FAM50B	FAM50B_DMR	0.695093	0.692873	0.700089	0.123195	0.00145411	0.646058	0.631629	0.638971	0.0622771	0.165653	0.696153	0.721527	0.718125	0.140736	0.000329982	0.717163	0.750895	0.735353	0.158517	4.24e-05	0.730111	0.727166	0.723567	0.148003	8.53e-05	0.697149	0.709453	0.702532	0.126667	0.000465877	0.732257	0.632719	0.665607	0.650022	0.677422	0.100645	0.000149366	0.650567	0.65013	0.668074	0.767618	0.694707
6	3849542	cg18487516	FAM50B	TSS200	island	FAM50B	FAM50B_DMR	0.682105	0.688018	0.689307	0.0984064	0.0395983	0.665442	0.660609	0.666489	0.075854	0.189327	0.739374	0.732275	0.748269	0.156959	0.00154386	0.733202	0.761343	0.749818	0.158994	0.000970558	0.727366	0.774529	0.747216	0.157677	0.000667451	0.695011	0.76911	0.733566	0.143673	0.00182701	0.76392	0.707066	0.704093	0.669223	0.722297	0.131521	6.79e-05	0.689589	0.67156	0.655483	0.782754	0.7117
6	3849577	cg12497786	FAM50B	TSS200	island	FAM50B	FAM50B_DMR	0.712228	0.723892	0.711021	0.0861599	0.021291	0.651057	0.686795	0.66437	0.039509	0.475334	0.809139	0.727641	0.758609	0.133748	0.00058905	0.749751	0.751864	0.743761	0.1189	0.0015851	0.729825	0.706165	0.707206	0.0823445	0.0183208	0.716468	0.664658	0.681621	0.0567595	0.129982	0.757856	0.72192	0.746746	0.682317	0.720029	0.0951677	0.000234196	0.715837	0.668957	0.673684	0.756992	0.698046
6	3849688	cg03202897	FAM50B	1stExon	island	FAM50B	FAM50B_DMR	0.635414	0.609936	0.620141	0.0738106	0.0112026	0.61199	0.603917	0.603964	0.0577598	0.0648884	0.61055	0.626505	0.615916	0.0690954	0.0249111	0.634778	0.674934	0.646175	0.0998872	0.000375521	0.660712	0.681969	0.661263	0.116255	4.12e-05	0.656556	0.680087	0.665138	0.119886	2.53e-05	0.68328	0.600536	0.616885	0.55108	0.613506	0.0672811	0.00236699	0.572209	0.60141	0.621363	0.69521	0.626172
6	3849690	cg21153160	FAM50B	1stExon	island	FAM50B	FAM50B_DMR	0.52108	0.557808	0.538939	0.0389176	0.14075	0.553585	0.519281	0.536084	0.0360627	0.273603	0.570673	0.57942	0.574171	0.07415	0.00426399	0.541135	0.570658	0.555361	0.0553396	0.0401323	0.574597	0.562967	0.567623	0.0676021	0.00452173	0.485954	0.526411	0.506126	0.00610529	0.87385	0.567826	0.514366	0.520731	0.462171	0.516011	0.0159895	0.513651	0.498753	0.500963	0.534532	0.542437	0.518944
6	3849702	cg25073793	FAM50B	1stExon	island	FAM50B	FAM50B_DMR	0.612008	0.598875	0.600469	0.0931009	0.00491159	0.610773	0.596028	0.598549	0.0912679	0.00691476	0.600534	0.62282	0.60784	0.100005	0.00348366	0.631737	0.676754	0.645437	0.138123	2.64e-05	0.616923	0.678061	0.634411	0.128475	0.000109322	0.619851	0.658123	0.631792	0.125582	9.82e-05	0.660816	0.575562	0.600903	0.573386	0.602114	0.0948694	4.54e-05	0.556411	0.564024	0.571945	0.649964	0.584369
6	3849801	cg27445347	FAM50B	5'UTR	island	FAM50B	FAM50B_DMR	0.608538	0.674986	0.641657	0.076618	0.0321813	0.647869	0.645994	0.648655	0.0838428	0.0209036	0.631998	0.656683	0.644753	0.0792776	0.0358168	0.640332	0.68054	0.651889	0.0869417	0.0118648	0.661053	0.682958	0.660327	0.0966543	0.00332753	0.65082	0.693609	0.668303	0.104335	0.00158676	0.697631	0.596333	0.638363	0.59655	0.634898	0.0700244	0.00427551	0.575932	0.613474	0.620791	0.709749	0.63412
6	3849818	cg13101072	FAM50B	5'UTR	island	FAM50B	FAM50B_DMR	0.635516	0.626687	0.62945	0.0859665	0.028015	0.623417	0.634206	0.627763	0.0844238	0.0436093	0.628741	0.669131	0.650528	0.106503	0.00919187	0.618542	0.695775	0.648666	0.105225	0.0077068	0.672621	0.676253	0.663718	0.121585	0.00111059	0.65609	0.680295	0.664113	0.121734	0.00111004	0.701115	0.591507	0.634339	0.584631	0.630184	0.0868098	0.00168786	0.594355	0.620148	0.598314	0.674406	0.625162
6	3850106	cg05811173	FAM50B	Body	island	FAM50B	FAM50B_DMR	0.570814	0.597208	0.583202	0.0316253	0.162028	0.598041	0.5801	0.58838	0.0368026	0.15319	0.594847	0.610919	0.601892	0.0503151	0.0300493	0.605068	0.618949	0.611162	0.0595847	0.0074474	0.585594	0.602494	0.592931	0.0413542	0.046117	0.582201	0.611884	0.595959	0.044382	0.0352808	0.590407	0.596476	0.599335	0.588764	0.592897	0.0413193	0.00453578	0.590214	0.595086	0.613732	0.640308	0.608852
6	144328421	cg09730369	HYMAI	Body	shore	PLAGL1	PLAGL1_DMR	0.824727	0.810716	0.83281	0.0949685	0.0156815	0.800948	0.779751	0.809222	0.0718668	0.105275	0.786545	0.792641	0.804086	0.0657872	0.146106	0.774153	0.823461	0.803621	0.0658542	0.130837	0.795851	0.788961	0.786705	0.0499785	0.196267	0.782786	0.797614	0.792757	0.0556818	0.161695	0.834417	0.761406	0.782488	0.766832	0.802963	0.0652191	0.0143079	0.750343	0.779915	0.764501	0.848812	0.804265
6	144328482	cg17865602	HYMAI	Body	shore	PLAGL1	PLAGL1_DMR	0.662194	0.647798	0.65172	0.0152662	0.763568	0.674884	0.633279	0.652737	0.0166135	0.853064	0.677552	0.703739	0.692471	0.055571	0.244422	0.684416	0.713095	0.690355	0.0540355	0.248431	0.665298	0.688751	0.657343	0.022107	0.62305	0.710977	0.692851	0.691899	0.0563745	0.15466	0.731697	0.620855	0.695788	0.662311	0.681453	0.0452001	0.131273	0.631	0.681917	0.693345	0.713568	0.684918
6	144328917	cg25350411	HYMAI	Body	island	PLAGL1	PLAGL1_DMR	0.675021	0.675128	0.67486	0.148825	0.00280898	0.635359	0.660206	0.646775	0.120978	0.0228357	0.674915	0.700423	0.689959	0.163489	0.00129855	0.662528	0.743255	0.696765	0.170928	0.000972854	0.691565	0.664744	0.662895	0.138325	0.00369212	0.696823	0.737566	0.713212	0.188396	0.000114911	0.728354	0.654614	0.659545	0.642554	0.676004	0.15017	1.66e-05	0.64413	0.660246	0.684132	0.747866	0.691908
6	144329052	cg07077459	HYMAI	Body	island	PLAGL1	PLAGL1_DMR	0.648356	0.666031	0.655424	0.0718246	0.00358781	0.658353	0.635611	0.645632	0.0620327	0.0147149	0.689085	0.669669	0.677391	0.0937921	0.000152652	0.646566	0.638659	0.641253	0.0576538	0.0209065	0.667341	0.615973	0.639353	0.0557539	0.0177652	0.644756	0.685175	0.662527	0.0789284	0.000786926	0.629307	0.672459	0.642304	0.600164	0.63474	0.0511409	0.00319684	0.662683	0.674355	0.65257	0.65038	0.658694
6	144329172	cg22378065	HYMAI	Body	island	PLAGL1	PLAGL1_DMR	0.650358	0.663123	0.655131	0.082048	0.000102124	0.662316	0.632945	0.646305	0.0732216	0.000555463	0.667419	0.661576	0.6627	0.089617	2.03e-05	0.633807	0.672557	0.65174	0.078657	0.000232698	0.676581	0.66579	0.668406	0.0953229	4.61e-06	0.648938	0.702042	0.673006	0.0999228	4.97e-06	0.677343	0.658294	0.67369	0.594921	0.649565	0.0764816	4.94e-06	0.639363	0.665084	0.674867	0.685058	0.66467
6	144329331	cg10007452	PLAGL1	1stExon	island	PLAGL1	PLAGL1_DMR	0.533928	0.536121	0.534729	0.0286457	0.00534463	0.528371	0.538285	0.533107	0.0270237	0.0108368	0.542848	0.525288	0.533791	0.0277076	0.00963873	0.51846	0.539072	0.528576	0.0224931	0.0407981	0.559148	0.54511	0.551578	0.0454943	1.18e-05	0.533828	0.550711	0.541847	0.035764	0.00031418	0.556128	0.529632	0.527945	0.501142	0.52844	0.0223565	0.00717047	0.534144	0.527666	0.538864	0.539605	0.5348
6	144329382	cg22352234	PLAGL1	1stExon	island	PLAGL1	PLAGL1_DMR	0.600821	0.658806	0.628761	0.0547774	0.00728367	0.644614	0.620282	0.631545	0.057562	0.00305796	0.627829	0.650659	0.638132	0.0641488	0.000790884	0.639718	0.631103	0.634452	0.0604686	0.00140993	0.635833	0.62767	0.630084	0.0561004	0.00143368	0.669537	0.630249	0.648158	0.0741749	8.24e-05	0.615439	0.652612	0.635358	0.620753	0.630103	0.0561191	2.8e-05	0.642062	0.653844	0.653563	0.609323	0.638868
6	144329473	cg00702231	PLAGL1	1stExon	island	PLAGL1	PLAGL1_DMR	0.701176	0.71321	0.704366	0.0863801	0.00301332	0.737495	0.705456	0.718969	0.100983	0.000678399	0.779605	0.746978	0.759569	0.141584	3.82e-06	0.715	0.730904	0.720306	0.10232	0.000459657	0.735627	0.676985	0.701999	0.0840133	0.00249791	0.728206	0.731688	0.725591	0.107606	0.000107516	0.736407	0.739894	0.704563	0.673721	0.710913	0.0929279	1.08e-05	0.724798	0.710876	0.735195	0.775838	0.733997
6	144329485	cg12757684	PLAGL1	1stExon	island	PLAGL1	PLAGL1_DMR	0.569071	0.58252	0.574755	0.0709978	0.00118691	0.557783	0.57548	0.565927	0.0621701	0.00515972	0.591368	0.60094	0.594771	0.0910139	3.85e-05	0.583549	0.574564	0.578156	0.0743991	0.000645344	0.560682	0.523683	0.541417	0.0376602	0.0726123	0.593607	0.574576	0.582543	0.0787861	0.000154982	0.536352	0.575651	0.564862	0.524928	0.549766	0.0460082	0.00237127	0.577194	0.574859	0.589854	0.588919	0.581532
6	144329732	cg21952820	HYMAI	Body	island	PLAGL1	PLAGL1_DMR	0.653477	0.655671	0.65296	0.0919692	0.25874	0.671739	0.666751	0.6678	0.10681	0.286369	0.501469	0.488868	0.495251	-0.0657397	0.514765	0.77539	0.778435	0.774126	0.213136	0.00713042	0.651226	0.67614	0.661294	0.100303	0.194393	0.644887	0.713791	0.676819	0.115828	0.138339	0.791141	0.649403	0.653987	0.580431	0.666348	0.105357	0.0683149	0.642406	0.638624	0.761714	0.690521	0.681328
6	144329766	cg05326984	HYMAI	Body	island	PLAGL1	PLAGL1_DMR	0.611299	0.660374	0.633815	0.0936312	0.00321996	0.672013	0.607534	0.638083	0.0978988	0.00271575	0.633635	0.664228	0.646668	0.106484	0.000661175	0.656815	0.687322	0.669932	0.129748	4.94e-05	0.607228	0.622963	0.612477	0.0722927	0.0118316	0.581862	0.653543	0.615222	0.0750379	0.0129753	0.645917	0.664922	0.653327	0.66809	0.65591	0.115726	3.31e-07	0.641258	0.627537	0.677155	0.63966	0.644716
6	144329780	cg08263357	HYMAI	Body	island	PLAGL1	PLAGL1_DMR	0.657961	0.706213	0.687137	0.0934375	0.0321938	0.710623	0.690156	0.710676	0.117326	0.0100399	0.674038	0.674896	0.679163	0.0850145	0.0823891	0.748272	0.784794	0.772635	0.179102	6.9e-05	0.708061	0.730514	0.714212	0.121883	0.00320687	0.701027	0.716114	0.709164	0.116573	0.00484169	0.758796	0.658922	0.681656	0.707139	0.713171	0.119704	8.96e-05	0.641006	0.651531	0.694359	0.745847	0.693879
6	144329789	cg11532302	HYMAI	Body	island	PLAGL1	PLAGL1_DMR	0.629999	0.657586	0.641614	0.0939831	0.000485178	0.64088	0.633788	0.635696	0.0880645	0.00100573	0.624738	0.634993	0.627783	0.0801518	0.00248283	0.665368	0.69643	0.678277	0.130646	3.17e-06	0.642181	0.611044	0.62376	0.0761285	0.00211759	0.63907	0.628721	0.631163	0.0835321	0.00075139	0.641619	0.642207	0.664312	0.643946	0.64605	0.0984189	3.5e-07	0.650618	0.63699	0.680914	0.633985	0.648985
6	144329802	cg27216384	HYMAI	Body	island	PLAGL1	PLAGL1_DMR	0.571926	0.575886	0.573042	0.0724421	0.00205104	0.559804	0.534419	0.546652	0.0460518	0.0746858	0.560913	0.540221	0.549974	0.0493743	0.0486382	0.551766	0.580316	0.565415	0.0648145	0.00642458	0.566094	0.542823	0.553625	0.0530248	0.0150498	0.561455	0.544849	0.552403	0.0518028	0.0180308	0.546094	0.538538	0.549457	0.557595	0.547358	0.0467579	0.00247474	0.55229	0.563167	0.588213	0.553319	0.563556
6	144329829	cg17895149	HYMAI	Body	island	PLAGL1	PLAGL1_DMR	0.643813	0.65905	0.651535	0.105866	0.0171803	0.691125	0.66073	0.681894	0.136473	0.00316916	0.688706	0.687257	0.693819	0.147774	0.0013751	0.669064	0.724904	0.692635	0.147167	0.00137503	0.6933	0.713833	0.695184	0.150927	0.000493924	0.694866	0.703815	0.697766	0.153294	0.00040508	0.692893	0.629705	0.683875	0.622445	0.663051	0.11756	0.000139683	0.63506	0.648639	0.6221	0.740566	0.669324
6	144329887	cg23460430	PLAGL1	TSS1500	shore	PLAGL1	PLAGL1_DMR	0.699185	0.698001	0.705798	0.0709398	0.23012	0.737833	0.715214	0.741329	0.106784	0.098101	0.673977	0.704503	0.696594	0.0611436	0.393972	0.746531	0.788069	0.773921	0.139116	0.0160775	0.719397	0.742604	0.727387	0.0937622	0.0882462	0.74659	0.714789	0.733941	0.100086	0.0735159	0.782508	0.67518	0.730151	0.731747	0.745531	0.110816	0.00399016	0.652973	0.688884	0.724449	0.740641	0.714751
6	144329909	cg14161241	PLAGL1	TSS1500	shore	PLAGL1	NA	0.668294	0.676984	0.662202	0.101128	0.0419664	0.682268	0.709371	0.696957	0.136065	0.00814858	0.69685	0.714909	0.702472	0.140965	0.00655594	0.670947	0.742445	0.695821	0.134882	0.00748342	0.719591	0.716677	0.698923	0.13921	0.00274595	0.660703	0.696302	0.663768	0.103785	0.0287842	0.718169	0.658886	0.708222	0.658606	0.688318	0.127338	0.000152103	0.685615	0.670716	0.701545	0.725291	0.700843
6	144329922	cg03562868	PLAGL1	TSS1500	shore	PLAGL1	NA	0.747757	0.748205	0.743882	0.0571628	0.318467	0.76231	0.733984	0.753672	0.0673354	0.35812	0.721896	0.739901	0.725207	0.0379998	0.607731	0.76066	0.764348	0.752989	0.0663262	0.31288	0.747039	0.697406	0.697998	0.0124879	0.861205	0.780053	0.736747	0.742515	0.0566343	0.338848	0.789928	0.707291	0.735968	0.777011	0.756205	0.0696889	0.0705663	0.724938	0.742395	0.763604	0.787167	0.760356
6	144329962	cg20443501	PLAGL1	TSS1500	shore	PLAGL1	NA	0.84935	0.821716	0.858912	0.132141	0.0107188	0.78333	0.75413	0.789386	0.0629733	0.362545	0.828016	0.825527	0.851773	0.124402	0.0216809	0.815995	0.852325	0.848209	0.121441	0.0200621	0.796076	0.840101	0.823855	0.0981523	0.0420818	0.804424	0.824951	0.826961	0.100929	0.0410113	0.870425	0.782623	0.785357	0.808973	0.835787	0.109064	0.00171119	0.768118	0.793128	0.81243	0.85982	0.833311
6	144329997	cg04840930	PLAGL1	TSS1500	shore	PLAGL1	NA	0.897686	0.884615	0.920097	0.0358079	0.231808	0.887385	0.875474	0.918341	0.0347129	0.392162	0.8945	0.882981	0.921913	0.0370485	0.305994	0.886815	0.908342	0.921824	0.0375234	0.279621	0.883347	0.909372	0.911084	0.0277142	0.360705	0.86135	0.896355	0.898706	0.0149162	0.705502	0.929962	0.864934	0.891032	0.880374	0.92603	0.0418407	0.0399218	0.867714	0.866202	0.89362	0.920146	0.920605
6	160426951	cg12625139	IGF2R	Body	island	IGF2R	IGF2R_DMR	0.723736	0.66807	0.69421	-0.024338	0.762555	0.753773	0.725349	0.748608	0.0304942	0.814655	0.737851	0.732894	0.739343	0.0204188	0.835305	0.871273	0.875224	0.886743	0.168286	0.0069721	0.742486	0.780891	0.749072	0.031739	0.654473	0.761442	0.769703	0.759441	0.0416093	0.574656	0.77275	0.742508	0.741062	0.714439	0.751382	0.0330652	0.524098	0.71295	0.718979	0.715338	0.775093	0.739468
6	160427501	cg08350488	IGF2R	Body	island	IGF2R	IGF2R_DMR	0.537848	0.555798	0.533851	-0.0436437	0.737104	0.593816	0.585059	0.582063	0.00460886	0.988995	0.642658	0.626475	0.633341	0.0553903	0.698262	0.926752	0.924282	0.955911	0.37835	0.000211465	0.597583	0.631119	0.596145	0.0198722	0.880492	0.613905	0.628769	0.61119	0.0347297	0.806093	0.643965	0.562243	0.520261	0.619171	0.583111	0.00559341	0.961986	0.582228	0.587035	0.618458	0.608143	0.598749
6	168785355	cg25394782	SMOC2	IGR	open_sea	SMOC2	NA	0.844025	0.85578	0.833127	0.00756968	0.901653	0.846009	0.86733	0.843879	0.018322	0.841789	0.822908	0.773872	0.782836	-0.0427214	0.413209	0.806116	0.828028	0.803336	-0.0222213	0.735956	0.811404	0.85864	0.811797	-0.0137601	0.788384	0.819493	0.851706	0.813397	-0.0121601	0.837801	0.878755	0.810571	0.837969	0.798342	0.815342	-0.0102156	0.803989	0.844479	0.839319	0.744118	0.862815	0.808789
6	168785396	cg12758485	SMOC2	IGR	open_sea	SMOC2	NA	0.664325	0.693318	0.680631	-0.0242326	0.714778	0.788319	0.76734	0.797053	0.0928245	0.130178	0.710213	0.681323	0.700354	-0.00488537	0.960203	0.661788	0.713092	0.680059	-0.0245245	0.78159	0.757035	0.766294	0.75644	0.0528423	0.331157	0.791883	0.812112	0.807808	0.103835	0.0375891	0.715104	0.669119	0.780743	0.649306	0.713327	0.00866921	0.882201	0.695788	0.698052	0.620003	0.763372	0.704255
6	168785524	cg01601658	SMOC2	IGR	open_sea	SMOC2	NA	0.395665	0.386107	0.357068	0.0135725	0.808057	0.455331	0.411591	0.401021	0.0573876	0.313533	0.339513	0.360049	0.307858	-0.0360398	0.531698	0.37172	0.392137	0.334417	-0.00888784	0.913612	0.422257	0.456142	0.398423	0.0565495	0.171892	0.41505	0.437082	0.391359	0.0492535	0.251536	0.39937	0.350072	0.390446	0.306487	0.331002	-0.0123465	0.76681	0.337196	0.414871	0.315433	0.36493	0.328917
6	170055155	cg11938672	WDR27	Body	open_sea	WDR27	WDR27_DMR	0.714612	0.716718	0.723305	0.0568505	0.515159	0.713544	0.681914	0.706355	0.0401934	0.800823	0.712778	0.723425	0.727492	0.0605709	0.550223	0.709705	0.752996	0.731499	0.0651014	0.545812	0.740935	0.749622	0.740461	0.0752264	0.343462	0.759808	0.738621	0.752183	0.0867498	0.285705	0.769824	0.72498	0.727451	0.678769	0.738089	0.0715808	0.212519	0.66379	0.694529	0.705509	0.763035	0.718741
6	170055332	cg18322025	WDR27	Body	shelf	WDR27	WDR27_DMR	0.627388	0.6302	0.624962	0.0620434	0.547848	0.58839	0.614919	0.594808	0.0319861	0.883039	0.623833	0.630409	0.623606	0.0601439	0.622459	0.619686	0.70925	0.655234	0.0923776	0.435106	0.628222	0.669593	0.632729	0.0711481	0.456055	0.624259	0.613889	0.606209	0.0444355	0.702571	0.689877	0.594229	0.617967	0.550167	0.611368	0.0483964	0.529815	0.561895	0.582588	0.579422	0.594798	0.576578
7	1980479	cg13798585	MAD1L1	Body	shore	MAD1L1	NA	0.386282	0.431859	0.377962	0.077757	0.452893	0.419093	0.39276	0.369094	0.0686752	0.68354	0.320704	0.368523	0.302112	0.00134887	0.994111	0.334081	0.398344	0.316776	0.0167903	0.929635	0.367668	0.355428	0.311387	0.0126784	0.921005	0.227419	0.209579	0.161746	-0.137052	0.142766	0.254413	0.215552	0.189745	0.255149	0.183905	-0.115979	0.0871671	0.2749	0.310345	0.249941	0.262894	0.235353
7	1980808	cg26996890	MAD1L1	Body	shore	MAD1L1	NA	0.963604	0.945429	0.944755	0.0126954	0.7801	0.967711	0.96692	0.959364	0.0273041	0.641049	0.969599	0.953848	0.95179	0.0197304	0.679853	0.959433	0.956195	0.949617	0.017557	0.749288	0.935408	0.940223	0.925628	-0.00643164	0.88643	0.912153	0.935464	0.912999	-0.0190607	0.658925	0.946305	0.931415	0.909797	0.928254	0.919486	-0.012574	0.686507	0.927471	0.949221	0.938632	0.970092	0.937284
7	1980892	cg12017631	MAD1L1	Body	shore	MAD1L1	NA	0.825283	0.778595	0.822679	0.14453	0.246972	0.714263	0.69906	0.718282	0.040108	0.890168	0.757969	0.728296	0.758462	0.0794409	0.620119	0.822342	0.83384	0.843005	0.164499	0.2372	0.780488	0.818432	0.805397	0.128189	0.287774	0.814735	0.847084	0.847523	0.170176	0.158283	0.810867	0.823625	0.743461	0.821842	0.824701	0.146434	0.0837334	0.448611	0.453591	0.760345	0.766059	0.60712
7	23529999	cg12829142	RPS2P32	TSS200	shore	RPS2P32	NA	0.454484	0.4676	0.436357	0.0882114	0.255914	0.435916	0.436283	0.403899	0.0557821	0.685363	0.490622	0.516583	0.483114	0.134708	0.121788	0.53745	0.570637	0.529832	0.182016	0.0199349	0.530109	0.500584	0.483065	0.136773	0.062559	0.531481	0.495549	0.488621	0.141909	0.0478948	0.462339	0.535579	0.480814	0.46071	0.469952	0.122124	0.0186053	0.400737	0.449267	0.469637	0.428184	0.417152
7	23530240	cg09424415	RPS2P32	Body	shore	RPS2P32	NA	0.347168	0.360049	0.356666	0.0237926	0.425368	0.382833	0.311147	0.349594	0.0167202	0.768853	0.342736	0.385222	0.366912	0.0340383	0.311754	0.336303	0.397811	0.369353	0.0364792	0.28328	0.366105	0.37596	0.374861	0.0419875	0.107574	0.364459	0.369039	0.370513	0.0376392	0.166567	0.322277	0.35672	0.331419	0.29402	0.329995	-0.0028789	0.925489	0.310132	0.34109	0.372227	0.315353	0.338314
7	23530633	cg05487769	RPS2P32	Body	island	RPS2P32	NA	0.759029	0.751788	0.752903	0.0265296	0.242293	0.756117	0.745042	0.748431	0.0220583	0.502616	0.799585	0.779306	0.786516	0.0601426	0.0074577	0.744213	0.761009	0.750463	0.0240897	0.389278	0.748772	0.756566	0.748787	0.0224137	0.314693	0.748275	0.771209	0.756273	0.0298997	0.179328	0.758851	0.772903	0.778897	0.75057	0.762871	0.0364981	0.0143184	0.750206	0.748224	0.755185	0.757026	0.750706
7	23530689	cg26074723	RPS2P32	Body	island	RPS2P32	NA	0.478079	0.501034	0.468624	-0.0164372	0.770049	0.519438	0.509926	0.494868	0.0099478	0.933425	0.526711	0.534157	0.513884	0.0283355	0.63304	0.537016	0.577234	0.533637	0.0487523	0.376907	0.527258	0.565563	0.518795	0.0351865	0.446431	0.564124	0.571618	0.550247	0.0664341	0.124762	0.543726	0.489272	0.542832	0.506777	0.509704	0.0248679	0.501855	0.464595	0.509733	0.509027	0.541829	0.494562
7	23530810	cg16204552	RPS2P32	Body	shore	RPS2P32	NA	0.694589	0.746285	0.711152	-0.0235601	0.817679	0.807285	0.772318	0.797704	0.0636948	0.612125	0.771305	0.762373	0.761663	0.0265015	0.821828	0.799755	0.793897	0.787541	0.0529999	0.636056	0.784197	0.765757	0.755824	0.0222829	0.814449	0.805029	0.812116	0.798287	0.064331	0.447819	0.677706	0.753702	0.851313	0.807652	0.781171	0.0467968	0.488694	0.758293	0.763305	0.782559	0.752427	0.770418
7	50849168	cg03104936	GRB10	5'UTR	shore	NA	GRB10_DMR	0.68239	0.700307	0.690072	0.130241	0.0145115	0.661982	0.613144	0.633921	0.074269	0.274113	0.726388	0.686338	0.707426	0.147113	0.0073239	0.676157	0.729619	0.694365	0.134604	0.0138039	0.67289	0.67804	0.657313	0.0988483	0.0522382	0.631628	0.635475	0.618839	0.0599379	0.271027	0.663772	0.624675	0.650663	0.668232	0.653254	0.0936244	0.00959115	0.661441	0.702108	0.720333	0.704007	0.704705
7	50849285	cg05998930	GRB10	5'UTR	shore	NA	GRB10_DMR	0.739659	0.706505	0.725078	0.0178659	0.876112	0.719021	0.713938	0.725138	0.0183088	0.932611	0.80839	0.771389	0.803236	0.0954673	0.326432	0.783008	0.796813	0.793757	0.0865037	0.398325	0.756936	0.762505	0.752066	0.0459937	0.611142	0.718635	0.720379	0.714781	0.00817921	0.948474	0.696007	0.695222	0.736059	0.793164	0.742048	0.0350832	0.629574	0.676068	0.757169	0.772712	0.794572	0.764591
7	50849415	cg25915982	GRB10	5'UTR	shore	NA	GRB10_DMR	0.766589	0.725364	0.759007	0.0245736	0.791451	0.754608	0.728578	0.758644	0.0247199	0.882447	0.751381	0.767897	0.776817	0.0417705	0.660642	0.774215	0.786891	0.788845	0.0543943	0.586493	0.744395	0.776309	0.760142	0.0267738	0.751858	0.743768	0.75289	0.753878	0.0200342	0.839651	0.755255	0.699152	0.752821	0.771522	0.76258	0.0283843	0.65203	0.703394	0.76283	0.760782	0.824514	0.783625
7	50849639	cg09150232	GRB10	5'UTR	shore	NA	GRB10_DMR	0.858783	0.889935	0.885126	0.152431	0.0426195	0.832272	0.823929	0.846583	0.114168	0.205714	0.82153	0.838403	0.842431	0.109308	0.218355	0.871571	0.888192	0.888703	0.155898	0.0459757	0.839412	0.824418	0.822207	0.0905949	0.224501	0.739931	0.781605	0.751258	0.0191645	0.86061	0.862461	0.8098	0.804303	0.79004	0.830469	0.0978485	0.0610138	0.825533	0.810542	0.887574	0.893624	0.874456
7	50849723	cg16349612	GRB10	5'UTR	shore	GRB10	GRB10_DMR	0.708464	0.705721	0.714211	0.103665	0.0356525	0.652738	0.608888	0.629586	0.0192312	0.866018	0.6813	0.694192	0.693545	0.0825087	0.149554	0.671529	0.744118	0.705248	0.0946962	0.0714414	0.702064	0.686435	0.683821	0.0745864	0.121083	0.687753	0.673261	0.675944	0.0663614	0.190031	0.750738	0.637785	0.650027	0.628723	0.672653	0.0621785	0.0875833	0.633236	0.65468	0.703615	0.711555	0.684508
7	50849805	cg23742152	GRB10	5'UTR	island	GRB10	GRB10_DMR	0.676568	0.729272	0.696366	0.162017	0.00147639	0.722696	0.615604	0.664703	0.130354	0.015495	0.679973	0.66856	0.668594	0.134244	0.00860216	0.66492	0.714311	0.684314	0.149964	0.00312111	0.667945	0.694327	0.672424	0.138074	0.00303859	0.611924	0.743013	0.669335	0.134985	0.00612401	0.717274	0.662356	0.692889	0.656177	0.676399	0.142049	3.88e-05	0.719537	0.714419	0.721885	0.716694	0.712368
7	50849931	cg08835688	GRB10	5'UTR	island	GRB10	GRB10_DMR	0.631845	0.625543	0.625836	0.0932903	0.0172015	0.608567	0.601099	0.599423	0.0671029	0.15348	0.595896	0.641033	0.614763	0.0817219	0.0615626	0.600667	0.697629	0.638716	0.106295	0.0107617	0.647052	0.659988	0.639233	0.108122	0.0041074	0.66218	0.659203	0.654391	0.123034	0.00117533	0.694852	0.596566	0.609294	0.573809	0.618808	0.0864224	0.0019535	0.582557	0.631105	0.601291	0.672671	0.624759
7	50850564	cg12903171	GRB10	5'UTR	island	GRB10	GRB10_DMR	0.581445	0.613777	0.590512	0.113998	0.0064412	0.612166	0.543654	0.568214	0.0918479	0.0540532	0.583106	0.641103	0.60707	0.130167	0.00339129	0.585998	0.668371	0.61315	0.136832	0.00191595	0.662146	0.667458	0.650475	0.175493	4.22e-05	0.674933	0.666453	0.66473	0.189487	8.91e-06	0.685887	0.608228	0.620404	0.573912	0.622366	0.146034	2.6e-06	0.574534	0.657872	0.623849	0.69709	0.64261
7	50850870	cg24977055	GRB10	5'UTR	island	GRB10	GRB10_DMR	0.679825	0.682815	0.669923	0.125712	0.0035275	0.703028	0.638268	0.665226	0.12126	0.00818502	0.696766	0.675791	0.674092	0.129479	0.00360532	0.586078	0.71983	0.631827	0.0878003	0.0797237	0.666933	0.690108	0.65205	0.10927	0.00803151	0.664891	0.754839	0.689391	0.146348	0.000605162	0.674939	0.646871	0.691798	0.630904	0.657517	0.113508	0.000130658	0.633071	0.649155	0.684451	0.622495	0.645325
7	94285642	cg19107595	PEG10	5'UTR	island	PEG10	PEG10_DMR	0.380139	0.355098	0.330316	0.0208868	0.700534	0.368852	0.354955	0.317925	0.00831811	0.946843	0.316815	0.365276	0.297887	-0.0119973	0.866936	0.40924	0.464944	0.397166	0.0879997	0.0611412	0.442393	0.436985	0.398759	0.0910076	0.0257877	0.399372	0.342145	0.328975	0.0210767	0.717171	0.330535	0.36655	0.391068	0.321778	0.321656	0.0123428	0.759871	0.298857	0.357613	0.360382	0.327492	0.303581
7	94285672	cg19924104	PEG10	5'UTR	island	PEG10	PEG10_DMR	0.484947	0.489004	0.487167	0.0465698	0.055495	0.500085	0.462065	0.481284	0.0406876	0.162572	0.462114	0.506575	0.484581	0.0439847	0.116009	0.462388	0.471201	0.467223	0.026626	0.389225	0.477902	0.470507	0.474781	0.0341841	0.147888	0.484319	0.476674	0.480893	0.0402963	0.0872943	0.488362	0.481939	0.495118	0.478043	0.48609	0.0454936	0.00484509	0.476669	0.494688	0.506926	0.492732	0.492855
7	94285685	cg11589966	PEG10	5'UTR	island	PEG10	PEG10_DMR	0.517926	0.553281	0.535207	0.0176433	0.259793	0.542364	0.523498	0.532672	0.0151092	0.480699	0.532564	0.512482	0.522305	0.00474203	0.836801	0.51109	0.528973	0.51988	0.00231669	0.93732	0.505462	0.514741	0.509957	-0.00760628	0.639489	0.503826	0.523676	0.513568	-0.0039956	0.848762	0.517567	0.526007	0.508482	0.494371	0.511484	-0.00607928	0.646574	0.515534	0.512381	0.516761	0.510699	0.513727
7	94285712	cg27435646	PEG10	5'UTR	island	PEG10	PEG10_DMR	0.542525	0.57656	0.558854	0.00794244	0.752159	0.559535	0.560178	0.559311	0.00839928	0.839974	0.562067	0.576831	0.568648	0.0177365	0.460208	0.547752	0.581109	0.563811	0.0128989	0.658171	0.586465	0.579076	0.581303	0.0303911	0.0923507	0.559332	0.550695	0.554126	0.0032139	0.910647	0.536978	0.570873	0.594593	0.530302	0.55766	0.00674845	0.731823	0.555962	0.567785	0.573677	0.560465	0.563915
7	94285745	cg01566785	SGCE	TSS1500	island	PEG10	PEG10_DMR	0.523998	0.57775	0.549846	0.0206709	0.38404	0.526561	0.547071	0.536286	0.00711034	0.889498	0.561064	0.54702	0.553027	0.0238516	0.352417	0.547469	0.543242	0.544637	0.0154617	0.610433	0.564016	0.520551	0.541135	0.0119596	0.621071	0.560887	0.535097	0.546741	0.0175654	0.461817	0.534455	0.573906	0.575546	0.522427	0.550782	0.0216069	0.195665	0.53893	0.546794	0.540674	0.515787	0.535097
7	94285759	cg05819130	SGCE	TSS1500	island	PEG10	PEG10_DMR	0.590149	0.598627	0.593184	0.00837826	0.738572	0.591929	0.562851	0.576563	-0.00824243	0.85443	0.585293	0.587254	0.585195	0.000389451	0.991651	0.587549	0.592365	0.588983	0.00417764	0.913038	0.606936	0.598725	0.600793	0.0159878	0.436039	0.582835	0.617741	0.598591	0.0137851	0.56429	0.58921	0.600822	0.621294	0.578225	0.596279	0.0114735	0.501459	0.593768	0.602183	0.615599	0.591817	0.599836
7	94285768	cg10105290	SGCE	TSS1500	island	PEG10	PEG10_DMR	0.572551	0.590264	0.580422	0.00562309	0.845731	0.605193	0.561991	0.582746	0.00794717	0.875427	0.587957	0.611935	0.598803	0.0240037	0.348318	0.587307	0.571529	0.578628	0.00382882	0.925944	0.589387	0.595724	0.590837	0.0160382	0.463169	0.596714	0.604158	0.598839	0.0240401	0.263714	0.575619	0.604409	0.591601	0.56987	0.584489	0.00969002	0.599312	0.592867	0.588398	0.586354	0.566526	0.582813
7	94285777	cg19079047	SGCE	TSS1500	island	PEG10	PEG10_DMR	0.459771	0.489802	0.475035	0.0265415	0.130682	0.479033	0.464218	0.471883	0.0233892	0.278637	0.474836	0.485295	0.480307	0.0318134	0.087588	0.429334	0.470136	0.450231	0.00173751	0.963141	0.451788	0.46621	0.45965	0.011156	0.546018	0.434321	0.444951	0.440473	-0.00802097	0.716357	0.459821	0.434367	0.443943	0.429191	0.442507	-0.00598624	0.706756	0.461636	0.460292	0.460437	0.440368	0.456214
7	94285784	cg02965180	SGCE	TSS1500	island	PEG10	PEG10_DMR	0.571612	0.595102	0.582443	0.0155987	0.315667	0.562873	0.599886	0.580689	0.0138443	0.566236	0.608389	0.593581	0.599917	0.0330725	0.0304776	0.569185	0.594819	0.581246	0.0144014	0.462886	0.585246	0.588221	0.585301	0.0184565	0.193197	0.595763	0.57936	0.586224	0.0193796	0.187507	0.566699	0.583354	0.586274	0.547804	0.570345	0.00350042	0.81745	0.598219	0.586644	0.583818	0.581624	0.586834
7	94285814	cg05277165	SGCE	TSS1500	island	PEG10	PEG10_DMR	0.50929	0.540152	0.524453	0.0186697	0.254812	0.535481	0.52017	0.527615	0.0218312	0.257415	0.538194	0.542733	0.540089	0.034305	0.0330648	0.509186	0.536255	0.522553	0.0167693	0.404132	0.54326	0.515618	0.529114	0.0233302	0.123199	0.530416	0.538831	0.534234	0.0284506	0.050838	0.534929	0.532245	0.535624	0.516601	0.529571	0.0237879	0.0226683	0.536317	0.526251	0.542002	0.531363	0.533701
7	94285873	cg13660372	SGCE	TSS1500	island	PEG10	PEG10_DMR	0.499559	0.516446	0.50788	0.0151937	0.50808	0.502146	0.538212	0.52001	0.0273231	0.30955	0.557615	0.534859	0.545693	0.0530057	0.0111987	0.523657	0.502652	0.513035	0.0203487	0.446098	0.519106	0.502656	0.510739	0.0180526	0.389691	0.532182	0.518286	0.524902	0.0322149	0.102348	0.501944	0.536295	0.535515	0.505431	0.519614	0.0269272	0.0639782	0.550549	0.543129	0.509	0.50913	0.527713
7	94285887	cg06674062	SGCE	TSS1500	island	PEG10	PEG10_DMR	0.543636	0.558294	0.538407	0.0645639	0.0661131	0.573689	0.567778	0.560117	0.0863458	0.0210992	0.551772	0.578405	0.553935	0.0796548	0.0399716	0.584867	0.615842	0.583217	0.109517	0.00207805	0.595999	0.613907	0.585154	0.112773	0.000924021	0.587952	0.60799	0.584719	0.112136	0.000949631	0.606056	0.543863	0.561091	0.51752	0.550388	0.076677	0.00158468	0.510033	0.551902	0.54896	0.58587	0.542968
7	94285902	cg21778340	SGCE	TSS1500	island	PEG10	PEG10_DMR	0.554936	0.597116	0.574152	0.0398793	0.229009	0.675402	0.640688	0.654905	0.120632	0.000234967	0.650237	0.615446	0.629465	0.0951919	0.00322351	0.572449	0.590112	0.579553	0.0452798	0.218935	0.585247	0.605659	0.592148	0.0578747	0.0533529	0.614173	0.661497	0.633388	0.0991148	0.00107899	0.605495	0.601376	NA	0.583758	0.606528	0.0722548	0.000874649	0.583342	0.55491	0.585343	0.643316	0.58973
7	94285911	cg07921535	SGCE	TSS1500	island	PEG10	PEG10_DMR	0.34629	0.457216	0.407185	0.0701808	0.0795654	0.418521	0.420507	0.424133	0.0871289	0.0257497	0.392812	0.408712	0.408623	0.0716194	0.0786157	0.428098	0.376475	0.407919	0.0709153	0.0788799	0.403655	0.403639	0.412265	0.0752605	0.0303338	0.410234	0.380913	0.405076	0.0680715	0.0564154	0.408257	0.367138	0.374337	0.393432	0.392928	0.0559238	0.0280545	0.405067	0.355617	0.397892	0.335803	0.380456
7	94285942	cg09910998	SGCE	TSS1500	island	PEG10	PEG10_DMR	0.59158	0.619177	0.603949	0.0857359	0.00018737	0.584352	0.598387	0.590422	0.072209	0.00141248	0.589328	0.610374	0.5986	0.0803873	0.000332526	0.579231	0.585693	0.581559	0.0633459	0.004489	0.598139	0.549219	0.572287	0.0540745	0.0113618	0.576821	0.579308	0.57671	0.0584968	0.0046037	0.597656	0.569112	0.577033	0.610288	0.587532	0.069319	1.23e-05	0.597021	0.584003	0.598012	0.61002	0.596279
7	94285951	cg27393730	SGCE	TSS1500	island	PEG10	PEG10_DMR	0.628965	0.621751	0.62389	0.0685904	0.000861873	0.620524	0.612426	0.61536	0.0600597	0.00380851	0.584763	0.671609	0.626634	0.0713339	0.00242099	0.610134	0.627247	0.617453	0.0621528	0.00249454	0.621229	0.631458	0.624113	0.068813	0.000361315	0.611956	0.643989	0.626042	0.0707416	0.000330452	0.649136	0.62144	0.61286	0.628089	0.626609	0.0713089	1.53e-06	0.632311	0.624232	0.614743	0.637686	0.626152
7	94285960	cg08291000	SGCE	TSS1500	island	PEG10	PEG10_DMR	0.61995	0.635686	0.625185	0.106489	0.00521265	0.627891	0.591272	0.605117	0.0865515	0.0338697	0.614595	0.648346	0.629709	0.11056	0.00600164	0.592263	0.655986	0.610065	0.0914804	0.0203588	0.668673	0.693085	0.66983	0.152551	6.53e-05	0.678239	0.674375	0.672035	0.154529	5.01e-05	0.687271	0.581687	0.574685	0.614106	0.614338	0.095796	0.000436043	0.572556	0.589617	0.584709	0.695686	0.612107
7	94285993	cg27230044	SGCE	TSS1500	island	PEG10	PEG10_DMR	0.659952	0.656246	0.657887	0.146014	0.000621094	0.635963	0.614153	0.622287	0.110616	0.0137812	0.65136	0.652232	0.651332	0.139044	0.00152265	0.625425	0.690467	0.647618	0.135941	0.00202994	0.649391	0.686534	0.654768	0.144372	0.000481705	0.658768	0.674984	0.660421	0.149763	0.000260039	0.680418	0.602537	0.61998	0.661773	0.644507	0.132809	9.17e-06	0.61711	0.630592	0.63347	0.690212	0.647687
7	94286086	cg24885794	SGCE	TSS1500	island	PEG10	PEG10_DMR	0.585592	0.573337	0.569966	0.0949376	0.0147195	0.566176	0.549356	0.544874	0.0699345	0.121608	0.589355	0.593998	0.58393	0.108487	0.00917258	0.589031	0.635991	0.596691	0.121824	0.00209226	0.600954	0.628217	0.595148	0.121598	0.00120177	0.581598	0.640918	0.5991	0.125329	0.00100225	0.667406	0.541402	0.575306	0.581976	0.588337	0.113453	5.94e-05	0.543606	0.558311	0.563153	0.642942	0.57408
7	94286110	cg26997085	SGCE	TSS1500	island	PEG10	PEG10_DMR	0.609985	0.586062	0.590599	0.0960323	0.0296919	0.570272	0.61307	0.583502	0.0890158	0.0692347	0.619538	0.60569	0.607308	0.112338	0.0175259	0.638812	0.658081	0.637093	0.142668	0.00123167	0.629615	0.662478	0.630179	0.137027	0.001062	0.637346	0.664367	0.64265	0.14932	0.000446635	0.695318	0.56726	0.593652	0.592811	0.611423	0.116952	0.000178493	0.564752	0.596166	0.59637	0.637353	0.598197
7	94286131	cg22331138	SGCE	TSS1500	island	PEG10	PEG10_DMR	0.718725	0.683896	0.707045	0.0919349	0.0649253	0.734108	0.704399	0.731534	0.116758	0.0273752	0.733836	0.665202	0.706563	0.0910173	0.119853	0.720329	0.768046	0.745869	0.130842	0.00943387	0.749773	0.72413	0.731604	0.117852	0.0132157	0.716929	0.757174	0.739756	0.125703	0.00786828	0.757861	0.691405	0.711246	0.706792	0.729579	0.114599	0.000503791	0.663448	0.69926	0.681184	0.756928	0.712189
7	94286208	cg16492735	SGCE	TSS1500	island	PEG10	PEG10_DMR	0.694501	0.706426	0.706737	0.100225	0.00824351	0.706034	0.670923	0.696246	0.0900729	0.0272814	0.713982	0.696488	0.713734	0.106809	0.00852982	0.69517	0.747877	0.720792	0.114451	0.00365338	0.685517	0.714607	0.691297	0.0861151	0.0181043	0.715272	0.762436	0.742419	0.136956	0.000245689	0.738293	0.660387	0.679985	0.660407	0.69357	0.0872478	0.000858145	0.665106	0.67094	0.655049	0.755359	0.697461
7	94286219	cg09512080	SGCE	TSS1500	island	PEG10	PEG10_DMR	0.653684	0.653803	0.6545	0.0767327	0.0925203	0.659451	0.656323	0.660976	0.0834715	0.108011	0.683459	0.650715	0.670681	0.092469	0.0719492	0.666905	0.702382	0.679122	0.101474	0.0323812	0.693293	0.700253	0.688029	0.111603	0.00993132	0.672956	0.690416	0.678684	0.102027	0.0198251	0.719872	0.619647	0.647823	0.653645	0.666363	0.0887489	0.00434558	0.613554	0.633115	0.619759	0.688432	0.643826
7	94286243	cg26503018	SGCE	TSS1500	island	PEG10	PEG10_DMR	0.659623	0.65638	0.659518	0.0768675	0.0679049	0.676417	0.665945	0.676796	0.0944456	0.0393076	0.674092	0.648905	0.664532	0.0814727	0.0945327	0.664223	0.711107	0.68289	0.100381	0.0228342	0.651113	0.697782	0.663768	0.0824609	0.0445983	0.66004	0.710548	0.683151	0.101575	0.0126926	0.702834	0.608537	0.631357	0.64216	0.650811	0.0683628	0.0206123	0.607406	0.629456	0.620434	0.700765	0.644909
7	94286261	cg27120649	SGCE	TSS1500	island	PEG10	PEG10_DMR	0.473724	0.511683	0.492718	0.0708494	0.0022822	0.512985	0.455811	0.484543	0.0626746	0.0102663	0.481119	0.514033	0.497611	0.075743	0.000972188	0.464438	0.483273	0.474149	0.0522803	0.0242101	0.485976	0.505629	0.495902	0.0740339	0.000519838	0.487768	0.500181	0.49409	0.0722219	0.000670424	0.518153	0.422818	0.437602	0.426194	0.45166	0.0297919	0.118338	0.462178	0.477565	0.483423	0.489891	0.478456
7	94286263	cg21771834	SGCE	TSS1500	island	PEG10	PEG10_DMR	0.663241	0.647271	0.657346	0.0905659	0.00615433	0.646843	0.641166	0.645976	0.0794059	0.0221866	0.644799	0.642537	0.644932	0.0776946	0.0306515	0.665496	0.708803	0.683233	0.11656	0.000519697	0.668763	0.683809	0.666872	0.101429	0.0013591	0.672673	0.683708	0.67624	0.110557	0.000564658	0.684165	0.629396	0.619633	0.638864	0.648066	0.0814391	0.000322339	0.615239	0.619248	0.612964	0.666385	0.632892
7	94286267	cg27001184	SGCE	TSS1500	island	PEG10	PEG10_DMR	0.668754	0.684569	0.680833	0.0667631	0.0332877	0.696934	0.649115	0.679227	0.0655179	0.0687684	0.68219	0.691849	0.693794	0.0792811	0.0193439	0.680938	0.729096	0.702812	0.0888992	0.00700671	0.711819	0.726573	0.714247	0.101474	0.000848455	0.705506	0.724848	0.716935	0.103923	0.000704384	0.73491	0.642462	0.676796	0.679004	0.6928	0.0788987	0.000368691	0.656642	0.675363	0.685073	0.737618	0.700224
7	94286294	cg23342787	SGCE	TSS1500	island	PEG10	PEG10_DMR	0.687119	0.693449	0.695797	0.0754415	0.0341992	0.70106	0.658143	0.686399	0.0663886	0.108915	0.686762	0.689713	0.694545	0.073741	0.0674594	0.689879	0.739641	0.713607	0.0933671	0.0112076	0.703915	0.72496	0.707815	0.0887534	0.00879517	0.712922	0.738962	0.728259	0.108922	0.00153767	0.722554	0.659934	0.685208	0.661547	0.691164	0.0709767	0.00322937	0.660567	0.698239	0.663631	0.727033	0.698461
7	94286304	cg14873490	SGCE	TSS1500	island	PEG10	PEG10_DMR	0.564661	0.591084	0.576736	0.0593993	0.00270146	0.577364	0.562728	0.569269	0.0519323	0.00937063	0.577661	0.53326	0.554706	0.0373685	0.0940504	0.563619	0.568368	0.565268	0.0479309	0.0148428	0.575356	0.573272	0.572977	0.0556396	0.00201621	0.554324	0.582896	0.567393	0.0500564	0.00644044	0.631962	0.574945	0.549751	0.56461	0.579194	0.0618571	5.12e-05	0.547536	0.584339	0.557062	0.579223	0.566176
7	94286343	cg03384175	SGCE	TSS1500	island	PEG10	PEG10_DMR	0.703243	0.689727	0.702023	0.101343	0.0282162	0.704931	0.674768	0.697782	0.0974064	0.0567951	0.710769	0.666392	0.694518	0.0934342	0.0767618	0.700992	0.747218	0.723399	0.122789	0.00945941	0.72565	0.697931	0.703527	0.104126	0.0192248	0.685029	0.734649	0.709458	0.10975	0.0130488	0.746868	0.666268	0.687993	0.687074	0.707434	0.106929	0.000652957	0.655245	0.6966	0.683741	0.734515	0.703714
7	94286351	cg11985632	SGCE	TSS1500	island	PEG10	PEG10_DMR	0.684067	0.733885	0.714993	0.0901172	0.0477149	0.696244	0.664256	0.685684	0.0612448	0.312388	0.742333	0.731293	0.747222	0.121956	0.0112619	0.703765	0.753761	0.7276	0.102916	0.0335873	0.716087	0.748375	0.725154	0.101606	0.0197832	0.689411	0.750513	0.719016	0.0951328	0.0308321	0.749782	0.664931	0.690557	0.716702	0.716123	0.0914829	0.00314448	0.679408	0.699327	0.663978	0.74666	0.708395
7	94286362	cg13797824	SGCE	TSS1500	island	PEG10	PEG10_DMR	0.693664	0.711169	0.708726	0.112918	0.00486723	0.716292	0.669416	0.700891	0.105361	0.0126003	0.707756	0.692165	0.707075	0.110817	0.00812223	0.690955	0.730685	0.707982	0.112267	0.00538347	0.691236	0.697154	0.683801	0.0893016	0.0192974	0.690017	0.757423	0.724462	0.129694	0.000902404	0.723822	0.651492	0.685913	0.669772	0.691177	0.0955148	0.000384897	0.659013	0.6616	0.674327	0.705546	0.683841
7	94286420	cg11175683	SGCE	TSS1500	island	PEG10	PEG10_DMR	0.689938	0.707574	0.704453	0.110467	0.00923276	0.715138	0.700119	0.71785	0.124092	0.00419222	0.704506	0.723008	0.722683	0.128229	0.00330567	0.687878	0.749382	0.71711	0.12322	0.00453525	0.722024	0.72816	0.718135	0.12543	0.00187978	0.691345	0.744669	0.718674	0.125708	0.00198862	0.710195	0.700706	0.693188	0.674628	0.704557	0.110704	0.00010885	0.678958	0.697757	0.669994	0.734314	0.706729
7	94286431	cg04521244	SGCE	TSS1500	island	PEG10	PEG10_DMR	0.699534	0.700345	0.706732	0.117396	0.0023512	0.688113	0.659314	0.679541	0.0904489	0.0265181	0.699457	0.691311	0.703004	0.113212	0.00482591	0.690923	0.761168	0.726623	0.137423	0.000635546	0.714286	0.732399	0.718248	0.130223	0.000479565	0.702359	0.729775	0.717384	0.129101	0.000479842	0.710782	0.660412	0.702129	0.666495	0.6949	0.105708	6.42e-05	0.651939	0.679323	0.657123	0.712263	0.684865
7	94286473	cg11562309	SGCE	TSS1500	island	PEG10	PEG10_DMR	0.687045	0.680443	0.686055	0.125622	0.00217116	0.683365	0.625228	0.655599	0.0954066	0.0327291	0.665503	0.656759	0.661958	0.101087	0.0214716	0.633841	0.693935	0.654258	0.0939481	0.0277457	0.647225	0.693507	0.656891	0.0978285	0.0122931	0.659404	0.701647	0.6748	0.115504	0.00329862	0.688075	0.617731	0.635055	0.665323	0.655377	0.0950941	0.000518416	0.611733	0.670038	0.633701	0.706549	0.661318
7	94286484	cg18898992	SGCE	TSS1500	island	PEG10	PEG10_DMR	0.699594	0.704356	0.708309	0.116591	0.00516314	0.686878	0.677875	0.688909	0.0974794	0.0271044	0.71509	0.675149	0.701949	0.109796	0.013208	0.664876	0.709533	0.681543	0.0899117	0.0368078	0.663727	0.715497	0.679452	0.0891097	0.0265892	0.657019	0.720628	0.685988	0.0953664	0.0189337	0.694861	0.619386	0.668152	0.657788	0.666094	0.0744926	0.00706054	0.649867	0.691646	0.675077	0.702864	0.689414
7	94286511	cg05096321	SGCE	TSS1500	island	PEG10	PEG10_DMR	0.594238	0.608603	0.600288	0.0697542	4.2e-05	0.569098	0.567975	0.56792	0.0373864	0.029439	0.594338	0.576216	0.584375	0.0538408	0.0011226	0.582396	0.58008	0.580513	0.0499788	0.00229967	0.585192	0.573921	0.578436	0.0479019	0.00169841	0.58196	0.597718	0.58863	0.0580964	0.000208195	0.579101	0.563603	0.569119	0.556827	0.566434	0.0359001	0.00104849	0.576583	0.556919	0.584894	0.598256	0.578337
7	94286521	cg19663555	SGCE	TSS1500	island	PEG10	PEG10_DMR	0.646637	0.668448	0.660118	0.0847422	0.00421262	0.663314	0.63222	0.650376	0.075181	0.0136053	0.656475	0.665764	0.664961	0.0891176	0.00349801	0.651181	0.721446	0.682151	0.106875	0.000510445	0.7	0.712299	0.700634	0.126552	1.87e-05	0.714797	0.711569	0.715654	0.141339	3.24e-06	0.712678	0.612479	0.660426	0.63326	0.661209	0.085955	5.81e-05	0.634	0.629066	0.646087	0.694757	0.658227
7	94286526	cg06695761	SGCE	TSS1500	island	PEG10	PEG10_DMR	0.65149	0.643461	0.648299	0.0835569	0.00558171	0.671044	0.639651	0.65915	0.0945811	0.00220072	0.644387	0.672513	0.661651	0.0964537	0.00226805	0.649793	0.721989	0.681661	0.117025	0.000231407	0.68164	0.719327	0.694161	0.130731	2.16e-05	0.71669	0.693259	0.70594	0.142282	5.77e-06	0.6888	0.613483	0.623905	0.623068	0.641345	0.0767338	0.000256195	0.597835	0.634262	0.618306	0.71109	0.646398
7	94286559	cg21853542	SGCE	TSS1500	shore	PEG10	PEG10_DMR	0.720111	0.684886	0.710014	0.10504	0.00107137	0.690204	0.680357	0.693444	0.0887652	0.00679985	0.696387	0.71921	0.717753	0.112334	0.000570919	0.700096	0.742564	0.721598	0.116736	0.00028964	0.727375	0.713096	0.715339	0.111669	0.00031714	0.703318	0.734684	0.721622	0.117698	0.000158781	0.722106	0.670202	0.681508	0.678463	0.69858	0.0937271	1.46e-05	0.64655	0.690446	0.656628	0.723849	0.690087
7	94286632	cg04634483	SGCE	TSS1500	shore	PEG10	PEG10_DMR	0.640394	0.622375	0.629914	0.0774695	0.00815598	0.638463	0.597649	0.615645	0.0633882	0.0506199	0.625979	0.6299	0.626583	0.0736847	0.019935	0.632507	0.656963	0.634391	0.0820666	0.00530161	0.649438	0.675057	0.650639	0.0995441	0.000478426	0.65508	0.680912	0.664261	0.112949	0.000110458	0.686754	0.576008	0.610124	0.598716	0.619248	0.0669348	0.0016437	0.587564	0.61768	0.603323	0.678571	0.625343
7	94286650	cg09890341	SGCE	TSS1500	shore	PEG10	PEG10_DMR	0.684531	0.690824	0.69135	0.113962	0.00237994	0.703102	0.658851	0.686946	0.109879	0.00561987	0.714183	0.663575	0.694057	0.116224	0.00340928	0.688523	0.717339	0.698686	0.121466	0.00156824	0.683717	0.706494	0.685145	0.109143	0.00250489	0.685349	0.724892	0.703437	0.127165	0.000488994	0.717604	0.643223	0.685763	0.68292	0.690783	0.113596	1.73e-05	0.660616	0.665478	0.654725	0.695534	0.677136
7	94286669	cg20041873	SGCE	TSS1500	shore	PEG10	PEG10_DMR	0.678077	0.695032	0.686267	0.0963974	0.0349254	0.686956	0.656637	0.673285	0.0837983	0.118905	0.733318	0.687377	0.713385	0.123116	0.0128111	0.690314	0.739253	0.708407	0.118761	0.0137906	0.689596	0.705922	0.681926	0.0934557	0.0353534	0.681365	0.688999	0.675866	0.087147	0.0518836	0.722974	0.644596	0.700418	0.658751	0.686435	0.0967523	0.00182831	0.646337	0.685393	0.647547	0.68556	0.671272
7	94286753	cg04303139	SGCE	TSS1500	shore	PEG10	PEG10_DMR	0.549717	0.542804	0.533086	0.021289	0.521522	0.579422	0.531486	0.542785	0.0311204	0.488373	0.568256	0.581701	0.565569	0.0533509	0.122173	0.572077	0.609422	0.572553	0.0609021	0.0474387	0.618403	0.626247	0.605031	0.0946723	0.000898257	0.607333	0.603125	0.59294	0.0823778	0.0040207	0.618859	0.536553	0.558349	0.520818	0.552097	0.0404481	0.065422	0.542009	0.550212	0.559125	0.629466	0.566837
7	94286760	cg03436478	SGCE	TSS1500	shore	PEG10	PEG10_DMR	0.660445	0.698608	0.678583	0.112932	0.0176667	0.705654	0.640592	0.675078	0.109723	0.0358334	0.727012	0.658895	0.693025	0.126978	0.0143924	0.680796	0.675885	0.667309	0.101824	0.0421815	0.664061	0.674244	0.651117	0.0869167	0.0605083	0.661323	0.728498	0.686496	0.122001	0.0081662	0.715512	0.601545	0.632977	0.690051	0.662255	0.0968128	0.0035699	0.607495	0.648154	0.672607	0.687553	0.657334
7	94286793	cg05509218	SGCE	TSS1500	shore	PEG10	PEG10_DMR	0.716091	0.745902	0.731873	0.111492	0.0167925	0.695261	0.705974	0.703367	0.0833839	0.123075	0.722937	0.71939	0.722019	0.101308	0.0490362	0.732991	0.724148	0.720981	0.10078	0.04095	0.705483	0.75434	0.714854	0.0958687	0.0340821	0.706722	0.713336	0.699948	0.0806558	0.076597	0.750403	0.707648	0.714812	0.708441	0.727669	0.107523	0.000514675	0.676719	0.695364	0.696377	0.675551	0.691448
7	94286834	cg22924867	SGCE	TSS1500	shore	PEG10	PEG10_DMR	0.673525	0.713371	0.695271	0.144574	0.0014203	0.678204	0.668236	0.675983	0.125562	0.00727613	0.682006	0.663152	0.673232	0.12216	0.0100855	0.672852	0.687279	0.670546	0.120008	0.00841197	0.656066	0.726063	0.678545	0.129296	0.003073	0.661846	0.634763	0.637807	0.0882738	0.0426872	0.704137	0.609918	0.620557	0.681825	0.657615	0.107131	0.000608015	0.597093	0.633363	0.588417	0.66557	0.622839
7	94286936	cg01169624	SGCE	TSS1500	shore	PEG10	PEG10_DMR	0.705788	0.826148	0.761204	0.131255	0.00693374	0.741965	0.727858	0.734999	0.105416	0.0323639	0.761992	0.723689	0.733312	0.103031	0.0430514	0.715682	0.785106	0.738416	0.108618	0.0251422	0.743798	0.74622	0.721965	0.0933242	0.0341088	0.686705	0.794343	0.719858	0.0909205	0.0484521	0.786841	0.682917	0.772228	0.781336	0.759689	0.129895	6.67e-05	0.688603	0.747057	0.721395	0.763396	0.733583
7	94286953	cg03682823	SGCE	TSS1500	shore	PEG10	PEG10_DMR	0.579376	0.573481	0.567289	0.00905988	0.818742	0.594527	0.553716	0.564462	0.00639541	0.937265	0.586938	0.593692	0.583061	0.0242832	0.524821	0.590003	0.622598	0.590281	0.0321055	0.361882	0.633793	0.641596	0.622302	0.0654005	0.0170854	0.6351	0.623582	0.619984	0.0628509	0.0270093	0.653172	0.569598	0.559713	0.561648	0.582803	0.0246681	0.311531	0.542031	0.583333	0.564068	0.642852	0.581481
7	94286955	cg18139769	SGCE	TSS1500	shore	PEG10	PEG10_DMR	0.57523	0.549542	0.551269	-0.00535231	0.919664	0.589174	0.566734	0.568824	0.0124281	0.885264	0.574124	0.587708	0.572307	0.0152625	0.782159	0.57344	0.628904	0.584502	0.0280479	0.588322	0.645002	0.641195	0.628296	0.0730454	0.0297335	0.637111	0.648373	0.635528	0.080028	0.0169858	0.649326	0.563418	0.592143	0.551119	0.586398	0.0299325	0.299156	0.550652	0.569441	0.565408	0.666486	0.587047
7	94287186	cg12397924	PEG10	5'UTR	shore	PEG10	PEG10_DMR	0.372474	0.441755	0.408585	-0.0371327	0.202241	0.407467	0.430099	0.419941	-0.025776	0.536061	0.385409	0.398551	0.393854	-0.0518638	0.0776007	0.380597	0.392633	0.388282	-0.0574355	0.03999	0.416511	0.385657	0.403457	-0.0422606	0.103854	0.410493	0.395079	0.405012	-0.040705	0.124042	0.421179	0.431931	0.435411	0.347651	0.410514	-0.0352033	0.095697	0.437111	0.421527	0.437522	0.380993	0.420744
7	94287211	cg15696408	PEG10	5'UTR	shore	PEG10	PEG10_DMR	0.310366	0.316887	0.318323	-0.00855984	0.858579	0.327642	0.316314	0.325353	-0.00152924	0.989135	0.297799	0.297402	0.302521	-0.0243614	0.588253	0.299259	0.297907	0.302613	-0.0242693	0.628559	0.293944	0.227725	0.268435	-0.0584473	0.0788175	0.279279	0.251249	0.272365	-0.0545172	0.101715	0.268514	0.245562	0.285396	0.244041	0.26646	-0.0604225	0.00863046	0.319508	0.316193	0.315856	0.211157	0.295967
7	94287242	cg22820921	PEG10	5'UTR	shore	PEG10	PEG10_DMR	0.446561	0.450139	0.449486	0.0207555	0.452123	0.436441	0.442618	0.440578	0.0118483	0.823984	0.443615	0.437539	0.442009	0.0132794	0.70678	0.437046	0.438416	0.438913	0.0101829	0.80969	0.448857	0.42149	0.437177	0.00844725	0.783452	0.437068	0.427092	0.434015	0.00528485	0.886456	0.461141	0.419819	0.406842	0.357038	0.412998	-0.0157317	0.51037	0.427745	0.455472	0.430554	0.466903	0.446174
7	130130122	cg10473158	MESTIT1	Body	shore	MEST	MEST_DMR	0.792983	0.775057	0.791605	0.0815471	0.246551	0.793545	0.786639	0.805146	0.095508	0.257781	0.843245	0.793832	0.831446	0.120945	0.11654	0.772297	0.764475	0.765016	0.0550258	0.560938	0.779812	0.803086	0.782111	0.0733204	0.285175	0.722806	0.777573	0.742969	0.0338674	0.702648	0.823566	0.730742	0.737788	0.728592	0.764707	0.0547145	0.29913	0.72902	0.750586	0.714003	0.792618	0.758006
7	130130155	cg05222671	MESTIT1	Body	shore	MEST	MEST_DMR	0.830494	0.82594	0.843889	0.102504	0.175042	0.819316	0.783542	0.822276	0.0813448	0.441063	0.855909	0.811012	0.852899	0.11102	0.203612	0.791196	0.804997	0.802542	0.0612132	0.551674	0.803587	0.822253	0.809649	0.0694076	0.360102	0.767052	0.822577	0.7964	0.0558299	0.521858	0.880194	0.752658	0.760877	0.716626	0.791836	0.0504701	0.415709	0.783417	0.775199	0.74638	0.863563	0.811126
7	130130187	cg10767216	MESTIT1	Body	shore	MEST	MEST_DMR	0.694172	0.706182	0.696668	0.0297716	0.63762	0.74047	0.702258	0.725586	0.0590899	0.426457	0.76061	0.732456	0.748813	0.0814454	0.188453	0.724595	0.775055	0.743696	0.0769167	0.199577	0.71252	0.730032	0.703407	0.037839	0.50708	0.713884	0.726204	0.708022	0.0421793	0.492633	0.720903	0.658651	0.689942	0.626623	0.674288	0.0074255	0.893659	0.646193	0.681591	0.706914	0.768736	0.70477
7	130130189	cg12070022	MESTIT1	Body	shore	MEST	MEST_DMR	0.686054	0.715233	0.693947	0.125544	0.209879	0.64521	0.623432	0.631078	0.0626746	0.734344	0.755841	0.688836	0.714891	0.146488	0.198328	0.647987	0.638889	0.639661	0.0712576	0.617367	0.669413	0.658262	0.657097	0.0886935	0.378566	0.616817	0.617356	0.612371	0.0439676	0.73198	0.647084	0.597012	0.593595	0.498062	0.580911	0.0125076	0.905454	0.650363	0.648501	0.677555	0.646154	0.650752
7	130130288	cg17347253	MESTIT1	Body	shore	MEST	MEST_DMR	0.688036	0.645721	0.661942	0.056797	0.476869	0.682556	0.632759	0.656054	0.051161	0.690483	0.733528	0.703497	0.720115	0.114485	0.164841	0.675	0.724121	0.689786	0.0847721	0.332746	0.701925	0.720058	0.695462	0.0917079	0.191405	0.641905	0.684149	0.649815	0.0458248	0.602421	0.704572	0.668824	0.653407	0.671554	0.67672	0.071571	0.162588	0.648851	0.661451	0.6453	0.736224	0.677005
7	130130320	cg02756856	MESTIT1	Body	shore	MEST	MEST_DMR	0.785666	0.815905	0.813896	0.119838	0.104514	0.755059	0.782109	0.784814	0.0911456	0.353558	0.818458	0.793322	0.822723	0.128159	0.122486	0.788192	0.813278	0.805402	0.111435	0.177027	0.794086	0.806718	0.796575	0.103768	0.144967	0.743521	0.766948	0.754781	0.0617238	0.460513	0.826387	0.742218	0.767012	0.699308	0.772116	0.0780919	0.147705	0.776506	0.753062	0.738644	0.840099	0.794158
7	130130383	cg26275543	MESTIT1	Body	shore	MEST	MEST_DMR	0.666667	0.684723	0.676927	0.0777393	0.0456186	0.668093	0.656266	0.664417	0.0655754	0.156019	0.677125	0.69472	0.689379	0.0897482	0.0341632	0.672175	0.702811	0.680365	0.081392	0.0498576	0.697807	0.692834	0.682572	0.0847669	0.0238122	0.681932	0.682277	0.67611	0.0780816	0.0424104	0.667598	0.65919	0.691473	0.651459	0.67341	0.0743628	0.00401432	0.623303	0.687262	0.660488	0.653978	0.661727
7	130130478	cg20826277	MESTIT1	Body	shore	MEST	MEST_DMR	0.636707	0.647577	0.642276	0.112866	0.0234123	0.600551	0.61484	0.603306	0.0738954	0.214834	0.6542	0.629203	0.642301	0.112412	0.0375451	0.633664	0.656422	0.634635	0.105284	0.0360519	0.656109	0.701632	0.669481	0.141437	0.00229159	0.617112	0.632548	0.615306	0.0870608	0.0739459	0.708884	0.594634	0.563986	0.543926	0.601248	0.0718887	0.0570337	0.573928	0.588583	0.589244	0.683822	0.610657
7	130130481	cg14584935	MESTIT1	Body	shore	MEST	MEST_DMR	0.608914	0.604789	0.601863	0.0667346	0.178222	0.617363	0.627229	0.62025	0.0852357	0.12082	0.654978	0.648245	0.653542	0.117935	0.0214778	0.649277	0.676762	0.654977	0.119953	0.0130269	0.675534	0.70297	0.680754	0.147069	0.00140914	0.634844	0.664266	0.643302	0.109427	0.0197996	0.678561	0.597502	0.60471	0.555708	0.608922	0.0738501	0.0296692	0.579269	0.604845	0.600615	0.69796	0.623973
7	130130588	cg24941047	MESTIT1	Body	shore	MEST	MEST_DMR	0.866367	0.831956	0.866243	0.0946962	0.0278358	0.809283	0.826049	0.840068	0.0691108	0.166905	0.853864	0.862228	0.877927	0.105942	0.0173568	0.841582	0.861656	0.86148	0.0900595	0.0401871	0.873261	0.857174	0.865685	0.0952622	0.0163591	0.843343	0.881111	0.869029	0.0982949	0.0152331	0.854151	0.824447	0.832499	0.802287	0.847682	0.0762582	0.00731623	0.849037	0.847718	0.809816	0.900335	0.876049
7	130130596	cg07427065	MESTIT1	Body	shore	MEST	MEST_DMR	0.618201	0.607781	0.608649	0.0907277	0.00204156	0.62203	0.581103	0.596182	0.0783665	0.00956962	0.61177	0.607872	0.605244	0.086844	0.00378969	0.618757	0.667454	0.632191	0.114367	9.46e-05	0.637665	0.668845	0.639988	0.12348	2.88e-05	0.636067	0.649297	0.634995	0.118292	6.33e-05	0.667673	0.560898	0.593162	0.598079	0.604362	0.0865961	5.2e-05	0.570807	0.603169	0.575368	0.640555	0.597681
7	130130740	cg02501418	MESTIT1	Body	island	MEST	MEST_DMR	0.750071	0.672755	0.716568	0.0979466	0.0263919	0.733366	0.736695	0.747483	0.129209	0.0033368	0.754807	0.745822	0.761478	0.142451	0.00123139	0.765829	0.797377	0.785979	0.167507	0.000139176	0.751359	0.777778	0.760102	0.142833	0.000634552	0.744186	0.735727	0.740369	0.122803	0.00261764	0.757383	0.740701	0.753977	0.689296	0.748291	0.129852	1.77e-05	0.737426	0.748077	0.727395	0.814328	0.774204
7	130130747	cg08229366	MESTIT1	Body	island	MEST	MEST_DMR	0.716524	0.732474	0.720064	0.0697491	0.154271	0.711744	0.738644	0.728382	0.0784836	0.180929	0.78734	0.762221	0.775023	0.124222	0.0155786	0.71742	0.76795	0.733719	0.0835491	0.123744	0.781462	0.76181	0.75196	0.102904	0.0272284	0.714745	0.759139	0.722533	0.0731622	0.135368	0.744994	0.685839	0.738606	0.664543	0.709786	0.0596822	0.0918383	0.705024	0.742341	0.681637	0.738956	0.722857
7	130130753	cg07224147	MESTIT1	Body	island	MEST	MEST_DMR	0.706128	0.62068	0.656365	0.095133	0.0132106	0.638358	0.633457	0.63098	0.0697481	0.084382	0.787998	0.685305	0.724002	0.162771	3.68e-05	0.68525	0.699866	0.685039	0.123808	0.000775054	0.58506	0.616958	0.594373	0.0331414	0.382221	0.620417	0.616355	0.611211	0.0499799	0.171889	0.60876	0.714286	0.730083	0.604098	0.658154	0.0969226	0.000607291	0.711648	0.724294	0.693157	0.633547	0.684537
7	130130918	cg27417677	MESTIT1	Body	island	MEST	MEST_DMR	0.729582	0.732686	0.740555	0.130403	0.00664251	0.723752	0.706721	0.726493	0.116721	0.0218942	0.738615	0.713823	0.736529	0.125992	0.013506	0.72997	0.795774	0.76712	0.157115	0.0014808	0.730807	0.747272	0.733956	0.125193	0.00642623	0.739068	0.7656	0.756503	0.147391	0.00126605	0.764766	0.692964	0.699554	0.683627	0.721322	0.111398	0.000623997	0.689232	0.71064	0.700054	0.746591	0.724828
7	130130995	cg09003373	MESTIT1	Body	island	MEST	MEST_DMR	0.565483	0.558639	0.549911	0.113844	0.00211409	0.568311	0.55187	0.547155	0.111101	0.0041442	0.547277	0.583918	0.553717	0.117248	0.00291756	0.617732	0.643937	0.616835	0.180925	3.96e-06	0.612974	0.612652	0.592194	0.157645	2.72e-05	0.594791	0.613997	0.590556	0.155799	2.68e-05	0.605789	0.546965	0.614248	0.530703	0.569687	0.133758	1.52e-06	0.57392	0.58682	0.57328	0.615288	0.585481
7	130131085	cg14088957	MESTIT1	TSS200	island	MEST	MEST_DMR	0.574908	0.576949	0.56614	0.125396	0.000247284	0.56901	0.558373	0.5517	0.110987	0.00165806	0.571524	0.571374	0.560767	0.119604	0.000771015	0.6093	0.661969	0.623056	0.182485	7.99e-07	0.63101	0.621121	0.607904	0.168651	2.04e-06	0.606896	0.59246	0.585741	0.146319	2.13e-05	0.634287	0.556704	0.586737	0.564027	0.582174	0.141572	5.46e-08	0.54089	0.580017	0.632216	0.618454	0.591557
7	130131136	cg06100421	MESTIT1	TSS200	island	MEST	MEST_DMR	0.626584	0.649635	0.636116	0.138117	0.000141365	0.634007	0.615445	0.622134	0.124313	0.000937495	0.630917	0.63088	0.628507	0.130125	0.000524148	0.665602	0.686183	0.668432	0.170641	8.09e-06	0.656805	0.669616	0.649363	0.152857	2.83e-05	0.65269	0.688409	0.665279	0.168558	6.84e-06	0.670672	0.5942	0.617974	0.627585	0.629456	0.131637	6.25e-07	0.591198	0.617973	0.665147	0.699027	0.648263
7	130131138	cg20297423	MESTIT1	TSS200	island	MEST	MEST_DMR	0.588303	0.640121	0.608941	0.12017	0.00232818	0.630193	0.61877	0.621513	0.132888	0.000926324	0.617732	0.613764	0.610559	0.12135	0.00258296	0.629074	0.697535	0.653944	0.165364	4.79e-05	0.658683	0.659248	0.643392	0.156097	5.33e-05	0.680006	0.652613	0.659119	0.171647	1.6e-05	0.678761	0.567707	0.612136	0.594511	0.612524	0.123906	9.28e-06	0.599307	0.61511	0.630001	0.677964	0.633657
7	130131146	cg05369791	MESTIT1	TSS200	island	MEST	MEST_DMR	0.527804	0.558657	0.542451	0.058788	0.0128725	0.561173	0.535532	0.547716	0.0640526	0.00784865	0.570971	0.540816	0.555049	0.0713855	0.00262285	0.557551	0.576698	0.566269	0.0826062	0.000459216	0.53808	0.534279	0.535483	0.0518194	0.0163439	0.566902	0.555502	0.560082	0.0764182	0.000513755	0.541603	0.568384	0.552026	0.568513	0.556838	0.0731749	8.24e-06	0.562877	0.553826	0.605054	0.539833	0.564532
7	130131189	cg08734637	MESTIT1	TSS200	island	MEST	MEST_DMR	0.505475	0.540007	0.522405	0.00391542	0.91307	0.539132	0.565719	0.551948	0.0334591	0.261664	0.543316	0.553747	0.547949	0.0294603	0.299582	NA	0.549216	0.546781	0.0282921	0.325861	0.552785	0.515946	0.53387	0.0153811	0.557058	0.539478	0.545126	0.541668	0.0231788	0.361914	0.533097	0.549027	0.535484	0.52403	0.534989	0.0164999	0.382023	0.560154	0.573349	0.536627	0.516384	0.546185
7	130131258	cg13917504	MEST	TSS1500	island	MEST	MEST_DMR	0.618571	0.610573	0.610858	0.0436401	0.0966026	0.623573	0.614981	0.617059	0.0500274	0.0853356	0.641223	0.629391	0.63511	0.0673576	0.014077	0.606574	0.666233	0.624985	0.0578523	0.0345779	0.656781	0.695285	0.666442	0.100529	0.000100033	0.651862	0.679305	0.661789	0.0956523	0.000215896	0.6922	0.607397	0.62082	0.596317	0.631959	0.0648621	0.000635074	0.60525	0.626181	0.623531	0.688359	0.641114
7	130131268	cg25407198	MEST	TSS1500	island	MEST	MEST_DMR	0.658582	0.659617	0.661108	0.0806185	0.0105408	0.683463	0.650869	0.672472	0.0922791	0.00608504	0.639062	0.65571	0.648462	0.0675192	0.0541783	0.631118	0.716794	0.667628	0.0872627	0.0101215	0.668661	0.718527	0.685741	0.106568	0.00057419	0.678991	0.693987	0.684773	0.105315	0.000470444	0.70874	0.629723	0.647457	0.628796	0.659364	0.0790433	0.000350924	0.648537	0.675304	0.660979	0.700154	0.680687
7	130131359	cg21667116	MEST	TSS1500	island	MEST	MEST_DMR	0.593605	0.652368	0.619004	0.123708	0.000297768	0.694318	0.647502	0.675751	0.180598	1.2e-06	0.661081	0.651679	0.657116	0.161387	6.72e-06	0.674196	0.696899	0.678831	0.183735	5.16e-07	0.664804	0.663255	0.649886	0.156048	5.44e-06	0.6948	0.702388	0.695868	0.201844	7.31e-08	0.665852	0.624058	0.647652	0.687734	0.662078	0.166928	7.59e-10	0.654778	0.671449	0.64822	0.674669	0.669653
7	130131367	cg23156962	MEST	TSS1500	island	MEST	MEST_DMR	0.575497	0.587548	0.572591	0.127351	1.62e-05	0.609988	0.581697	0.589284	0.144026	3.05e-06	0.566294	0.605625	0.577414	0.131701	1.94e-05	0.597436	0.656523	0.613325	0.168225	1.46e-07	0.623314	0.65991	0.626006	0.182244	2.39e-08	0.620425	0.624955	0.611822	0.167875	1.34e-07	0.63558	0.558812	0.576112	0.619748	0.596028	0.150937	5.78e-10	0.625308	0.60848	0.591477	0.616495	0.611811
7	130131403	cg04678950	MEST	TSS1500	island	MEST	MEST_DMR	0.717254	0.715146	0.719732	0.151765	4.9e-05	0.732156	0.704789	0.729122	0.161468	3.27e-05	0.69352	0.701171	0.701956	0.133543	0.000374285	0.701744	0.756145	0.726968	0.159191	3.5e-05	0.705311	0.73348	0.708624	0.142023	8.08e-05	0.696348	0.734346	0.711833	0.145026	6.69e-05	0.719769	0.663124	0.674979	0.742659	0.709169	0.141375	3.49e-07	0.711251	0.723816	0.68844	0.726094	0.72403
7	130131480	cg17079325	MEST	TSS1500	island	MEST	MEST_DMR	0.654804	0.664948	0.662024	0.0333788	0.337521	0.680054	0.65142	0.670956	0.0426268	0.317316	0.667444	0.669806	0.67305	0.0438847	0.261513	0.668762	0.724157	0.693479	0.0648995	0.057737	0.70138	0.723737	0.707048	0.0796719	0.00932778	0.704601	0.707596	0.706958	0.079312	0.0104948	0.733148	0.65311	0.673264	0.654991	0.687614	0.0590937	0.0078316	0.644646	0.644333	0.663922	0.705492	0.673057
7	130131484	cg04344875	MEST	TSS1500	island	MEST	MEST_DMR	0.709662	0.668256	0.694869	0.0312462	0.361121	0.664428	0.668898	0.671936	0.00867897	0.914478	0.676611	0.693137	0.691852	0.0276749	0.485952	0.715164	0.740777	0.729534	0.065951	0.0374155	0.728978	0.735003	0.729206	0.0668036	0.0231515	0.70678	0.745721	0.730147	0.0674519	0.0255258	0.755048	0.673219	0.702966	0.669162	0.711976	0.0484783	0.0276787	0.65962	0.698789	0.702552	0.758668	0.718756
7	130131566	cg18934293	MEST	TSS1500	island	MEST	MEST_DMR	0.671368	0.709506	0.683744	0.125821	0.0139215	0.692334	0.627101	0.655108	0.0973526	0.0892666	0.719051	0.709743	0.710923	0.15258	0.00348399	0.727541	0.746244	0.726681	0.168825	0.000915192	0.695652	0.658243	0.653859	0.0973416	0.0472235	0.66766	0.76075	0.70226	0.145361	0.00291824	0.741845	0.629305	0.690103	0.712978	0.695467	0.137716	0.00010123	0.649262	0.717923	0.681452	0.73862	0.700739
7	130131633	cg00286878	MEST	TSS1500	island	MEST	MEST_DMR	0.718658	0.712909	0.72397	0.0821663	0.00664066	0.692696	0.680621	0.694022	0.0525183	0.121839	0.730703	0.711168	0.731398	0.0891256	0.00495084	0.709357	0.717357	0.711234	0.0694817	0.0204841	0.756139	0.734482	0.741582	0.101036	0.000571348	0.742804	0.768445	0.761079	0.120203	5.28e-05	0.80335	0.679203	0.672878	0.665602	0.715823	0.0741315	0.00160373	0.663854	0.674572	0.686899	0.756512	0.707245
7	130131676	cg12347392	MEST	TSS1500	island	MEST	MEST_DMR	0.710632	0.711608	0.702515	0.138909	0.00898595	0.75691	0.654235	0.705426	0.142138	0.0145387	0.753891	0.698345	0.71626	0.152338	0.00682922	0.725637	0.728829	0.713488	0.150128	0.00642759	0.717895	0.73189	0.701532	0.139376	0.00618511	0.71112	0.765132	0.723602	0.161185	0.00168354	0.787315	0.642604	0.716565	0.656107	0.699115	0.135739	0.000324603	0.683776	0.705783	0.66314	0.719398	0.695063
7	130131691	cg04786207	MEST	TSS1500	island	MEST	MEST_DMR	0.792992	0.742212	0.765813	0.15316	0.00508968	0.771768	0.724459	0.754145	0.141871	0.0122431	0.775774	0.759452	0.763633	0.150593	0.00699942	0.774781	0.756803	0.75724	0.144763	0.00877511	0.738428	0.783412	0.740403	0.129129	0.0120957	0.772321	0.777987	0.764632	0.153038	0.00256702	0.783033	0.726102	0.731873	0.787203	0.76248	0.150013	4.89e-05	0.725177	0.735213	0.721656	0.764491	0.742208
7	130131709	cg19386484	MEST	TSS1500	island	MEST	MEST_DMR	0.628161	0.593846	0.600354	0.0519151	0.368829	0.689706	0.647771	0.65582	0.107381	0.0679343	0.712306	0.685919	0.678053	0.129614	0.0200049	0.73913	0.643814	0.672057	0.123618	0.0288824	0.635083	0.68	0.6368	0.0883617	0.084618	0.638562	0.61194	0.606228	0.0577888	0.310274	0.559437	0.596931	0.730657	0.676817	0.630108	0.081669	0.0417117	0.748	0.68896	0.64336	0.562271	0.649708
7	130131730	cg26708559	MEST	TSS1500	island	MEST	MEST_DMR	0.662875	0.653463	0.659985	0.0840131	0.0213124	0.664644	0.65114	0.661719	0.0859684	0.0260248	0.646668	0.665252	0.658393	0.0819476	0.0418045	0.66696	0.691025	0.673207	0.0973064	0.00765325	0.694301	0.705277	0.692571	0.117978	0.000977896	0.683635	0.712289	0.698014	0.123114	0.00054097	0.726826	0.638974	0.648059	0.609729	0.661674	0.0858577	0.0010395	0.645171	0.641229	0.64674	0.683859	0.661509
7	130131797	cg22705386	MEST	5'UTR	island	MEST	MEST_DMR	0.75976	0.763374	0.769116	0.150187	0.00348838	0.762167	0.728766	0.757907	0.13937	0.00944577	0.767579	0.751885	0.76963	0.150316	0.00452438	0.749313	0.785227	0.768169	0.149391	0.00421777	0.795701	0.808114	0.797087	0.179502	0.000322577	0.799422	0.831185	0.819028	0.201182	7.03e-05	0.810877	0.73058	0.764317	0.749133	0.778042	0.159305	8.86e-06	0.71891	0.769723	0.752208	0.833014	0.784375
7	130131826	cg06212135	MEST	5'UTR	island	MEST	MEST_DMR	0.790011	0.758954	0.787133	0.155502	0.00323653	0.791488	0.74942	0.788802	0.157652	0.00404141	0.796229	0.768925	0.798953	0.166981	0.0020167	0.791047	0.818086	0.812685	0.181242	0.000737674	0.760621	0.79155	0.774037	0.143795	0.00402872	0.774957	0.828256	0.809542	0.178954	0.000404016	0.792683	0.74572	0.784159	0.767983	0.791042	0.159645	1.18e-05	0.724043	0.754963	0.758591	0.811701	0.78054
7	130131829	cg10249538	MEST	5'UTR	island	MEST	MEST_DMR	0.780332	0.806185	0.784095	0.159844	5.98e-05	0.745358	0.733353	0.733269	0.109019	0.0055862	0.810378	0.743656	0.767919	0.143668	0.000278656	0.762652	0.766192	0.756876	0.132625	0.000617121	0.748939	0.757004	0.742376	0.118126	0.00103308	0.761587	0.83355	0.786142	0.161891	2.95e-05	0.782391	0.748073	0.777947	0.77784	0.764369	0.140118	5.5e-07	0.752858	0.775777	0.766727	0.784544	0.763372
7	130131869	cg16823958	MEST	5'UTR	island	MEST	MEST_DMR	0.748912	0.779465	0.758751	0.128757	0.000113777	0.779334	0.744344	0.757647	0.127654	0.000134772	0.812106	0.763202	0.781698	0.151704	8.64e-06	0.739176	0.772468	0.751144	0.121151	0.000234975	0.738882	0.708507	0.717396	0.0874024	0.00371359	0.729688	0.76433	0.740438	0.110445	0.000344821	0.757366	0.766776	0.783024	0.74307	0.758074	0.12808	1.19e-07	0.751527	0.763687	0.758345	0.77882	0.758872
7	130131885	cg27338480	MEST	5'UTR	island	MEST	MEST_DMR	0.686794	0.712835	0.696841	0.0909017	0.000654271	0.712784	0.657198	0.682892	0.0769531	0.00560028	0.721183	0.686873	0.701129	0.0951893	0.00035168	0.698891	0.70439	0.69936	0.0934201	0.000398481	0.68474	0.689789	0.683872	0.0779324	0.00141003	0.687658	0.715819	0.698377	0.0924379	0.00023129	0.720348	0.6751	0.698395	0.688042	0.692732	0.0867928	3.9e-06	0.682403	0.697065	0.701703	0.71383	0.69615
7	130131887	cg09080913	MEST	5'UTR	island	MEST	MEST_DMR	0.781357	0.772033	0.772358	0.125094	2.4e-05	0.765971	0.75949	0.759344	0.11208	0.000116848	0.777547	0.749189	0.75923	0.111966	0.000105204	0.768595	0.753894	0.757501	0.110238	0.000131877	0.74057	0.739694	0.734495	0.087231	0.000992762	0.762021	0.78938	0.769881	0.122617	1.43e-05	0.728102	0.759395	0.783238	0.76384	0.755135	0.107871	4.1e-07	0.766046	0.782566	0.781408	0.760375	0.769353
7	130131905	cg13104298	MEST	5'UTR	island	MEST	MEST_DMR	0.743547	0.757356	0.745607	0.10287	0.000131774	0.741404	0.716643	0.725324	0.0825879	0.00204146	0.789596	0.750147	0.764209	0.121472	1.02e-05	0.726408	0.75471	0.736162	0.0934253	0.000452643	0.745534	0.767374	0.748912	0.106176	3.73e-05	0.744646	0.778276	0.754658	0.111922	1.86e-05	0.772205	0.74085	0.755438	0.729147	0.744694	0.101957	1.95e-07	0.751254	0.777355	0.766111	0.803387	0.770165
7	130131921	cg21629528	MEST	5'UTR	island	MEST	MEST_DMR	0.529314	0.563068	0.545458	0.0690551	0.00287335	0.536618	0.524677	0.530307	0.053904	0.0226104	0.521664	0.54565	0.533157	0.0567544	0.0157749	0.519498	0.560156	0.539368	0.0629649	0.00714484	0.525002	0.5571	0.540198	0.0637952	0.00277723	0.539881	0.599859	0.56856	0.0921571	6.78e-05	0.574722	0.50674	0.527934	0.509416	0.529159	0.052756	0.00124565	0.516689	0.518217	0.533328	0.583209	0.537197
7	130131923	cg20050761	MEST	5'UTR	island	MEST	MEST_DMR	0.535932	0.553605	0.544352	0.0182642	0.349235	0.546457	0.549195	0.547486	0.0213984	0.392295	0.547247	0.56014	0.553197	0.027109	0.201448	0.550832	0.537835	0.544019	0.0179312	0.45608	0.542469	0.558627	0.549941	0.0238531	0.18305	0.541215	0.57914	0.559507	0.0334189	0.0639063	0.563882	0.544538	0.548995	0.540285	0.548976	0.022888	0.0741494	0.546381	0.561304	0.560775	0.547415	0.553538
7	130131931	cg07870293	MEST	5'UTR	island	MEST	MEST_DMR	0.561617	0.585729	0.572948	0.0233407	0.156494	0.559546	0.57537	0.56697	0.0173628	0.453088	0.570863	0.570178	0.569871	0.0202638	0.289857	0.567475	0.588633	0.577501	0.0278936	0.113428	0.584161	0.568822	0.57555	0.0259419	0.0898278	0.569429	0.580828	0.574281	0.0246738	0.114979	0.589532	0.571287	0.575344	0.562245	0.573893	0.0242851	0.0271889	0.571681	0.572684	0.578658	0.568294	0.572215
7	130132161	cg05556276	MEST	5'UTR	island	MEST	MEST_DMR	0.621719	0.639182	0.628954	0.0615535	0.00115008	0.626028	0.603845	0.613888	0.0464875	0.0175802	0.618012	0.638031	0.626515	0.0591139	0.00172381	0.610129	0.63134	0.619638	0.0522372	0.00588641	0.621797	0.651448	0.634473	0.0670727	0.000213052	0.632064	0.68214	0.654788	0.0873878	9.18e-06	0.639636	0.639147	0.65143	0.613482	0.634395	0.0669947	1.16e-06	0.607617	0.613524	0.633517	0.671438	0.630035
7	130132199	cg17580798	MEST	5'UTR	island	MEST	MEST_DMR	0.685918	0.718231	0.699246	0.116263	6.96e-05	0.701628	0.689617	0.693295	0.110312	0.000129561	0.708024	0.708351	0.705136	0.122153	2.18e-05	0.693481	0.723688	0.705972	0.122989	2.54e-05	0.680975	0.695773	0.684077	0.101094	0.000167787	0.680127	0.706611	0.68943	0.106447	9.17e-05	0.658516	0.71077	0.721423	0.660582	0.685416	0.102433	1.59e-06	0.707173	0.692365	0.718587	0.726859	0.708723
7	130132259	cg05862114	MEST	5'UTR	island	MEST	MEST_DMR	0.62798	0.646382	0.635116	0.0629241	0.0341992	0.669752	0.653396	0.659627	0.0874356	0.00397484	0.682764	0.695188	0.686211	0.11402	0.000147013	0.631438	0.700883	0.664184	0.0919925	0.00324827	0.654077	0.64293	0.645259	0.0730672	0.00794403	0.648582	0.690817	0.666297	0.0941054	0.000916161	0.670266	0.669951	0.664359	0.67155	0.666806	0.0946145	5.18e-06	0.656574	0.67489	0.676352	0.720337	0.679883
7	130132265	cg01784351	MEST	5'UTR	island	MEST	MEST_DMR	0.618423	0.674641	0.643686	0.122675	2.69e-05	0.655468	0.654916	0.652805	0.131795	4.1e-06	0.66607	0.691602	0.675299	0.154289	1.92e-07	0.633995	0.678622	0.653668	0.132658	4.81e-06	0.622185	0.587703	0.601792	0.0807815	0.00156966	0.664034	0.612079	0.634385	0.113375	3.21e-05	0.577664	0.671094	0.645963	0.632907	0.629807	0.108798	5.32e-07	0.634032	0.654521	0.661941	0.650231	0.6478
7	130132286	cg27589003	MEST	5'UTR	island	MEST	MEST_DMR	0.501664	0.503624	0.502603	0.0377065	0.0751215	0.52012	0.48074	0.500413	0.0355162	0.165099	0.540996	0.503844	0.522103	0.0572062	0.0100019	0.517663	0.545023	0.530993	0.0660965	0.00218936	0.502873	0.515925	0.509208	0.0443113	0.0248559	0.45131	0.503934	0.47794	0.0130437	0.635878	0.551291	0.472033	0.46276	0.44304	0.482377	0.0174806	0.405189	0.494339	0.47943	0.494755	0.514629	0.495791
7	130132298	cg19344806	MEST	5'UTR	island	MEST	MEST_DMR	0.669678	0.704645	0.6843	0.0912331	0.000941392	0.719974	0.683581	0.6993	0.106233	0.000153752	0.704216	0.709781	0.703913	0.110846	5.29e-05	0.67308	0.714426	0.691219	0.0981526	0.000400572	0.67731	0.680378	0.674858	0.0817911	0.00116555	0.691856	0.737792	0.710413	0.117347	1.71e-05	0.690331	0.70838	0.721252	0.680172	0.697454	0.104388	2.34e-07	0.693783	0.699845	0.685714	0.746093	0.703869
7	130132305	cg23714917	MEST	5'UTR	island	MEST	MEST_DMR	0.685806	0.699308	0.690536	0.0532256	0.0128144	0.658676	0.632846	0.644464	0.00715322	0.892105	0.687048	0.696379	0.689611	0.0523004	0.0176702	0.672504	0.680342	0.674897	0.0375862	0.103332	0.695349	0.695319	0.692602	0.0552913	0.00503275	0.676457	0.707988	0.68982	0.0525097	0.00937052	0.730647	0.66795	0.671592	0.651965	0.67854	0.0412298	0.00937661	0.678545	0.665326	0.693793	0.744313	0.693491
7	130132319	cg21200654	MEST	5'UTR	island	MEST	MEST_DMR	0.728422	0.720816	0.73446	0.0714717	0.0407475	0.73365	0.696897	0.727751	0.065148	0.102299	0.722047	0.735226	0.741067	0.077621	0.0408724	0.720242	0.764935	0.745222	0.0823201	0.0231024	0.748718	0.776673	0.762764	0.101025	0.00256656	0.737556	0.768982	0.759358	0.0973019	0.00362885	0.793423	0.687021	0.708451	0.675802	0.729023	0.0661708	0.00848294	0.698673	0.705209	0.698623	0.762808	0.731101
7	130132360	cg25519926	MEST	5'UTR	island	MEST	MEST_DMR	0.679204	0.68066	0.677996	0.0645259	0.0437716	0.662404	0.65233	0.655852	0.0423823	0.30773	0.662538	0.735798	0.696943	0.0834727	0.0157962	0.670919	0.664902	0.666163	0.0526927	0.13723	0.682409	0.686269	0.681153	0.0676825	0.0232773	0.666848	0.68869	0.674997	0.0615269	0.0438105	0.722817	0.685283	0.695339	0.678199	0.693322	0.0798514	0.000243953	0.70655	0.705597	0.693152	0.706729	0.701249
7	130132413	cg09462536	MEST	5'UTR	island	MEST	MEST_DMR	0.499017	0.515946	0.488933	0.0989168	0.0050392	0.513531	0.522591	0.498771	0.108612	0.00252731	0.5	0.502517	0.480576	0.0900926	0.0155621	0.529968	0.595956	0.54046	0.150569	3.88e-05	0.496947	0.607227	0.526019	0.13753	0.000174592	0.554786	0.58529	0.55283	0.164198	7.18e-06	0.5835	0.499513	0.542618	0.561734	0.539084	0.149171	3.54e-08	0.487011	0.501632	0.512249	0.592023	0.513675
7	130132419	cg22592140	MEST	5'UTR	island	MEST	MEST_DMR	0.619079	0.66923	0.642807	0.145302	0.000754988	0.696078	0.609566	0.654687	0.157271	0.000462341	0.625096	0.64766	0.634464	0.136537	0.00167829	0.623854	0.704803	0.655001	0.157598	0.000268305	0.632751	0.672393	0.637119	0.141049	0.000540921	0.646273	0.656836	0.643159	0.146889	0.000331722	0.699307	0.595281	0.660218	0.63849	0.652412	0.15503	6.31e-07	0.613361	0.624449	0.62845	0.707263	0.6482
7	130132422	cg03588221	MEST	5'UTR	island	MEST	MEST_DMR	0.675016	0.681059	0.682242	0.0637613	0.0481774	0.730133	0.710642	0.734405	0.11623	0.000450013	0.716666	0.726778	0.733969	0.115027	0.00051078	0.699143	0.754176	0.727659	0.109297	0.00096632	0.725037	0.763723	0.743157	0.125987	9.89e-05	0.73219	0.749862	0.746324	0.128878	6.13e-05	0.767724	0.664847	0.701504	0.694682	0.719896	0.10156	1.49e-05	0.684386	0.699653	0.705874	0.752709	0.72517
7	130132453	cg13986840	MEST	5'UTR	island	MEST	MEST_DMR	0.656063	0.675147	0.665065	0.0963032	0.055527	0.709455	0.648987	0.683594	0.115052	0.0328543	0.691702	0.725586	0.714573	0.145389	0.00561604	0.671457	0.718905	0.688255	0.119575	0.0191381	0.713254	0.689039	0.68908	0.121769	0.0111746	0.698558	0.696425	0.691839	0.124215	0.00931601	0.767167	0.667879	0.678073	0.712842	0.71537	0.146746	2.82e-05	0.631236	0.666482	0.680315	0.809654	0.706484
7	130132790	cg14952237	MEST	5'UTR	island	MEST	MEST_DMR	0.748133	0.7882	0.779921	0.0547362	0.204855	0.79072	0.74403	0.784863	0.0601643	0.262258	0.789433	0.778981	0.801023	0.0754062	0.119262	0.762004	0.800816	0.786666	0.0615724	0.205133	0.793989	0.76298	0.775637	0.0516216	0.225214	0.802581	0.737943	0.77412	0.0497434	0.275902	0.824383	0.760557	0.760836	0.79397	0.804199	0.079145	0.00467289	0.780106	0.761563	0.743839	0.804191	0.79188
7	130133110	cg05260959	MEST	5'UTR	island	MEST	MEST_DMR	0.706208	0.70082	0.710111	0.0576668	0.165021	0.666419	0.654248	0.663567	0.0114525	0.915237	0.693517	0.690746	0.698732	0.0458458	0.386761	0.700377	0.718102	0.706617	0.0542638	0.264248	0.723021	0.741275	0.727309	0.076097	0.0525066	0.724543	0.759157	0.745403	0.0938521	0.0160993	0.805054	0.67547	0.691202	0.667068	0.720706	0.0683656	0.0241367	0.671901	0.673871	0.674456	0.804385	0.719323
7	138348774	cg05719902	SVOPL	Body	shore	SVOPL	NA	0.516918	0.5487	0.51806	0.0172694	0.790548	0.464051	0.409638	0.40468	-0.0959388	0.0860016	0.565007	0.585854	0.566019	0.0647594	0.283123	0.590448	0.615446	0.586439	0.0858587	0.115258	0.537971	0.557367	0.520542	0.0211467	0.715268	0.601768	0.58308	0.578401	0.078754	0.101171	0.555942	0.528834	0.561894	0.556561	0.54417	0.0435302	0.240805	0.430588	0.520841	0.51565	0.548087	0.49174
7	138348981	cg16111924	SVOPL	Body	island	SVOPL	NA	0.366412	0.348425	0.387084	0.0832532	0.0935229	0.146482	0.187752	0.211466	-0.0923643	0.093871	0.331063	0.377876	0.381388	0.0775573	0.173432	0.339512	0.398864	0.388465	0.0846347	0.121105	0.270718	0.177402	0.277489	-0.0263417	0.638145	0.286916	0.350961	0.352589	0.0487581	0.373645	0.29205	0.35217	0.213894	0.245955	0.31401	0.0101791	0.845216	0.310481	0.34065	0.321578	0.345061	0.353114
7	138349158	cg10184328	SVOPL	Body	island	SVOPL	NA	0.685778	0.700158	0.673872	-0.00426521	0.971294	0.649723	0.551724	0.578932	-0.0986698	0.307231	0.751362	0.73385	0.728312	0.0497684	0.617764	0.74837	0.777778	0.744288	0.0663985	0.512611	0.706339	0.761062	0.696999	0.0201538	0.830283	0.695728	0.800679	0.717001	0.0397267	0.67425	0.709146	0.760387	0.71494	0.766169	0.727841	0.0499405	0.407711	0.545247	0.682655	0.777088	0.678054	0.662468
7	138349443	cg23085143	SVOPL	Body	island	SVOPL	NA	0.661717	0.750655	0.696049	0.0587616	0.475132	0.566099	0.513043	0.518234	-0.118564	0.173818	0.727623	0.724549	0.719433	0.0817486	0.368113	0.74235	0.775369	0.747674	0.110582	0.188806	0.71019	0.680506	0.665727	0.0297929	0.736616	0.733239	0.715947	0.704474	0.068083	0.397759	0.685323	0.736128	0.7715	0.73423	0.732758	0.0957053	0.0660393	0.564489	0.700079	0.735665	0.719569	0.676285
7	154862770	cg25780543	HTR5A	1stExon	island	NA	HTR5A_DMR	0.349932	0.327818	0.296556	-0.0252171	0.358236	0.36394	0.357132	0.315242	-0.00680797	0.918131	0.352852	0.355807	0.311276	-0.0109265	0.793779	0.347553	0.38569	0.315648	-0.0059621	0.90569	0.401067	0.431317	0.371495	0.0513392	0.0347969	0.388423	0.383122	0.344232	0.023909	0.400107	0.40239	0.334255	0.3794	0.347423	0.334188	0.0125969	0.603282	0.340624	0.334813	0.352186	0.402736	0.32612
7	154862969	cg00852398	HTR5A	1stExon	island	NA	HTR5A_DMR	0.540396	0.552528	0.545945	0.0222901	0.275466	0.655889	0.659352	0.65616	0.132505	4.14e-09	0.555725	0.526239	0.540554	0.016899	0.508825	0.549375	0.572568	0.560439	0.0367838	0.0822607	0.534507	0.552268	0.542755	0.0191	0.34275	0.57218	0.582388	0.576253	0.052598	0.00399722	0.513275	0.533706	0.553467	0.52621	0.531368	0.00771275	0.670815	0.520545	0.546679	0.532451	0.557042	0.538739
7	154863176	cg25058023	HTR5A	1stExon	island	NA	HTR5A_DMR	0.528026	0.639752	0.581823	0.0738752	0.112305	0.518542	0.545146	0.531383	0.023436	0.793978	0.540368	0.516901	0.528111	0.0201638	0.753486	0.573293	0.564528	0.567833	0.0598857	0.243981	0.572881	0.534776	0.55238	0.0444322	0.321618	0.570986	0.584523	0.575691	0.0677435	0.114298	0.475871	0.563624	0.599279	0.560189	0.549208	0.0412607	0.242232	0.530054	0.55778	0.557767	0.487041	0.532856
7	154863244	cg03024742	HTR5A	1stExon	island	NA	HTR5A_DMR	0.648467	0.643537	0.646011	0.0275236	0.477921	0.75388	0.729178	0.758655	0.140493	0.000129398	0.619794	0.64146	0.629127	0.0100927	0.860286	0.676869	0.732058	0.702278	0.0839376	0.022352	0.684351	0.736261	0.704419	0.0871797	0.00763344	0.751312	0.81397	0.79306	0.175613	3.24e-06	0.722499	0.617174	0.711588	0.640102	0.681184	0.0628556	0.0147869	0.68108	0.648996	0.667328	0.723352	0.690477
7	154863338	cg10538202	HTR5A	1stExon	shore	NA	HTR5A_DMR	0.769273	0.773027	0.786591	0.145952	0.0033826	0.774444	0.791398	0.805537	0.165139	0.00106317	0.676227	0.666187	0.674883	0.0336973	0.614078	0.708957	0.772832	0.742833	0.102349	0.0558355	0.685793	0.687195	0.676362	0.036899	0.483722	0.726641	0.782743	0.760407	0.120735	0.0106356	0.713785	0.650553	0.697123	0.747042	0.714183	0.07368	0.0358137	0.620984	0.666036	0.702842	0.696355	0.679954
7	154863381	cg09623773	HTR5A	Body	shore	NA	HTR5A_DMR	0.751648	0.777449	0.774176	0.0467769	0.577526	0.764768	0.770302	0.783226	0.0562894	0.650057	0.771525	0.760566	0.777631	0.0497831	0.606045	0.7331	0.795335	0.765099	0.0377583	0.74384	0.748352	0.74389	0.73611	0.00986175	0.919873	0.807153	0.831469	0.822531	0.0957919	0.188778	0.800037	0.722344	0.757308	0.762399	0.773951	0.0467588	0.423719	0.702936	0.718677	0.743219	0.739496	0.737444
8	2585235	cg01649497	RNF5P1	IGR	open_sea	LOC101927815_1	NA	0.705266	0.687455	0.69168	0.165592	0.116967	0.582269	0.573158	0.563292	0.0371847	0.882008	0.72446	0.750852	0.737877	0.211422	0.0623367	0.691098	0.722166	0.694693	0.168571	0.14414	0.684414	0.723293	0.682141	0.157527	0.120362	0.674595	0.696697	0.669681	0.144711	0.16813	0.65392	0.669722	0.695008	0.725366	0.688205	0.162152	0.0206017	0.416411	0.498938	0.459954	0.536492	0.464253
8	2585666	cg24475182	RNF5P1	IGR	open_sea	LOC101927815_1	NA	0.428018	0.429011	0.430098	0.127135	0.107517	0.362997	0.336724	0.352482	0.0495178	0.740419	0.471996	0.502974	0.487743	0.184779	0.0240702	0.365947	0.324304	0.348097	0.0451332	0.712121	0.297656	0.2412	0.277434	-0.02553	0.791306	0.491502	0.480999	0.486774	0.18381	0.0120783	0.395846	0.437123	0.467749	0.397789	0.426532	0.123568	0.0197889	0.330424	0.277279	0.274708	0.164505	0.268434
8	2585976	cg23099839	RNF5P1	IGR	open_sea	LOC101927815_1	NA	0.462219	0.403361	0.436717	0.115616	0.355655	0.30863	0.340576	0.332507	0.0114058	0.974548	0.576585	0.581871	0.575341	0.254241	0.0404243	0.381368	0.383375	0.387837	0.0667361	0.714575	0.291746	0.252794	0.288346	-0.0327546	0.823113	0.565335	0.547758	0.553176	0.232075	0.0357217	0.484878	0.48849	0.543366	0.462272	0.495199	0.174098	0.0279623	NA	0.22788	0.209852	0.211823	0.255146
8	2586225	cg11779808	RNF5P1	IGR	open_sea	LOC101927815_1	NA	0.574037	0.556535	0.55247	0.168839	0.081132	0.395568	0.414721	0.368842	-0.0150696	0.956982	0.57743	0.602547	0.580272	0.196275	0.0615824	0.526191	0.57016	0.522524	0.138882	0.20526	0.520384	0.550819	0.505551	0.123672	0.199123	0.562957	0.541386	0.531066	0.148834	0.11832	0.574265	0.525666	0.517588	0.529234	0.526594	0.143077	0.0273191	0.382176	0.355883	0.350749	0.40106	0.346432
8	2591207	cg04671734	RNF5P1	IGR	open_sea	LOC101927815_2	NA	0.483467	0.544332	0.513563	0.0410571	0.555579	0.429056	0.430281	0.430392	-0.0421142	0.697465	0.528401	0.54135	0.534438	0.0619325	0.405092	0.508787	0.51422	0.511382	0.0388763	0.666573	0.517633	0.556578	0.536473	0.0639666	0.291241	0.544832	0.558416	0.550783	0.0782774	0.196042	0.519197	0.518757	0.498164	0.51865	0.513516	0.0410102	0.390853	0.402122	0.43805	0.337104	0.46638	0.411895
8	2591265	cg04122358	RNF5P1	IGR	open_sea	LOC101927815_2	NA	0.341525	0.404557	0.377064	0.0659341	0.486015	0.279755	0.243564	0.267885	-0.0432447	0.803604	0.372312	0.430085	0.404842	0.0937119	0.366225	0.392693	0.43301	0.415516	0.104386	0.306137	0.371766	0.400666	0.391271	0.0801416	0.352399	0.382293	0.341293	0.368421	0.0572911	0.567396	0.334218	0.379841	0.408806	0.355513	0.374617	0.0634872	0.335771	0.235114	0.269019	0.145033	0.243919	0.232554
8	2591411	cg08242633	RNF5P1	IGR	open_sea	LOC101927815_2	NA	0.587819	0.571684	0.570199	0.0923053	0.434062	0.548687	0.524842	0.520331	0.0423878	0.862012	0.631734	0.6144	0.619632	0.141352	0.271944	0.670875	0.714732	0.688215	0.21035	0.061315	0.703618	0.701221	0.694575	0.218097	0.0293281	0.604972	0.603904	0.591329	0.114721	0.313557	0.560264	0.514033	0.624979	0.586561	0.567623	0.0898271	0.272992	0.419361	0.468015	0.305681	0.474455	0.395375
8	37605359	cg11496432	LOC728024	Body	open_sea	ERLIN2	LOC728024_ERLIN2_DMR	0.695352	0.686481	0.69335	0.0421867	0.409169	0.687112	0.639335	0.664981	0.0141164	0.90651	0.734041	0.718525	0.735363	0.0837437	0.120684	0.726832	0.793071	0.762335	0.111214	0.0218115	0.662886	0.69278	0.663299	0.0132996	0.82192	0.746629	0.762261	0.756936	0.106652	0.016693	0.709491	0.715662	0.700233	0.709589	0.719068	0.0679421	0.0313817	0.647132	0.691963	0.637615	0.772835	0.696533
8	37605517	cg13346869	LOC728024	Body	open_sea	ERLIN2	LOC728024_ERLIN2_DMR	0.603933	0.577671	0.579775	0.0498705	0.655409	0.571615	0.45379	0.491977	-0.0379362	0.856262	0.639216	0.656512	0.643927	0.113494	0.311406	0.655458	0.763059	0.70323	0.17333	0.0784851	0.539755	0.546926	0.513004	-0.0156509	0.89753	0.658776	0.661471	0.649801	0.120934	0.195748	0.564661	0.576006	0.556494	0.582629	0.563708	0.0337599	0.67956	0.535586	0.623833	0.428934	0.500485	0.513891
8	37605552	cg05020125	LOC728024	TSS200	open_sea	ERLIN2	LOC728024_ERLIN2_DMR	0.506307	0.505785	0.487243	0.0495914	0.395088	0.453147	0.437729	0.414574	-0.0231054	0.84887	0.519123	0.513205	0.497788	0.0596271	0.380698	0.531644	0.567474	0.525218	0.0876728	0.142929	0.475137	0.501764	0.453524	0.0172845	0.796159	0.531794	0.541169	0.515107	0.0786649	0.145691	0.513621	0.471033	0.501899	0.466956	0.473227	0.0356913	0.413389	0.425188	0.501836	0.393722	0.50623	0.439406
8	37605717	cg21505509	LOC728024	TSS200	open_sea	ERLIN2	LOC728024_ERLIN2_DMR	0.670631	0.696056	0.675147	0.0913857	0.118022	0.61995	0.596154	0.597727	0.0141015	0.927704	0.682734	0.67343	0.672673	0.0884279	0.194461	0.684053	0.698548	0.678376	0.0945945	0.137209	0.614836	0.679369	0.622641	0.0400148	0.524116	0.630522	0.616781	0.604967	0.0221015	0.779345	0.643853	0.654692	0.65625	0.630743	0.645113	0.0613749	0.137506	0.501332	0.639178	0.548893	0.710398	0.596013
8	37605783	cg08247852	LOC728024	TSS1500	open_sea	ERLIN2	LOC728024_ERLIN2_DMR	0.657763	0.650829	0.650387	0.0866987	0.108341	0.582218	0.56521	0.561495	-0.00200048	0.99136	0.630496	0.626499	0.622753	0.0585358	0.384405	0.682275	0.719002	0.693383	0.129753	0.0172735	0.620059	0.611205	0.59289	0.0304425	0.61163	0.60596	0.562351	0.565985	0.00328695	0.970577	0.637119	0.601212	0.630646	0.624773	0.623151	0.0595503	0.115734	0.487118	0.62273	0.523405	0.656809	0.568132
8	37605936	cg09188212	LOC728024	TSS1500	open_sea	ERLIN2	LOC728024_ERLIN2_DMR	0.811392	0.857398	0.842488	0.0895242	0.13678	0.76967	0.817418	0.806734	0.0541842	0.567606	0.841847	0.794605	0.829277	0.075746	0.29919	0.821405	0.834252	0.830823	0.077876	0.267254	0.792313	0.768134	0.765907	0.0140034	0.853572	0.735433	0.766116	0.740176	-0.0121077	0.892195	0.791429	0.827407	0.799052	0.76087	0.806364	0.0534758	0.237137	0.857546	0.772885	0.775278	0.8293	0.82143
8	37605978	cg00450319	LOC728024	TSS1500	open_sea	ERLIN2	LOC728024_ERLIN2_DMR	0.727032	0.757921	0.736107	0.0941833	0.0965875	0.615859	0.644595	0.619864	-0.0218081	0.869381	0.723778	0.737261	0.725731	0.0833258	0.217448	0.754331	0.812391	0.775604	0.13373	0.0217688	0.708661	0.725875	0.693965	0.0531859	0.36067	0.71204	0.660847	0.667533	0.0264574	0.726592	0.695486	0.66542	0.674517	0.692713	0.679345	0.037507	0.412649	0.606827	0.680917	0.651445	0.804071	0.685481
8	61626625	cg26441877	CHD7	5'UTR	shore	CHD7	NA	0.721237	0.74997	0.746327	0.0724137	0.354964	0.788066	0.757386	0.793565	0.12001	0.163239	0.773275	0.743566	0.774222	0.0997881	0.254647	0.775421	0.810507	0.801711	0.127914	0.107782	0.754574	0.805179	0.78085	0.1082	0.127377	0.756692	0.807829	0.790945	0.117974	0.0990106	0.793341	0.753378	0.768251	0.760505	0.788144	0.114314	0.0191954	0.675693	0.691202	0.741122	0.790505	0.739336
8	61626646	cg12844324	CHD7	5'UTR	island	CHD7	NA	0.628576	0.613537	0.617318	0.0375346	0.51575	0.691364	0.681748	0.694348	0.114795	0.0346499	0.68902	0.665338	0.68225	0.101981	0.0712179	0.659861	0.702834	0.675418	0.0958031	0.0833496	0.714494	0.709875	0.70549	0.127062	0.00798199	0.693345	0.731304	0.713419	0.134655	0.00474405	0.700255	0.685347	0.694027	0.656645	0.693711	0.114115	0.000838375	0.535789	0.629831	0.613191	0.694349	0.620905
8	61626832	cg20648501	CHD7	5'UTR	island	CHD7	NA	0.76825	0.763983	0.762366	0.0799999	0.0340234	0.779366	0.775082	0.774044	0.0916776	0.0199907	0.795761	0.756074	0.772218	0.0898516	0.0239928	0.775895	0.757472	0.763525	0.0811579	0.039149	0.72156	0.729552	0.72089	0.0385236	0.315896	0.743163	0.801795	0.767401	0.0850349	0.0186239	0.736436	0.764655	0.761995	0.730964	0.745506	0.0631397	0.0131682	0.674102	0.745245	0.757935	0.763686	0.732739
8	141108113	cg00766368	TRAPPC9	Body	island	TRAPPC9_1	NA	0.79793	0.771429	0.802971	0.0241451	0.658197	0.827814	0.81113	0.848836	0.0706578	0.179405	0.801218	0.807995	0.82847	0.0491687	0.369994	0.805686	0.839617	0.837168	0.0583971	0.26811	0.834059	0.875715	0.866891	0.0891595	0.0335999	0.829121	0.865525	0.865454	0.0873904	0.0390118	0.837573	0.746288	0.838087	0.818398	0.836093	0.0573705	0.0728026	0.75478	0.794887	0.852019	0.836203	0.835599
8	141108607	cg21926091	TRAPPC9	Body	island	TRAPPC9_1	PEG13_TRAPPC9_DMR	0.802859	0.814687	0.818871	0.127935	0.018464	0.78364	0.81737	0.819586	0.129077	0.0257239	0.826076	0.775143	0.813117	0.121796	0.0404942	0.801477	0.842944	0.828439	0.13757	0.0135376	0.786305	0.826739	0.800758	0.11105	0.0337657	0.778054	0.864411	0.823953	0.133869	0.0108957	0.834404	0.781917	0.800714	0.826251	0.828223	0.137484	0.000178501	0.751729	0.807975	0.804546	0.816858	0.812438
8	141108998	cg22502459	TRAPPC9	Body	island	TRAPPC9_1	PEG13_TRAPPC9_DMR	0.743002	0.754552	0.760085	0.105825	0.00808855	0.76232	0.724039	0.758862	0.104972	0.0125758	0.758686	0.737538	0.76213	0.107486	0.0110488	0.734572	0.826208	0.787335	0.133169	0.00159217	0.779025	0.799541	0.789377	0.136355	0.000410376	0.77665	0.803857	0.798242	0.144928	0.000176947	0.769469	0.737876	0.75973	0.776885	0.779006	0.124895	7.05e-06	0.743351	0.745536	0.732451	0.826974	0.781197
8	141109051	cg13713522	TRAPPC9	Body	island	TRAPPC9_1	PEG13_TRAPPC9_DMR	0.817491	0.843745	0.821861	0.12248	0.00919718	0.828951	0.773599	0.795301	0.09592	0.0624065	0.834569	0.798951	0.808915	0.109534	0.0258026	0.800048	0.811557	0.799056	0.0996753	0.040701	0.775436	0.792604	0.773864	0.0744828	0.0959647	0.779378	0.809793	0.78569	0.0863088	0.0538225	0.79787	0.785904	0.814261	0.820016	0.797603	0.0982222	0.00159174	0.817627	0.809205	0.804208	0.789671	0.799616
8	141109731	cg07878171	TRAPPC9	Body	island	TRAPPC9_1	PEG13_TRAPPC9_DMR	0.718317	0.738292	0.732312	0.0821659	0.0787444	0.739723	0.715076	0.736724	0.0869057	0.0955843	0.708834	0.711552	0.714099	0.06351	0.255883	0.708676	0.752719	0.726852	0.0767659	0.138335	0.730814	0.785368	0.748194	0.0992532	0.0252905	0.738647	0.790284	0.757301	0.10807	0.0145451	0.7737	0.666155	0.710516	0.692548	0.71699	0.0669903	0.0389922	0.683429	0.68179	0.737948	0.811194	0.738219
8	141110260	cg03803002	TRAPPC9	Body	island	TRAPPC9_1	PEG13_TRAPPC9_DMR	0.706979	0.699365	0.71	0.0910213	0.056688	0.730675	0.690948	0.722273	0.103617	0.0463964	0.710018	0.692589	0.7095	0.0900182	0.0959105	0.731226	0.768882	0.753799	0.134919	0.00550122	0.732123	0.763886	0.745188	0.127504	0.00510522	0.739439	0.772275	0.761394	0.143404	0.00162743	0.748888	0.690347	0.691111	0.682441	0.714446	0.0956184	0.00278073	0.688073	0.681346	0.716886	0.764364	0.726303
8	141110747	cg00155882	TRAPPC9	Body	island	TRAPPC9_1	PEG13_TRAPPC9_DMR	0.587162	0.596507	0.584224	0.0752312	0.0602646	0.601649	0.581959	0.584267	0.0754241	0.100351	0.601716	0.609713	0.599927	0.0905404	0.044138	0.597312	0.647661	0.608342	0.0994701	0.0161536	0.656677	0.650066	0.638466	0.130958	0.000898257	0.659387	0.651773	0.648318	0.140512	0.000303772	0.657988	0.570975	0.578426	0.59136	0.597804	0.0889657	0.00123482	0.594997	0.607824	0.601507	0.67586	0.622544
8	141110900	cg22807877	TRAPPC9	Body	island	TRAPPC9_1	PEG13_TRAPPC9_DMR	0.637372	0.619935	0.62479	0.125633	0.00664907	0.646885	0.620398	0.632093	0.133024	0.00477827	0.623466	0.647485	0.63307	0.133509	0.00528851	0.620931	0.663955	0.630186	0.13111	0.00408815	0.659997	0.697248	0.66621	0.168535	0.000194973	0.648891	0.693295	0.665168	0.167236	0.000195957	0.657948	0.617668	0.632999	0.583173	0.62386	0.124838	6.95e-05	0.594797	0.648617	0.619312	0.680762	0.639799
8	141111080	cg08626916	TRAPPC9	Body	shore	TRAPPC9_1	PEG13_TRAPPC9_DMR	0.708614	0.661531	0.675491	0.101771	0.0340247	0.694826	0.653118	0.669679	0.0962414	0.0685197	0.702137	0.722345	0.70496	0.130965	0.0104332	0.697476	0.752475	0.712576	0.139095	0.00479157	0.687818	0.690785	0.665195	0.0929576	0.0430057	0.671624	0.720574	0.678081	0.10557	0.0221635	0.688772	0.680077	0.668174	0.578095	0.650015	0.0764245	0.0237857	0.697338	0.66546	0.680435	0.675403	0.680567
8	141359539	cg26135849	TRAPPC9	Body	island	TRAPPC9_2	NA	0.481945	0.510195	0.496041	-0.165639	0.0449584	0.701687	0.666009	0.678504	0.016824	0.941866	0.654752	0.631449	0.637643	-0.0240376	0.856698	0.81168	0.840774	0.817047	0.155367	0.078607	0.641207	0.572598	0.60238	-0.0593006	0.505599	0.656783	0.651225	0.647322	-0.0143582	0.90834	0.547143	0.719359	0.764491	0.647327	0.664304	0.00262346	0.980031	0.709815	0.716694	0.69591	0.577861	0.670104
8	141359592	cg26308012	TRAPPC9	Body	island	TRAPPC9_2	NA	0.469874	0.477564	0.450645	-0.0627642	0.276923	0.57662	0.556084	0.55548	0.042106	0.662402	0.545611	0.563682	0.542287	0.0283135	0.723124	0.683744	0.730559	0.706028	0.192754	0.000601764	0.584189	0.625385	0.585796	0.0738768	0.182332	0.591006	0.611859	0.589124	0.0768062	0.162941	0.576506	0.553017	NA	0.490458	0.538223	0.024988	0.61501	0.559137	0.553007	0.577882	0.584666	0.564883
8	141359674	cg06565641	TRAPPC9	Body	shore	TRAPPC9_2	NA	0.708143	0.67033	0.689726	-0.0201564	0.881046	0.810518	0.814716	0.834574	0.125209	0.301862	0.814917	0.760985	0.80024	0.0898648	0.455812	0.894776	0.907449	0.918955	0.209365	0.0323917	0.766735	0.791441	0.771785	0.0632783	0.53796	0.790625	0.792135	0.792874	0.0837726	0.419057	0.719592	0.795974	0.823228	0.714144	0.77834	0.0687514	0.367762	0.817667	0.800094	0.787383	0.765886	0.81137
8	141359786	cg11256152	TRAPPC9	Body	shore	TRAPPC9_2	NA	0.672015	0.648702	0.662134	-0.0593674	0.53207	0.784134	0.809786	0.822414	0.101297	0.367672	0.747668	0.742603	0.760315	0.0381799	0.757944	0.891873	0.892502	0.91624	0.19487	0.0223588	0.770433	0.77982	0.776832	0.0565936	0.531335	0.775002	0.769524	0.781019	0.0603016	0.535528	0.732033	0.758788	0.785352	0.647864	0.746852	0.0254889	0.749953	0.796109	0.744529	0.766595	0.76707	0.789643
8	143751796	cg10596483	JRK	TSS1500	shore	PSCA	NA	0.0864037	0.0488857	0.0367434	-0.234836	0.458183	0.0805812	0.0831222	0.0413043	-0.230151	0.634515	0.669429	0.692275	0.68046	0.409021	0.223239	0.065943	0.0828897	0.0322913	-0.239037	0.548874	0.568985	0.614108	0.564832	0.293785	0.310141	0.0691431	0.0560098	0.0415859	-0.229495	0.480629	0.100911	0.0652036	0.0647821	0.756451	0.234174	-0.0369934	0.910404	0.0441595	0.0735643	0.100183	0.111278	0.0521889
8	143751801	cg24634471	JRK	TSS1500	shore	PSCA	NA	0.0392271	0.0385971	0.0538397	-0.248709	0.443206	0.0302636	0.0293275	0.0414508	-0.261098	0.58063	0.836996	0.786558	0.801824	0.499275	0.132831	0.0352417	0.0374669	0.0497065	-0.252843	0.534793	0.357877	0.443609	0.404999	0.10245	0.774455	0.0336102	0.0249023	0.0472812	-0.255268	0.437495	0.0290376	0.0379839	0.026491	0.794515	0.230143	-0.0724063	0.815543	0.0394666	0.0222515	0.0225189	0.0171221	0.0362849
10	121578137	cg02722214	INPP5F	Body	island	NA	INPP5Fv2_DMR	0.684638	0.68498	0.682058	-0.0103033	0.938285	0.766593	0.804196	0.781444	0.0890829	0.485557	0.751095	0.698802	0.721006	0.0286444	0.83327	0.77076	0.746163	0.754951	0.0625897	0.620917	0.707456	0.693791	0.696187	0.00382582	0.975006	0.718917	0.764695	0.736463	0.0441011	0.690181	0.638257	0.771629	0.731414	0.657837	0.696704	0.0043423	0.965868	0.712324	0.703244	0.696895	0.681669	0.69556
10	121578384	cg20365618	INPP5F	Body	island	NA	INPP5Fv2_DMR	0.631191	0.603727	0.61415	-0.0134862	0.924527	0.719483	0.695594	0.720021	0.0927194	0.514215	0.637326	0.654304	0.647343	0.01888	0.905456	0.678908	0.725035	0.70029	0.0725828	0.59154	0.680506	0.700184	0.682755	0.0563446	0.589515	0.701906	0.715436	0.710664	0.0842362	0.421662	0.693461	0.664024	0.643182	0.613625	0.659863	0.0323819	0.705815	0.62476	0.627758	0.608127	0.709472	0.648999
10	121578561	cg02857557	INPP5F	Body	shore	NA	INPP5Fv2_DMR	0.767291	0.766088	0.771199	0.0128961	0.91636	0.858547	0.852303	0.880483	0.12269	0.219333	0.823295	0.78493	0.815041	0.0562147	0.610727	0.860982	0.847109	0.860279	0.102013	0.306276	0.789318	0.752054	0.757745	0.000562876	0.996254	0.825381	0.839513	0.834189	0.0767244	0.397748	0.782023	0.805238	0.800415	0.804851	0.812948	0.0548047	0.406302	0.791571	0.772765	0.777255	0.816344	0.803342
10	121578639	cg25045785	INPP5F	Body	shore	NA	INPP5Fv2_DMR	0.736363	0.715333	0.720978	0.00315487	0.979048	0.798385	0.798472	0.793095	0.0752717	0.492287	0.806404	0.714655	0.753915	0.0360923	0.738401	0.742056	0.787023	0.759046	0.041223	0.722822	0.698392	0.719085	0.702005	-0.0158182	0.868156	0.746041	0.807143	0.768307	0.0504834	0.568354	0.767482	0.740855	0.730684	0.681682	0.725238	0.0074151	0.926942	0.760082	0.699767	0.698118	0.790239	0.732983
11	2019079	cg11753499	H19	TSS200	shore	NA	H19_DMR	0.711652	0.709534	0.711945	0.074626	0.0670808	0.702825	0.696194	0.703056	0.066044	0.167745	0.707492	0.682295	0.694988	0.0572897	0.251006	0.707421	0.747941	0.721542	0.0842958	0.0485025	0.727534	0.709427	0.703365	0.0673473	0.0938074	0.703799	0.723627	0.704454	0.0681033	0.0893429	0.739044	0.706879	0.717053	0.740775	0.734047	0.0969288	0.000430652	0.677107	0.699503	0.667733	0.761159	0.708317
11	2019090	cg13210239	H19	TSS200	shore	NA	H19_DMR	0.576182	0.579508	0.572528	0.00447781	0.954497	0.54605	0.602298	0.570311	0.00226018	0.989146	0.587867	0.580962	0.577504	0.00945371	0.911896	0.575138	0.631458	0.59563	0.0275795	0.728165	0.583961	0.567621	0.567898	-0.000151873	0.998177	0.584948	0.63587	0.599111	0.0310609	0.612541	0.673599	0.598905	0.599332	0.574089	0.60304	0.0349898	0.393595	0.557383	0.574341	0.582885	0.625153	0.578838
11	2019116	cg17985533	H19	TSS200	shore	NA	H19_DMR	0.72507	0.607051	0.651258	-0.00591884	0.931698	0.729221	0.653609	0.676715	0.0195376	0.835598	0.763612	0.718407	0.714506	0.0573291	0.255151	0.701872	0.671864	0.67039	0.013213	0.86358	0.621279	0.680603	0.629378	-0.0277994	0.550047	0.629608	0.632193	0.612143	-0.045034	0.31493	0.678049	0.721311	0.674812	0.685849	0.672816	0.0156392	0.686163	0.708778	0.696119	0.768506	0.701662	0.700695
11	2019129	cg15922305	H19	TSS200	shore	NA	H19_DMR	0.719863	0.728826	0.711012	0.076168	0.0563105	0.725354	0.688215	0.696986	0.0621422	0.198447	0.776993	0.752794	0.749714	0.114869	0.00450274	0.694296	0.748918	0.711279	0.0764344	0.076585	0.691589	0.697924	0.678727	0.043883	0.274427	0.716229	0.677482	0.681795	0.046951	0.261941	0.661314	0.724583	0.717318	0.71961	0.69465	0.0598063	0.0326969	0.733512	0.723444	0.708817	0.720746	0.711113
11	2019167	cg25289899	H19	TSS200	shore	NA	H19_DMR	0.599755	0.610785	0.598702	0.0588681	0.568596	0.612283	0.584002	0.593046	0.053212	0.758819	0.57251	0.641211	0.60078	0.060946	0.60959	0.592474	0.587391	0.585257	0.0454233	0.749504	0.550507	0.552258	0.546337	0.00650334	0.958101	0.612692	0.528014	0.564459	0.0246253	0.848018	0.56873	0.671685	0.626246	0.600587	0.610828	0.0709943	0.306571	0.621152	0.635153	0.640901	0.61358	0.621406
11	2019436	cg09701145	MIR675	TSS1500	shore	NA	H19_DMR	0.62043	0.625646	0.621718	0.0418262	0.0422859	0.622103	0.626437	0.623195	0.0433037	0.0509793	0.624108	0.643804	0.632492	0.0526003	0.0139668	0.617954	0.638243	0.626922	0.0470305	0.0280109	0.668055	0.627898	0.645502	0.0656101	0.00100254	0.639337	0.635249	0.635204	0.0553125	0.00403409	0.638428	0.62845	0.634976	0.583826	0.620184	0.0402922	0.00605659	0.655933	0.624026	0.652716	0.646561	0.643561
11	2019452	cg25437674	MIR675	TSS1500	shore	NA	H19_DMR	0.58332	0.5736	0.569915	0.0551208	0.0520017	0.584044	0.530306	0.544938	0.0302102	0.471842	0.566786	0.602344	0.576752	0.0614154	0.0426307	0.588382	0.64189	0.600775	0.0860689	0.00231616	0.618408	0.628764	0.606781	0.0933812	0.000589172	0.607194	0.611871	0.598176	0.0845569	0.00185798	0.649151	0.547161	0.578237	0.550352	0.577757	0.0630789	0.00226831	0.550757	0.57738	0.567014	0.620778	0.57692
11	2019568	cg17769238	H19	TSS1500	island	NA	H19_DMR	0.649366	0.655235	0.653215	0.0589846	0.0643893	0.674985	0.638904	0.66036	0.0663526	0.0543287	0.659821	0.689424	0.679582	0.084869	0.0127584	0.658263	0.716909	0.682926	0.0887552	0.00564551	0.701469	0.722498	0.705759	0.112868	0.000315023	0.698706	0.720846	0.710447	0.117259	0.000167136	0.700247	0.651749	0.654676	0.65157	0.67165	0.0775743	0.000338307	0.65729	0.674652	0.668504	0.700226	0.684782
11	2019587	cg04975775	H19	TSS1500	island	NA	H19_DMR	0.638209	0.673018	0.652939	0.0923521	0.0729408	0.66248	0.652268	0.655321	0.0947341	0.0990617	0.691132	0.690043	0.687518	0.126931	0.0164788	0.63717	0.678272	0.655617	0.0950298	0.0852796	0.668763	0.632308	0.647238	0.0866514	0.0756962	0.645035	0.621786	0.630494	0.0699073	0.174759	0.535187	0.645702	0.664281	0.612132	0.612921	0.0523342	0.191745	0.674503	0.65829	0.670617	0.647358	0.660665
11	2019606	cg15886040	H19	TSS1500	island	NA	H19_DMR	0.661446	0.654854	0.656274	0.0607844	0.123174	0.689153	0.675293	0.680461	0.084971	0.0413277	0.675256	0.688901	0.679943	0.0844532	0.0418632	0.655851	0.685638	0.669005	0.0735145	0.0793248	0.683204	0.709953	0.693342	0.0978521	0.00705678	0.653575	0.696118	0.672011	0.0765213	0.040463	0.613137	0.682356	0.677686	0.630073	0.649289	0.0537994	0.0536823	0.685955	0.671212	0.668787	0.703502	0.68059
11	2019624	cg10154633	H19	TSS1500	island	NA	H19_DMR	0.659006	0.644752	0.650647	0.0526167	0.00519695	0.645778	0.634497	0.639177	0.0411465	0.0380133	0.652941	0.677543	0.663884	0.065854	0.000509808	0.641322	0.675116	0.657104	0.0590742	0.00215435	0.637306	0.618946	0.626428	0.0283973	0.115157	0.640143	0.676687	0.65658	0.0585494	0.00117261	0.648118	0.657516	0.663385	0.611486	0.644036	0.0460053	0.000561732	0.663935	0.65256	0.674902	0.648068	0.658864
11	2019626	cg26469586	H19	TSS1500	island	NA	H19_DMR	0.587361	0.627586	0.603136	0.0713043	0.0148206	0.628138	0.557287	0.586377	0.0546256	0.104174	0.593661	0.605323	0.593782	0.0614571	0.0531664	0.629829	0.66723	0.638802	0.107024	0.000142381	0.61614	0.652268	0.618866	0.0883973	0.00130771	0.650999	0.673199	0.657732	0.127011	1.19e-05	0.648255	0.568516	0.577053	0.560766	0.586105	0.0544052	0.00784886	0.554411	0.595627	0.6011	0.675892	0.608266
11	2019655	cg24409677	H19	TSS1500	island	NA	H19_DMR	0.649279	0.65735	0.651776	0.0408126	0.04949	0.68086	0.641436	0.659906	0.0489423	0.0303497	0.662071	0.671125	0.665052	0.0540882	0.0112518	0.655041	0.684351	0.668346	0.0573828	0.00713998	0.648978	0.652737	0.648741	0.0377777	0.0533729	0.664702	0.66592	0.663267	0.0523035	0.00696824	0.657207	0.690855	0.647324	0.643802	0.658467	0.0475033	0.00105549	0.684549	0.658763	0.680859	0.706411	0.681294
11	2019667	cg16303279	H19	TSS1500	island	NA	H19_DMR	0.636927	0.622504	0.628054	0.045316	0.0543502	0.659734	0.603839	0.630332	0.0475935	0.0796621	0.654285	0.65316	0.651757	0.0690192	0.00358324	0.64765	0.664417	0.654338	0.0715999	0.00252786	0.60211	0.63149	0.614405	0.0316674	0.173803	0.628574	0.634578	0.629268	0.0465299	0.0360725	0.626894	0.637176	0.636147	0.598642	0.623215	0.0404774	0.0119019	0.653844	0.664722	0.664663	0.603791	0.645286
11	2019730	cg02694715	H19	TSS1500	island	NA	H19_DMR	0.620394	0.635824	0.627138	0.0406927	0.00247574	0.620741	0.622163	0.620678	0.0342326	0.0117869	0.614889	0.639611	0.626192	0.039747	0.00373088	0.635603	0.634125	0.634014	0.0475684	0.000352955	0.612737	0.631287	0.620716	0.0342706	0.00577366	0.61511	0.656987	0.634735	0.0482897	0.000363736	0.63745	0.626583	0.624052	0.592749	0.619235	0.0327897	0.000680612	0.620468	0.638295	0.630615	0.659099	0.63609
11	2019736	cg01977486	H19	TSS1500	island	NA	H19_DMR	0.717002	0.733596	0.735917	0.0403657	0.174194	0.748255	0.707716	0.742882	0.047767	0.172434	0.748638	0.731009	0.754333	0.0582854	0.0817409	0.740026	0.772216	0.761159	0.0656776	0.0262402	0.734939	0.757996	0.744881	0.0505312	0.0735096	0.762157	0.770161	0.774064	0.0793969	0.0042884	0.756515	0.728734	0.738103	0.690231	0.743692	0.0482853	0.0179846	0.704621	0.694144	0.723484	0.786589	0.743634
11	2019798	cg25838645	H19	TSS1500	island	NA	H19_DMR	0.606517	0.614182	0.609339	0.018037	0.416032	0.633797	0.627478	0.629669	0.0383675	0.0893034	0.647482	0.6411	0.642984	0.0516826	0.0133607	0.623551	0.664898	0.643107	0.0518054	0.0153993	0.635023	0.653624	0.642281	0.0509797	0.00712465	0.647926	0.688084	0.665942	0.0746408	0.000196969	0.690875	0.649121	0.610834	0.579016	0.631239	0.039937	0.0200938	0.640343	0.637149	0.639882	0.669291	0.645601
11	2019823	cg13581483	H19	TSS1500	island	NA	H19_DMR	0.6	0.57099	0.584566	0.0277472	0.0875856	0.602573	0.597656	0.599149	0.0423296	0.00860524	0.59867	0.59967	0.598005	0.0411856	0.0102208	0.587917	0.583709	0.585027	0.0282076	0.0953728	0.595557	0.570309	0.581669	0.0248502	0.105936	0.591224	0.612981	0.600614	0.0437953	0.00320944	0.600398	0.579085	0.591	0.544845	0.577842	0.0210226	0.0862499	0.578992	0.61175	0.601946	0.616697	0.601135
11	2019859	cg04088212	H19	TSS1500	island	NA	H19_DMR	0.699616	0.708275	0.700433	0.04735	0.125571	0.710529	0.727609	0.715943	0.0628596	0.0587094	0.729628	0.718906	0.720158	0.0670747	0.0385545	0.684265	0.752408	0.715139	0.0620562	0.0660057	0.719369	0.72579	0.716962	0.0638786	0.0249964	0.707602	0.741305	0.719186	0.0661028	0.0228063	0.748506	0.706551	0.69524	0.6831	0.704955	0.0518716	0.0144229	0.708444	0.692872	0.733839	0.740498	0.715887
11	2019862	cg01539474	H19	TSS1500	island	NA	H19_DMR	0.717314	0.698532	0.714596	0.072642	0.0439807	0.709919	0.705439	0.71799	0.0763819	0.0552753	0.690954	0.707707	0.70656	0.0641756	0.13163	0.701149	0.768709	0.736218	0.0943849	0.0140969	0.741657	0.74359	0.738436	0.0977286	0.00449977	0.740463	0.747673	0.746995	0.105977	0.00192603	0.767271	0.664963	0.680131	0.686261	0.709754	0.067939	0.00744641	0.684956	0.706724	0.709455	0.765661	0.730719
11	2019930	cg18362496	H19	TSS1500	shore	NA	H19_DMR	0.575041	0.608143	0.584961	0.087151	0.0150107	0.613949	0.596544	0.600628	0.102844	0.00438372	0.596376	0.647645	0.619724	0.12147	0.0012905	0.609606	0.645092	0.6145	0.116759	0.000951408	0.615071	0.642541	0.612765	0.116333	0.000595708	0.628883	0.630334	0.620803	0.124161	0.000272203	0.683957	0.569748	0.576315	0.529213	0.586816	0.0891016	0.00113387	0.55684	0.5977	0.611111	0.672118	0.611244
11	2019943	cg24605090	H19	TSS1500	shore	NA	H19_DMR	0.64777	0.654987	0.651748	0.0992195	0.0151148	0.660738	0.674582	0.673197	0.12081	0.00413502	0.634667	0.684602	0.662934	0.109966	0.0128491	0.662142	0.721472	0.688436	0.13598	0.00105769	0.660337	0.674737	0.656471	0.105247	0.00606314	0.677685	0.665392	0.668118	0.116632	0.00259274	0.72843	0.632022	0.655435	0.555339	0.646958	0.0945356	0.00260272	0.627442	0.649897	0.683435	0.703921	0.675119
11	2020028	cg04817190	H19	TSS1500	shore	NA	H19_DMR	0.675264	0.675996	0.671308	0.0435616	0.325031	0.67943	0.692747	0.682318	0.0545712	0.318479	0.71164	0.655919	0.679044	0.0512971	0.320141	0.66498	0.713157	0.685142	0.0573951	0.248977	0.637818	0.691407	0.658207	0.0304605	0.50199	0.665704	0.708945	0.680787	0.0530406	0.218321	0.691295	0.630335	0.612899	0.601338	0.63057	0.00282344	0.95431	0.707279	0.685094	0.767063	0.707329	0.712233
11	2020030	cg06749854	H19	TSS1500	shore	NA	H19_DMR	0.680008	0.705092	0.69722	0.0603652	0.11953	0.721207	0.655098	0.695577	0.0590641	0.229145	0.706657	0.704066	0.71305	0.075728	0.0791135	0.694822	0.755657	0.724825	0.0880514	0.0283884	0.698042	0.740462	0.712158	0.0765592	0.0383709	0.712308	0.706538	0.70799	0.0720819	0.0513973	0.747391	0.664234	0.682882	0.656702	0.69617	0.0594541	0.0268516	0.682514	0.678199	0.705228	0.760097	0.718885
11	2020036	cg24510613	H19	TSS1500	shore	NA	H19_DMR	0.652673	0.643789	0.64804	0.0673673	0.0687589	0.65197	0.641034	0.647824	0.0673812	0.111369	0.643089	0.661933	0.653776	0.0726137	0.0815603	0.652789	0.712013	0.676677	0.0960709	0.0106988	0.658477	0.713539	0.676137	0.0967502	0.00614642	0.684594	0.695429	0.68758	0.107955	0.00215699	0.725382	0.627617	0.636924	0.595709	0.650039	0.0694856	0.0095994	0.63304	0.649362	0.675298	0.704545	0.67345
11	2020101	cg16675558	H19	TSS1500	shore	NA	H19_DMR	0.829769	0.814029	0.844991	0.030824	0.529823	0.847341	0.843575	0.878845	0.0652827	0.22095	0.824152	0.831308	0.854677	0.0400413	0.47649	0.848202	0.850202	0.866954	0.0528273	0.321953	0.813175	0.855201	0.843267	0.0300522	0.531067	0.836901	0.834569	0.852155	0.0385512	0.435677	0.87713	0.812844	0.82729	0.754983	0.84392	0.0299469	0.423734	0.787117	0.806774	0.837432	0.88645	0.858109
11	2020104	cg03996735	H19	TSS1500	shore	NA	H19_DMR	0.80054	0.795065	0.791589	0.0537596	0.297979	0.812439	0.785249	0.793282	0.0554525	0.426658	0.772615	0.775251	0.767351	0.0295216	0.662962	0.794518	0.813526	0.798504	0.0606743	0.311566	0.717198	0.724001	0.713353	-0.0244761	0.663482	0.740184	0.780373	0.752017	0.0141872	0.84091	0.80564	0.779947	0.742014	0.748615	0.763459	0.0256292	0.545289	0.818847	0.798994	0.795482	0.819297	0.802702
11	2020129	cg27300742	H19	TSS1500	shore	NA	H19_DMR	0.707528	0.703908	0.711646	0.0961242	0.0717234	0.709393	0.716863	0.723644	0.108445	0.0668608	0.722779	0.701254	0.719894	0.104032	0.0871647	0.708302	0.780867	0.746049	0.130637	0.0192141	0.709914	0.725695	0.709804	0.095526	0.0621479	0.704786	0.730732	0.716655	0.1021	0.0476301	0.775176	0.652678	0.611554	0.6696	0.68313	0.06778	0.0968387	0.70803	0.666529	0.703075	0.759306	0.721484
11	2020279	cg25281616	H19	TSS1500	shore	NA	H19_DMR	0.613129	0.623892	0.615438	0.02515	0.595389	0.667421	0.651845	0.664067	0.0739812	0.105884	0.638787	0.651057	0.646044	0.0552891	0.268302	0.662775	0.717286	0.686289	0.0960616	0.0203891	0.661203	0.674026	0.656507	0.0674638	0.0830807	0.676226	0.656568	0.662239	0.0729502	0.0634764	0.718189	0.624599	0.646693	0.562792	0.641669	0.0514893	0.110076	0.613445	0.633267	0.657598	0.706078	0.659947
11	2020286	cg01895612	H19	TSS1500	shore	NA	H19_DMR	0.592702	0.586782	0.582372	0.0139597	0.795824	0.632379	0.617182	0.623239	0.0550581	0.307251	0.599011	0.625055	0.607999	0.0391854	0.471655	0.633309	0.680679	0.648255	0.0799445	0.0661126	0.639967	0.657413	0.634703	0.0676225	0.0877276	0.644354	0.666265	0.649571	0.0822047	0.0356089	0.710239	0.609378	0.580413	0.569708	0.617707	0.0494876	0.135909	0.608541	0.623911	0.62009	0.706441	0.64534
11	2020296	cg23476401	H19	TSS1500	shore	NA	H19_DMR	0.69805	0.650593	0.67375	0.0546599	0.42501	0.729236	0.717669	0.732654	0.113934	0.110649	0.709629	0.694614	0.704569	0.0851739	0.269129	0.728589	0.760529	0.742857	0.123904	0.0623922	0.666807	0.714254	0.675263	0.0574522	0.383253	0.700363	0.715125	0.700992	0.0828543	0.196071	0.73101	0.665521	0.680321	0.666453	0.691391	0.0724805	0.102924	0.647307	0.68221	0.702596	0.759717	0.706499
11	2020314	cg00237904	H19	TSS1500	shore	NA	H19_DMR	0.661246	0.614002	0.632798	0.0494824	0.470402	0.673908	0.692991	0.686793	0.103723	0.14972	0.678723	0.652063	0.664868	0.0812045	0.286135	0.669639	0.720132	0.687514	0.104261	0.122475	0.643616	0.686186	0.648836	0.0668333	0.289509	0.658521	0.701103	0.671202	0.0888581	0.149731	0.708167	0.616167	0.653011	0.633172	0.65498	0.0718446	0.10187	0.664617	0.666	0.678056	0.711062	0.687439
11	2020391	cg06765785	H19	TSS1500	shore	NA	H19_DMR	0.603072	0.607162	0.597539	0.0808444	0.103247	0.641656	0.619839	0.62813	0.111652	0.0380055	0.620855	0.634864	0.623703	0.106577	0.0501077	0.621468	0.643774	0.618215	0.101697	0.0524316	0.581786	0.633548	0.585708	0.0704417	0.155824	0.601169	0.657268	0.616334	0.10088	0.0369486	0.645469	0.605263	0.596836	0.59584	0.609343	0.0927803	0.00439111	0.604569	0.58725	0.61396	0.609627	0.602759
11	2020417	cg25821896	H19	TSS1500	shore	NA	H19_DMR	0.664839	0.634144	0.649779	0.0462033	0.134918	0.654447	0.660123	0.66067	0.0573357	0.0911762	0.635091	0.650602	0.643138	0.0390166	0.294865	0.654662	0.695402	0.668581	0.065073	0.0373644	0.689955	0.730871	0.704447	0.102119	0.000481878	0.681122	0.703203	0.690787	0.0882074	0.00253229	0.741085	0.669587	0.624657	0.610603	0.66732	0.0638718	0.00728413	0.601313	0.620437	0.647121	0.711236	0.650884
11	2020496	cg25574978	H19	TSS1500	shore	NA	H19_DMR	0.609406	0.598666	0.59895	0.0105231	0.859335	0.655088	0.622532	0.640018	0.0518356	0.378059	0.617817	0.619775	0.616224	0.0273458	0.648749	0.651123	0.674292	0.655094	0.066738	0.159202	0.61427	0.658757	0.621916	0.0347763	0.447132	0.642008	0.647082	0.637947	0.0505111	0.258375	0.691588	0.584623	0.600106	0.580315	0.614923	0.0266833	0.482453	0.578474	0.604356	0.636844	0.674176	0.627004
11	2020537	cg18454954	H19	TSS1500	shore	NA	H19_DMR	0.538924	0.527877	0.518573	0.0269156	0.318487	0.575791	0.544463	0.548343	0.0567208	0.0420886	0.533346	0.568837	0.53823	0.046089	0.131535	0.532627	0.591236	0.539814	0.0482637	0.0873685	0.58747	0.608641	0.578083	0.0878059	0.000378434	0.583165	0.606235	0.581623	0.0911318	0.000241388	0.597894	0.515207	0.538354	0.515218	0.533141	0.0415983	0.0271463	0.505203	0.531343	0.527711	0.608649	0.536565
11	2020549	cg25579157	H19	TSS1500	shore	NA	H19_DMR	0.547955	0.545315	0.546269	0.00503541	0.80238	0.559001	0.567917	0.563044	0.0218108	0.241687	0.535947	0.563504	0.549314	0.00808049	0.712339	0.564832	0.562138	0.563074	0.0218404	0.205214	0.572497	0.572812	0.571898	0.0306646	0.0283558	0.583069	0.578116	0.579843	0.0386093	0.00583988	0.597675	0.580642	0.540961	0.534892	0.563009	0.0217758	0.0828076	0.553996	0.552114	0.560682	0.577919	0.560701
11	2020556	cg02886509	H19	TSS1500	shore	NA	H19_DMR	0.530904	0.552354	0.540592	0.0209695	0.858775	0.600411	0.595312	0.595988	0.0763658	0.562381	0.551838	0.577281	0.563055	0.0434325	0.71517	0.571856	0.597868	0.583223	0.0636	0.598273	0.505887	0.479739	0.493021	-0.0266014	0.795847	0.519655	0.51415	0.516361	-0.00326153	0.981513	0.577221	0.602874	0.539686	0.541458	0.563842	0.0442191	0.533008	0.57176	0.590594	0.613309	0.556938	0.581795
11	2020560	cg02657360	H19	TSS1500	shore	NA	H19_DMR	0.570358	0.541356	0.542477	0.0834856	0.0864098	0.593879	0.604591	0.591839	0.132875	0.0087015	0.558155	0.570554	0.551845	0.0924487	0.0966666	0.570105	0.621746	0.577157	0.118283	0.0171869	0.545805	0.538558	0.513006	0.0554675	0.264933	0.553504	0.550244	0.531446	0.0736911	0.128357	0.611909	0.520094	0.519843	0.511447	0.530976	0.0721107	0.0347246	0.497722	0.51708	0.563582	0.629427	0.545266
11	2021243	cg22259242	MIR675	IGR	shore	NA	H19_DMR	0.62369	0.613572	0.615176	0.0657744	0.108925	0.649709	0.662984	0.65982	0.110608	0.00987529	0.671503	0.652602	0.665447	0.11561	0.00764395	0.629608	0.660728	0.634666	0.0853951	0.0491366	0.629873	0.671029	0.637312	0.0892522	0.0227535	0.670881	0.70137	0.684717	0.136437	0.000548483	0.683031	0.59509	0.604646	0.622975	0.628783	0.0795142	0.00453664	0.610261	0.610217	0.640925	0.660371	0.634523
11	2021658	cg19177307	MIR675	IGR	shore	NA	H19_DMR	0.665913	0.671603	0.671788	0.063017	0.0352804	0.691242	0.658992	0.681568	0.0730687	0.0216089	0.675151	0.68708	0.687279	0.0780015	0.0133912	0.665817	0.726781	0.69292	0.084271	0.00731045	0.701416	0.716408	0.70235	0.0948392	0.000939043	0.721918	0.728923	0.728194	0.120483	6.37e-05	0.724312	0.674477	0.661626	0.667361	0.691121	0.0824619	7.13e-05	0.640246	0.645466	0.666261	0.74264	0.683296
11	2021915	cg01585333	MIR675	IGR	shelf	NA	H19_DMR	0.579224	0.580249	0.578713	0.0124135	0.654596	0.624522	0.604276	0.613169	0.0468689	0.0599386	0.610869	0.58115	0.594715	0.0284152	0.310695	0.565726	0.593665	0.578779	0.0124796	0.732238	0.599128	0.616507	0.605618	0.0393187	0.0698721	0.557508	0.606657	0.580603	0.0143034	0.623202	0.602055	0.560422	0.589195	0.589113	0.584125	0.0178259	0.329814	0.560954	0.614532	0.575396	0.576223	0.580968
11	2022324	cg16574793	MIR675	IGR	shelf	NA	H19_DMR	0.614392	0.638966	0.624205	0.0156229	0.736058	0.676986	0.635914	0.659902	0.0515473	0.244738	0.625153	0.631724	0.626624	0.0174867	0.734444	0.633951	0.682111	0.649107	0.040555	0.349995	0.684281	0.677299	0.670203	0.0628229	0.0645208	0.694595	0.695414	0.693647	0.0860614	0.0109749	0.695866	0.638775	0.645285	0.648405	0.663211	0.0546746	0.0212141	0.616454	0.624916	0.644427	0.673982	0.644998
11	2022386	cg09452478	MIR675	IGR	shelf	NA	H19_DMR	0.562975	0.587738	0.566438	0.0289666	0.426731	0.608503	0.558248	0.57533	0.0380015	0.432947	0.58486	0.610756	0.591833	0.053902	0.174194	0.602413	0.622153	0.597181	0.0598042	0.0904252	0.628183	0.66618	0.633617	0.0974967	0.00189965	0.621232	0.637028	0.620244	0.0838726	0.0067078	0.633777	0.539102	0.599961	0.571523	0.583492	0.0461615	0.0555548	0.531484	0.535618	0.559224	0.638315	0.562266
11	2023450	cg02864690	MIR675	IGR	shelf	NA	H19_DMR	0.622098	0.619502	0.616899	0.0243861	0.503183	0.633651	0.619674	0.624425	0.0321582	0.509441	0.652466	0.649564	0.651402	0.0583618	0.115462	0.621704	0.682964	0.642116	0.0496653	0.171708	0.68198	0.690228	0.674811	0.0836032	0.00652958	0.673632	0.689531	0.677381	0.0858853	0.00531884	0.71032	0.595143	0.620025	0.587246	0.629365	0.0369741	0.162588	0.58826	0.625958	0.608406	0.710867	0.637528
11	2023865	cg20891060	MIR675	IGR	shelf	NA	H19_DMR	0.738402	0.749921	0.729633	0.0796173	0.0671812	0.744194	0.739595	0.729996	0.0799809	0.101199	0.762844	0.757443	0.743217	0.0932016	0.043987	0.806001	0.711525	0.745218	0.0952022	0.042801	0.677143	0.720781	0.683109	0.0330937	0.476616	0.706378	0.695223	0.684201	0.0341851	0.493421	0.715796	0.746126	0.665724	0.683422	0.691223	0.041208	0.21625	0.726464	0.721652	0.731558	0.65296	0.699081
11	2024126	cg19024989	MIR675	IGR	shelf	NA	H19_DMR	0.668691	0.667152	0.669086	0.0540463	0.674914	0.644715	0.623525	0.632499	0.0176867	0.952708	0.671745	0.683168	0.680632	0.0650955	0.649326	0.684253	0.729155	0.703434	0.0885021	0.546345	0.694857	0.735618	0.705555	0.0916884	0.397635	0.69276	0.716886	0.701447	0.0874584	0.461686	0.657724	0.66162	0.69497	0.679116	0.680712	0.0656868	0.442105	0.647495	0.652741	0.666707	0.718665	0.678864
11	2153991	cg02807948	INS-IGF2	Body	shore	NA	IGFNADMR2_DMR	0.580788	0.562974	0.562236	0.0480166	0.313753	0.553062	0.522732	0.522339	0.00825205	0.94894	0.541728	0.5513	0.532906	0.0182754	0.794984	0.561711	0.590835	0.556041	0.0418444	0.477379	0.512598	0.546803	0.500487	-0.01227	0.834672	0.557866	0.596846	0.562007	0.0489231	0.312315	0.631179	0.482604	0.513207	0.456415	0.508721	-0.00531424	0.925428	0.491641	0.482849	0.494621	0.573719	0.499664
11	2154074	cg12528452	INS-IGF2	Body	island	NA	IGFNADMR2_DMR	0.653251	0.529487	0.57718	-0.100971	0.0420452	0.656331	0.594185	0.602851	-0.0753	0.189543	0.623338	0.59086	0.583441	-0.0947099	0.0660365	0.615108	0.601724	0.586924	-0.091227	0.0708372	0.613348	0.399696	0.508774	-0.169377	0.000586603	0.625356	0.553903	0.565752	-0.112398	0.0124599	0.597619	0.644995	0.626697	0.592875	0.595226	-0.0829244	0.00963058	0.620023	0.773973	0.634538	0.628998	0.63657
11	2154113	cg13165070	INS-IGF2	Body	island	NA	IGFNADMR2_DMR	0.36792	0.363855	0.377115	-0.0439683	0.476944	0.381702	0.386576	0.394079	-0.0270042	0.817095	0.243082	0.336524	0.316075	-0.105009	0.0890833	0.398012	0.436845	0.424388	0.00330474	0.978023	0.338648	0.351884	0.365712	-0.0553716	0.326221	0.40799	0.367089	0.402082	-0.0190011	0.805167	0.438763	0.375967	0.386857	0.388276	0.406446	-0.0146374	0.783905	0.335503	0.410743	0.386306	0.391881	0.390823
11	2154132	cg11717189	INS-IGF2	Body	island	NA	IGFNADMR2_DMR	0.621424	0.60634	0.5977	0.146367	0.0237984	0.461097	0.430299	0.451835	0.00050111	0.998143	0.593804	0.510147	0.543563	0.0922297	0.231476	0.476448	0.543585	0.508543	0.0572094	0.523678	0.514625	0.40337	0.467372	0.0160381	0.848393	0.514116	0.372368	0.457721	0.00638767	0.951995	0.537329	0.573231	0.48218	0.48524	0.516375	0.0650411	0.177707	0.423188	0.518423	0.516667	0.566855	0.502043
11	2154255	cg07096953	INS-IGF2	Body	island	NA	IGFNADMR2_DMR	0.449941	0.494087	0.472826	0.126538	0.00125504	0.365128	0.331742	0.352923	0.00663474	0.951963	0.269043	0.395473	0.33927	-0.00701836	0.922669	0.359887	0.42664	0.396911	0.0506229	0.282398	0.281266	0.284756	0.295304	-0.0509839	0.174093	0.295493	0.276486	0.296757	-0.0495314	0.204685	0.429042	0.358655	0.310744	0.244599	0.340814	-0.00547416	0.910729	0.35713	0.361632	0.384539	0.301594	0.355624
11	2154386	cg02613624	INS-IGF2	Body	island	NA	IGFNADMR2_DMR	0.672623	0.690659	0.687126	0.0448955	0.252288	0.683397	0.694821	0.69805	0.05614	0.218852	0.650869	0.676443	0.667631	0.0248754	0.623489	0.651642	0.698087	0.668835	0.02662	0.625998	0.679218	0.71913	0.692443	0.0514657	0.172357	0.707701	0.722455	0.717467	0.0761817	0.0335941	0.745594	0.653361	0.644735	0.614445	0.671406	0.0293207	0.369434	0.607429	0.627464	0.651431	0.706241	0.654745
11	2154432	cg22956483	INS-IGF2	Body	shore	NA	IGFNADMR2_DMR	0.391956	0.407335	0.366831	0.0296869	0.315507	0.482845	0.402571	0.411755	0.074489	0.0303524	0.403281	0.448574	0.394413	0.0568862	0.0998111	0.427662	0.493239	0.423643	0.0867549	0.00654463	0.400543	0.454825	0.385541	0.0500037	0.0728006	0.426542	0.45015	0.404891	0.0692185	0.011029	0.473819	0.374858	0.424228	0.406482	0.395749	0.058801	0.00534216	0.330327	0.362462	0.398569	0.420338	0.34999
11	2154638	cg26401390	INS-IGF2	Body	shore	NA	IGFNADMR2_DMR	0.627284	0.623547	0.622977	0.0764752	0.00970812	0.672841	0.639605	0.659979	0.113657	0.00023244	0.576724	0.604929	0.583682	0.0367292	0.322651	0.617238	0.673519	0.635146	0.0887671	0.00342035	0.60205	0.638658	0.603166	0.0580574	0.0446897	0.605536	0.602148	0.591344	0.0459752	0.120636	0.67235	0.566522	0.591621	0.57615	0.600615	0.054264	0.0127725	0.555822	0.591011	0.591752	0.633276	0.592443
11	2154934	cg05384664	INS-IGF2	Body	shore	NA	IGFNADMR2_DMR	0.693582	0.696387	0.701566	0.0779045	0.0268584	0.717782	0.712419	0.727746	0.104381	0.00388028	0.706603	0.708502	0.717499	0.0934107	0.0126878	0.713185	0.726725	0.719858	0.0962998	0.00677427	0.698013	0.706221	0.69449	0.0721279	0.0325947	0.672867	0.690314	0.678847	0.0562246	0.115179	0.772881	0.631243	0.69	0.683457	0.704962	0.0814508	0.00173304	0.625317	0.664131	0.671206	0.741445	0.685353
11	2154952	cg00570518	INS-IGF2	Body	shore	NA	IGFNADMR2_DMR	0.616112	0.617441	0.613101	0.0391273	0.310893	0.684981	0.650093	0.673153	0.0993313	0.00783716	0.651208	0.663388	0.660048	0.0856069	0.0293701	0.644767	0.684671	0.657201	0.083294	0.0256819	0.649177	0.677576	0.651826	0.0791224	0.0191129	0.633103	0.647947	0.633042	0.060107	0.0920729	0.708298	0.569231	0.598221	0.610008	0.622745	0.0488571	0.0849784	0.576564	0.627195	0.601738	0.696764	0.629558
11	2168625	cg19642877	IGF2AS	Body	shelf	NA	IGFNADMR0_DMR	0.634111	0.628253	0.627756	0.0465609	0.192194	0.657665	0.627075	0.642133	0.0611964	0.130386	0.638307	0.610996	0.620939	0.0392205	0.371251	0.642615	0.67375	0.6478	0.0667345	0.0754022	0.661926	0.652715	0.641575	0.0616874	0.0673101	0.668284	0.657978	0.655034	0.0748993	0.0249771	0.729796	0.597973	0.626566	0.599913	0.63995	0.058886	0.0269188	0.636765	0.629688	0.627695	0.650466	0.639768
11	2720229	cg27119222	KCNQ1	Body	shore	NA	KvDMR_DMR	0.753041	0.740215	0.743478	0.0757895	0.128775	0.773621	0.735734	0.759878	0.0926193	0.0995694	0.747691	0.767881	0.754742	0.0866347	0.126472	0.78412	0.825081	0.80009	0.132529	0.00902297	0.738694	0.812761	0.75441	0.087945	0.0694353	0.742167	0.841469	0.779415	0.11266	0.0203661	0.827472	0.809971	0.781656	0.798161	0.809158	0.141608	3.01e-05	0.76699	0.752656	0.767163	0.838868	0.787287
11	2720463	cg00000924	KCNQ1	Body	island	NA	KvDMR_DMR	0.693954	0.692366	0.699184	0.140785	0.00018091	0.698812	0.670213	0.691993	0.133752	0.000410798	0.693341	0.710001	0.710304	0.151428	8.14e-05	0.690908	0.763131	0.727438	0.169094	1.3e-05	0.736914	0.719098	0.723083	0.165996	1.18e-05	0.724779	0.732872	0.731788	0.17444	3.72e-06	0.715351	0.682016	0.723852	0.7288	0.726359	0.168058	5.17e-09	0.674879	0.714286	0.686848	0.75507	0.721634
11	2720810	cg11297256	KCNQ1	Body	island	NA	KvDMR_DMR	0.59693	0.633769	0.612048	-0.0276048	0.567111	0.701058	0.651883	0.672734	0.0330813	0.643438	0.675712	0.708681	0.687214	0.0475612	0.349323	0.687683	0.735754	0.707216	0.0675627	0.145105	0.705287	0.693245	0.690291	0.0506375	0.215504	0.722222	0.723472	0.714242	0.0745887	0.0585146	0.704318	0.741902	0.716667	0.661667	0.700547	0.0608944	0.0356098	0.651051	0.620064	0.729377	0.722477	0.676068
11	2721207	cg14392746	KCNQ1	Body	island	NA	KvDMR_DMR	0.651207	0.694188	0.675651	0.122911	0.00690452	0.679395	0.62922	0.656891	0.104306	0.0293113	0.665616	0.671813	0.671661	0.118462	0.0114897	0.650228	0.718836	0.678738	0.126061	0.00559475	0.685109	0.745561	0.708454	0.157116	0.000377599	0.708343	0.720603	0.714539	0.162896	0.000160226	0.725675	0.660616	0.640089	0.629612	0.669819	0.117207	0.000146905	0.61519	0.684577	0.655424	0.705503	0.67312
11	2721243	cg12077660	KCNQ1OT1	TSS200	island	NA	KvDMR_DMR	0.541319	0.57892	0.559485	0.0239354	0.140173	0.556188	0.534018	0.544734	0.00918428	0.762229	0.564322	0.572697	0.567824	0.0322734	0.0476029	0.540863	0.570248	0.555123	0.0195731	0.304292	0.567957	0.554664	0.560528	0.0249778	0.0870855	0.550037	0.570036	0.559306	0.0237556	0.116897	0.538668	0.562466	0.538014	0.531603	0.542275	0.00672498	0.628748	0.550758	0.540425	0.571259	0.554424	0.553715
11	2721248	cg03401726	KCNQ1OT1	TSS200	island	NA	KvDMR_DMR	0.595446	0.60563	0.599676	0.0389905	0.0181412	0.607509	0.562488	0.584376	0.0236905	0.28989	0.576796	0.589935	0.582628	0.0219427	0.265955	0.556836	0.619815	0.58766	0.026975	0.203097	0.590119	0.567251	0.577607	0.016922	0.319353	0.584856	0.577172	0.580012	0.0193266	0.25781	0.583528	0.594918	0.587192	0.564459	0.581873	0.0211875	0.0719407	0.61295	0.590034	0.601814	0.564047	0.591631
11	2721336	cg16739686	KCNQ1OT1	TSS200	island	NA	KvDMR_DMR	0.70007	0.681171	0.687243	0.137434	0.000604312	0.722387	0.690128	0.703413	0.153604	0.000160385	0.706163	0.688487	0.693915	0.144106	0.000283673	0.64294	0.706383	0.67206	0.122251	0.00254291	0.666628	0.6262	0.642482	0.0926727	0.0119373	0.666742	0.678549	0.668632	0.118822	0.00130687	0.672048	0.702887	0.679004	0.661869	0.676262	0.126453	5.52e-06	0.700528	0.7199	0.689355	0.679565	0.694748
11	2721351	cg08359167	KCNQ1OT1	TSS200	island	NA	KvDMR_DMR	0.55898	0.597809	0.57748	0.0507134	0.0112565	0.570353	0.558688	0.563943	0.0371761	0.0822438	0.55477	0.576958	0.565122	0.0383553	0.0706062	0.537122	0.57175	0.553987	0.0272205	0.241874	0.55966	0.552515	0.555242	0.0284756	0.126296	0.566799	0.529088	0.547333	0.0205661	0.335022	0.549979	0.579782	0.562839	0.524633	0.553731	0.0269642	0.058844	0.551252	0.564943	0.572121	0.562917	0.562149
11	2721366	cg08446215	KCNQ1OT1	TSS200	island	NA	KvDMR_DMR	0.71494	0.748145	0.726745	0.157877	0.000867649	0.733605	0.692826	0.7099	0.141032	0.00321264	0.726834	0.715943	0.716881	0.148013	0.00159263	0.700642	0.740532	0.71673	0.147863	0.00175326	0.695988	0.685804	0.68503	0.116163	0.00727456	0.698272	0.649629	0.669075	0.100207	0.0234885	0.708402	0.704428	0.716164	0.66797	0.6956	0.126732	7.04e-05	0.713083	0.733135	0.71377	0.702008	0.712265
11	2721383	cg26104781	KCNQ1OT1	TSS200	island	NA	KvDMR_DMR	0.670692	NA	0.705256	0.127476	0.00673133	0.737598	0.679328	0.705005	0.127226	0.0074531	0.735203	0.747603	0.736471	0.158692	0.000546039	0.691447	0.748201	0.716099	0.13832	0.00298857	0.669407	0.669577	0.664821	0.0870413	0.0422654	0.688285	0.696009	0.687144	0.109365	0.0104316	0.690129	0.714727	0.721134	0.688695	0.700407	0.122627	8.02e-05	0.697353	0.735975	0.755127	0.692454	0.717162
11	2721409	cg02219360	KCNQ1OT1	TSS200	island	NA	KvDMR_DMR	0.651516	0.730259	0.687436	0.148303	0.00188036	0.669081	0.629098	0.647098	0.107965	0.027069	0.671094	0.671511	0.668521	0.129388	0.00576257	0.62657	0.697139	0.659585	0.120453	0.0116239	0.6502	0.630817	0.637307	0.0981741	0.0225168	0.640414	0.669797	0.651797	0.112664	0.00920436	0.65501	0.682263	0.651302	0.618866	0.649738	0.110606	0.000395278	0.65405	0.645453	0.643541	0.609973	0.636665
11	2721428	cg20699737	KCNQ1OT1	TSS1500	island	NA	KvDMR_DMR	0.651672	0.670689	0.658676	0.0872803	0.298387	0.677375	0.640921	0.657205	0.0858094	0.459924	0.641358	0.694562	0.665537	0.0941405	0.336735	0.646774	0.681199	0.661878	0.090482	0.368213	0.610436	0.685539	0.6448	0.0734044	0.377525	0.62946	0.697888	0.660365	0.0889686	0.29361	0.708943	0.656531	0.664819	0.043594	0.519674	-0.0517224	0.652934	0.673645	0.670906	0.662101	0.696472	0.673723
11	2721437	cg26547719	KCNQ1OT1	TSS1500	island	NA	KvDMR_DMR	0.583863	0.598318	0.590014	0.0628547	0.0282868	0.607459	0.598005	0.601769	0.0746093	0.0116268	0.597064	0.603137	0.598869	0.0717102	0.0152676	0.565824	0.613177	0.588661	0.0615021	0.0443546	0.610228	0.622561	0.614648	0.0874883	0.00112144	0.602199	0.612199	0.605653	0.0784937	0.00334693	0.608616	0.594639	0.596433	0.43393	0.557664	0.0305052	0.318237	0.594324	0.593068	0.584224	0.602007	0.592391
11	2721480	cg07595203	KCNQ1OT1	TSS1500	island	NA	KvDMR_DMR	0.503332	0.553102	0.527311	0.0898228	0.0110031	0.561144	0.539379	0.549193	0.111704	0.00159041	0.536063	0.539007	0.536523	0.0990347	0.00471695	0.536738	0.580354	0.557336	0.119848	0.000711297	0.525812	0.520701	0.522362	0.0848738	0.00816978	0.510365	0.517975	0.51361	0.0761212	0.0189968	0.570579	0.506141	0.501162	0.440786	0.504088	0.0665994	0.00918639	0.524223	0.543434	0.531409	0.542034	0.534303
11	2721591	cg09518720	KCNQ1OT1	TSS1500	island	NA	KvDMR_DMR	0.704287	0.725677	0.712531	0.116405	0.019393	0.689474	0.658459	0.672049	0.0759238	0.20901	0.665094	0.668522	0.66457	0.0684438	0.245109	0.582754	0.604772	0.592794	-0.0033314	0.975093	0.565821	0.624534	0.59341	-0.00271607	0.969304	0.65709	0.714036	0.682126	0.0860005	0.07575	0.718236	0.594471	0.605436	0.617243	0.631976	0.0358504	0.397222	0.682055	0.705988	0.637964	0.710282	0.682113
11	2721610	cg14958441	KCNQ1OT1	TSS1500	island	NA	KvDMR_DMR	0.586004	0.590231	0.581078	0.0802669	0.0126172	0.605717	0.581914	0.587575	0.0868291	0.00963376	0.597125	0.607341	0.597245	0.095964	0.00453856	0.577781	0.634212	0.590357	0.0896259	0.00613135	0.597746	0.627077	0.594614	0.0952203	0.00227408	0.638213	0.660432	0.643621	0.14397	1.03e-05	0.660902	0.544074	0.56315	0.569515	0.581352	0.0806688	0.000673768	0.52551	0.567555	0.569107	0.63879	0.572753
11	2721619	cg27323091	KCNQ1OT1	TSS1500	island	NA	KvDMR_DMR	0.599972	0.581586	0.589955	0.0516621	0.00488244	0.581453	0.567166	0.573707	0.0354146	0.0760361	0.617459	0.602609	0.608954	0.0706608	0.000120867	0.563993	0.59515	0.578955	0.0406622	0.0339719	0.577218	0.595109	0.58504	0.046747	0.00560266	0.58673	0.616298	0.600267	0.0619746	0.000395722	0.600903	0.577844	0.585852	0.542836	0.576077	0.0377839	0.00371899	0.580028	0.57872	0.60041	0.610197	0.591486
11	2721632	cg01873334	KCNQ1OT1	TSS1500	island	NA	KvDMR_DMR	0.722671	0.734139	0.723839	0.0514754	0.0901339	0.737636	0.714495	0.722523	0.0501593	0.15717	0.771489	0.753101	0.757117	0.0847528	0.00582188	0.716375	0.758786	0.733643	0.0612793	0.0582194	0.746139	0.766053	0.748933	0.0765695	0.0064402	0.737415	0.783872	0.753483	0.0811194	0.00478489	0.751362	0.721939	0.749352	0.709815	0.728924	0.05656	0.00554212	0.743304	0.735507	0.758949	0.75856	0.745289
11	2721799	cg05816130	KCNQ1OT1	TSS1500	island	NA	KvDMR_DMR	0.705708	0.708212	0.715773	0.113774	0.000842045	0.678465	0.669241	0.680356	0.0786143	0.0292475	0.717764	0.700561	0.719773	0.117308	0.00081192	0.711058	0.74033	0.726914	0.125009	0.000275086	0.743508	0.740603	0.740562	0.139864	4.36e-05	0.718129	0.741368	0.734231	0.133244	6.77e-05	0.748454	0.681154	0.675363	0.662988	0.702873	0.101028	3.03e-05	0.649517	0.690816	0.707028	0.764224	0.716739
11	2721817	cg14243741	KCNQ1OT1	TSS1500	island	NA	KvDMR_DMR	0.733023	0.751899	0.755467	0.115001	0.00250601	0.734894	0.701971	0.731884	0.0918303	0.0233079	0.733491	0.744706	0.753236	0.112342	0.00422792	0.74435	0.795643	0.777203	0.136912	0.000475305	0.76737	0.793918	0.783222	0.144055	0.000108796	0.783222	0.787766	0.795605	0.156158	3.16e-05	0.782162	0.705125	0.74813	0.698279	0.749196	0.108868	3.87e-05	0.689542	0.71309	0.738348	0.811075	0.755477
11	2721857	cg21137515	KCNQ1OT1	TSS1500	island	NA	KvDMR_DMR	0.690243	0.707288	0.70554	0.093741	0.0210139	0.73926	0.683576	0.723491	0.112008	0.00853017	0.713828	0.723548	0.729758	0.117535	0.00536441	0.71365	0.763234	0.740749	0.129058	0.00168203	0.735211	0.758813	0.744717	0.134254	0.00063569	0.748575	0.786255	0.774443	0.163656	4.64e-05	0.782108	0.670468	0.684327	0.652086	0.707334	0.0956976	0.000965704	0.693007	0.698138	0.67933	0.752387	0.71924
11	2721866	cg05740879	KCNQ1OT1	TSS1500	island	NA	KvDMR_DMR	0.704478	0.718468	0.719049	0.0766418	0.0481905	0.718426	0.699528	0.71969	0.0776737	0.0682407	0.734939	0.758617	0.760368	0.117518	0.00359688	0.721839	0.752536	0.738269	0.0959807	0.015134	0.773636	0.775306	0.773115	0.131996	0.000431031	0.760353	0.802696	0.788708	0.147296	0.000118946	0.78967	0.682839	0.700442	0.671347	0.722021	0.0797878	0.00373208	0.39851	0.431297	0.715693	0.784366	0.579245
11	2721952	cg01893176	KCNQ1OT1	TSS1500	island	NA	KvDMR_DMR	0.576911	0.588293	0.574483	0.0701846	0.0419739	0.605805	0.572958	0.582195	0.0780183	0.0369442	0.595647	0.599094	0.59127	0.0865077	0.0188675	0.59246	0.632582	0.597432	0.0932499	0.00719122	0.6332	0.65765	0.631505	0.128664	0.000174052	0.633641	0.633205	0.62488	0.121804	0.000292692	0.638861	0.564296	0.590991	0.530534	0.577613	0.0734847	0.0028966	0.566109	0.582384	0.580581	0.628929	0.588627
11	2721961	cg11993252	KCNQ1OT1	TSS1500	island	NA	KvDMR_DMR	0.58313	0.644362	0.612251	0.0164441	0.524065	0.624786	0.587372	0.605017	0.00921008	0.849824	0.609506	0.610874	0.608811	0.0130041	0.653868	0.611302	0.611465	0.610245	0.0144382	0.648042	0.634392	0.618512	0.624307	0.0285002	0.171178	0.620357	0.63647	0.626385	0.0305785	0.148236	0.653509	0.62619	0.638714	0.604781	0.62916	0.0333534	0.025549	0.595263	0.602723	0.622748	0.653579	0.617124
11	2722062	cg11666921	KCNQ1OT1	TSS1500	island	NA	KvDMR_DMR	0.472036	0.558271	0.514053	0.00432956	0.934836	0.527872	0.472542	0.500071	-0.00965293	0.910732	0.495439	0.504186	0.499837	-0.00988701	0.849827	0.424443	0.535933	0.480697	-0.0290267	0.565548	0.520138	0.478227	0.499235	-0.0104887	0.796643	0.510146	0.465541	0.488651	-0.0210731	0.599679	0.542614	0.518335	0.531794	0.494154	0.520662	0.0109386	0.720621	0.519868	0.520714	0.494364	0.488564	0.505872
11	2722073	cg26094482	KCNQ1OT1	TSS1500	island	NA	KvDMR_DMR	0.446984	0.517077	0.482206	0.0111846	0.676114	0.466792	0.488401	0.478017	0.00699667	0.883514	0.467877	0.45943	0.464509	-0.00651207	0.833168	0.49424	0.489631	0.492082	0.021061	0.401965	0.460643	0.476784	0.469541	-0.00147956	0.957016	0.473424	0.49247	0.48334	0.012319	0.609099	0.501058	0.492051	0.501628	0.432964	0.482231	0.0112102	0.555127	0.506732	0.492896	0.506358	0.510844	0.50409
11	2722076	cg26908876	KCNQ1OT1	TSS1500	island	NA	KvDMR_DMR	0.468822	0.555342	0.511413	0.0335426	0.360423	0.551546	0.510441	0.530176	0.0523052	0.178913	0.477225	0.456048	0.467784	-0.0100866	0.845498	0.465902	0.527419	0.496703	0.0188326	0.717829	0.506165	0.475953	0.491426	0.0135554	0.724045	0.497133	0.488708	0.493221	0.0153498	0.715717	0.499129	0.495196	0.533316	0.453369	0.495391	0.0175197	0.543139	0.530552	0.51357	0.508879	0.485611	0.509578
11	2722082	cg03422070	KCNQ1OT1	TSS1500	island	NA	KvDMR_DMR	0.719669	0.706232	0.71711	0.102872	0.00236241	0.713852	0.67709	0.701376	0.0874477	0.0112184	0.690909	0.705949	0.701675	0.0869746	0.0122115	0.715403	0.741394	0.725227	0.111101	0.000771056	0.728684	0.704588	0.704423	0.0914956	0.00398205	0.720881	0.741791	0.728177	0.114955	0.000316892	0.761645	0.688816	0.71542	0.653258	0.712278	0.0981993	4.36e-05	0.675193	0.70185	0.692553	0.751453	0.715108
11	2722084	cg15651941	KCNQ1OT1	TSS1500	island	NA	KvDMR_DMR	0.630301	0.666273	0.643695	0.0744176	0.127908	0.669408	0.625391	0.645361	0.076261	0.179645	0.65409	0.689305	0.668355	0.0986057	0.059966	0.62186	0.737435	0.669562	0.100352	0.0540747	0.662354	0.695808	0.661041	0.0930618	0.0384758	0.67358	0.737226	0.697403	0.129124	0.00430822	0.73808	0.610399	0.649079	0.584354	0.644652	0.0755071	0.0307253	0.603752	0.63263	0.640606	0.720916	0.651723
11	2722086	cg25306939	KCNQ1OT1	TSS1500	island	NA	KvDMR_DMR	0.640634	0.738338	0.690899	0.113759	0.00199673	0.657938	0.645239	0.650578	0.0736381	0.0399422	0.690379	0.685199	0.688882	0.111251	0.00123944	0.702869	0.740782	0.717433	0.140399	4.73e-05	0.681933	0.707779	0.680732	0.104897	0.00103684	0.696251	0.748164	0.718037	0.14196	2.97e-05	0.722808	0.632294	0.710727	0.606476	0.671817	0.0947807	0.000172022	0.654502	0.661781	0.680798	0.726425	0.68807
11	2722195	cg02798157	KCNQ1OT1	TSS1500	shore	NA	KvDMR_DMR	0.663349	0.66214	0.661914	0.111149	0.00015627	0.602478	0.552719	0.56685	0.016232	0.784946	0.642889	0.641186	0.639307	0.0881017	0.00429838	0.644157	0.685768	0.654512	0.103858	0.000335001	0.651163	0.696868	0.659472	0.110066	0.000103353	0.618313	0.665436	0.630971	0.0813101	0.00382167	0.694369	0.610504	0.620015	0.593617	0.629814	0.0791654	0.000156064	0.584042	0.581271	0.642969	0.67966	0.622906
11	2722258	cg27604721	KCNQ1OT1	TSS1500	shore	NA	KvDMR_DMR	0.704958	0.736892	0.720887	0.112323	0.0145648	0.688807	0.656662	0.672458	0.0641382	0.269217	0.754744	0.69742	0.725621	0.116596	0.0195593	0.700295	0.751977	0.718701	0.110238	0.0181819	0.74921	0.734335	0.727308	0.12002	0.00493503	0.675899	0.726175	0.689825	0.0822672	0.0677038	0.731828	0.620348	0.663029	0.693051	0.678058	0.0695674	0.0308389	0.639911	0.6781	0.709493	0.736062	0.696469
13	48892551	cg27182551	RB1	Body	shore	RB1	RB1_DMR	0.742019	0.736819	0.752046	0.0343255	0.567322	0.822701	0.820678	0.851767	0.13457	0.0118697	0.786007	0.788022	0.808461	0.0902872	0.122701	0.838081	0.844289	0.858026	0.140455	0.00750333	0.772808	0.795008	0.786802	0.0702758	0.170757	0.860332	0.86692	0.88394	0.167173	0.000624294	0.828104	0.77039	0.798323	0.727722	0.802797	0.085245	0.0155239	0.780215	0.787553	0.720786	0.812227	0.797836
13	48892948	cg19427472	RB1	Body	island	RB1	RB1_DMR	0.693164	0.70114	0.704038	0.0331903	0.502505	0.733771	0.717726	0.740247	0.0697396	0.175213	0.702791	0.711148	0.716486	0.0451066	0.414156	0.750955	0.771658	0.766635	0.0958097	0.0302189	0.726194	0.769314	0.746163	0.0765051	0.0700684	0.744295	0.789363	0.775131	0.105189	0.011423	0.765779	0.696912	0.750372	0.676926	0.736818	0.0660772	0.0300216	0.696984	0.725085	0.693728	0.817246	0.750637
13	48893174	cg13431205	RB1	Body	island	RB1	RB1_DMR	0.624655	0.60993	0.61201	0.0965958	0.0198938	0.661768	0.643266	0.654107	0.138873	0.00127569	0.646921	0.647331	0.646343	0.130504	0.00235295	0.680574	0.676674	0.670933	0.155685	0.000232698	0.649512	0.680362	0.65085	0.136884	0.000675074	0.685771	0.677032	0.67648	0.162306	7.96e-05	0.671806	0.625877	0.641472	0.672462	0.657718	0.142445	1.28e-06	0.579524	0.635187	0.630694	0.717366	0.645031
13	48893376	cg03085377	RB1	Body	island	RB1	RB1_DMR	0.610342	0.613864	0.605812	0.124612	0.0247184	0.669687	0.668201	0.672306	0.19133	0.000935768	0.610272	0.651881	0.627448	0.14588	0.0127332	0.63908	0.690376	0.654356	0.173368	0.00211881	0.633284	0.673195	0.637127	0.157497	0.00299827	0.681878	0.726093	0.701267	0.221476	7.43e-05	0.708993	0.590176	0.625232	0.619157	0.63734	0.156261	4.92e-05	0.58613	0.590734	0.606127	0.722953	0.628878
13	48893727	cg18481241	RB1	Body	island	RB1	RB1_DMR	0.6398	0.624378	0.628109	0.145673	0.000651533	0.655985	0.648668	0.653083	0.170743	0.000115537	0.665952	0.690395	0.681391	0.198518	1.02e-05	0.641643	0.697286	0.660197	0.17791	4.94e-05	0.671023	0.655032	0.64772	0.166688	6.72e-05	0.648036	0.714965	0.676313	0.195131	9.39e-06	0.656189	0.630657	0.58668	0.626999	0.625934	0.143547	1.39e-06	0.631893	0.633915	0.619621	0.729708	0.659618
13	48893968	cg16153267	RB1	Body	shore	RB1	RB1_DMR	0.451634	0.418899	0.406854	0.0538209	0.232743	0.424804	0.429703	0.393409	0.040269	0.574142	0.444832	0.378457	0.378034	0.0245465	0.710046	0.42214	0.478503	0.412065	0.0592646	0.270821	0.433759	0.454506	0.403791	0.0523682	0.239691	0.450596	0.418536	0.400147	0.04862	0.317836	0.41391	0.408558	0.378146	0.421981	0.380342	0.0275069	0.453047	0.374096	0.389581	0.38405	0.433345	0.369735
13	48894214	cg25676335	RB1	Body	shore	RB1	RB1_DMR	0.737942	0.768106	0.766081	0.0843519	0.116302	0.778785	0.747821	0.782782	0.101546	0.090515	0.75662	0.757099	0.772333	0.0901751	0.142032	0.732572	0.809639	0.776819	0.0952382	0.107321	0.760494	0.797608	0.778858	0.0983669	0.0556463	0.759845	0.773603	0.772183	0.0914077	0.0801396	0.760784	0.746139	0.742462	0.730888	0.761171	0.0795787	0.0257807	0.71095	0.734421	0.743507	0.836112	0.774711
13	48894382	cg00059930	RB1	Body	shore	RB1	RB1_DMR	0.587289	0.59272	0.582916	0.0364473	0.371424	0.626816	0.590896	0.604992	0.0586471	0.196771	0.612548	0.602042	0.602736	0.0557297	0.217022	0.638105	0.677793	0.649467	0.103063	0.00568988	0.655963	0.670829	0.651714	0.106574	0.0028664	0.653303	0.665189	0.654297	0.108953	0.0026681	0.663172	0.573573	0.603006	0.561491	0.599235	0.0528373	0.0499036	0.576926	0.574814	0.589901	0.692912	0.610404
13	48894595	cg26119796	RB1	Body	shore	RB1	RB1_DMR	0.601192	0.594374	0.590066	0.095136	0.122709	0.605205	0.565843	0.576528	0.0817569	0.305873	0.566792	0.565377	0.553991	0.0585719	0.452097	0.580493	0.637401	0.591931	0.0971964	0.159016	0.648841	0.635268	0.623961	0.130512	0.0248463	0.620016	0.621101	0.607489	0.113917	0.0569427	0.616974	0.554676	0.56906	0.579553	0.575367	0.0805378	0.0526137	0.57242	0.563855	0.548605	0.655627	0.582563
13	48895173	cg19254235	RB1	Body	shore	RB1	RB1_DMR	0.696187	0.666183	0.681597	0.0929688	0.105973	0.698765	0.648064	0.676989	0.0887816	0.20901	0.654256	0.641102	0.645656	0.0566574	0.442568	0.701101	0.784089	0.741839	0.153436	0.00968495	0.735486	0.712808	0.714191	0.127038	0.0204975	0.705083	0.72927	0.713228	0.125755	0.021272	0.725392	0.672419	0.652612	0.606167	0.667949	0.0795603	0.0489731	0.582645	0.636747	0.669972	0.755296	0.666036
13	48895241	cg26740195	RB1	Body	shore	RB1	RB1_DMR	0.589735	0.579149	0.576456	0.0479289	0.233825	0.603276	0.580516	0.585058	0.0567209	0.253956	0.567527	0.591532	0.57075	0.0417587	0.406993	0.636267	0.663093	0.639813	0.111466	0.00520209	0.65553	0.670493	0.651139	0.124023	0.00103409	0.638396	0.665205	0.64593	0.118588	0.00170888	0.676027	0.577508	0.578575	0.560289	0.596352	0.0679769	0.0160774	0.561515	0.585482	0.589842	0.692258	0.608857
13	48895318	cg27026713	RB1	Body	shore	RB1	RB1_DMR	0.667648	0.661064	0.660308	0.0226864	0.770533	0.684498	0.657523	0.670887	0.0336316	0.777531	0.703908	0.697368	0.701919	0.0638153	0.391928	0.69081	0.735145	0.705031	0.0675408	0.366405	0.665297	0.689762	0.660318	0.0239686	0.737724	0.705733	0.634124	0.659133	0.0223973	0.785822	0.710292	0.684654	0.71551	0.618064	0.686036	0.0485648	0.303389	0.632269	0.683893	0.671396	0.721943	0.683214
13	48895478	cg07880715	RB1	Body	shore	RB1	RB1_DMR	0.752108	0.706578	0.738123	0.0734892	0.0801946	0.731669	0.734765	0.747272	0.083122	0.0686109	0.745511	0.768369	0.771866	0.106791	0.0142595	0.754433	0.775814	0.76944	0.104991	0.0123374	0.797855	0.798711	0.799945	0.136568	0.000578653	0.781091	0.810621	0.804609	0.141013	0.000488268	0.797609	0.736996	0.754517	0.73133	0.771804	0.1073	0.000109529	0.753458	0.757097	0.744867	0.836161	0.793713
13	111062247	cg18114040	COL4A2	Body	open_sea	COL4A2	NA	0.406307	0.41267	0.379272	0.0341257	0.720781	0.458415	0.412239	0.403625	0.0581969	0.652962	0.478056	0.484807	0.457878	0.11195	0.186801	0.356596	0.424017	0.345462	0.00038159	0.998454	0.567142	0.578553	0.546806	0.203106	0.00340656	0.570323	0.515262	0.520769	0.177027	0.0130314	0.472017	0.476566	0.392812	0.406066	0.415725	0.0705714	0.208894	0.415662	0.455133	0.396201	0.395154	0.394466
13	111062266	cg08959039	COL4A2	Body	open_sea	COL4A2	NA	0.528729	0.519897	0.523854	0.0364548	0.506976	0.550402	0.553195	0.551026	0.0636266	0.314487	0.628196	0.592699	0.608187	0.120788	0.0165705	0.50759	0.499148	0.503319	0.0159198	0.854757	0.646774	0.658879	0.648734	0.161334	0.000442241	0.585063	0.619673	0.599557	0.112157	0.0138425	0.575542	0.606574	0.510108	0.509602	0.549361	0.0619617	0.0818797	0.590509	0.553	0.557522	0.531915	0.557316
13	111062287	cg11096515	COL4A2	Body	open_sea	COL4A2	NA	0.637918	0.631013	0.631574	0.0954065	0.0743069	0.624808	0.602725	0.60921	0.0731001	0.274708	0.713868	0.686463	0.706083	0.16924	0.00147077	0.593862	0.602791	0.580032	0.0439153	0.555766	0.715724	0.745195	0.724416	0.189503	0.000201685	0.728517	0.762533	0.747417	0.212278	4.71e-05	0.698802	0.632085	0.602116	0.6254	0.641703	0.105579	0.00323585	0.616718	0.640501	0.636319	0.657766	0.641801
13	115000149	cg21025488	CDC16	TSS1500	island	CDC16	NA	0.20435	0.19484	0.213631	0.0079912	0.93424	0.182904	0.144851	0.176886	-0.0287544	0.834947	0.108768	0.123785	0.137174	-0.0684665	0.379763	0.0952491	0.138582	0.13418	-0.0714601	0.370016	0.0960901	0.102134	0.13189	-0.0737501	0.241145	0.134754	0.125217	0.159348	-0.0462926	0.530435	0.126502	0.172836	0.126959	0.161133	0.164271	-0.0413689	0.419739	0.19489	0.140265	0.237596	0.0702576	0.176857
13	115000162	cg24890222	CDC16	TSS200	island	CDC16	NA	0.120755	0.137432	0.178336	0.0313279	0.589019	0.160412	0.140393	0.185794	0.0387865	0.644781	0.187102	0.162677	0.21723	0.0702227	0.224772	0.144195	0.0580205	0.14616	-0.000848167	0.994158	0.109479	0.115985	0.170775	0.0237672	0.672607	0.121302	0.0598368	0.157964	0.0109565	0.880083	0	0.174116	0.142066	0.101093	0.154673	0.00766569	0.884433	0.173042	0.195396	0.176959	0.0259563	0.18764
14	101192852	cg14092276	DLK1	TSS1500	island	DLK1	NA	0.726685	0.6805	0.696975	0.140854	0.0444194	0.596694	0.613214	0.593255	0.0371793	0.793503	0.680956	0.687296	0.6766	0.11994	0.130642	0.645186	0.655276	0.6306	0.0745083	0.396436	0.681217	0.639238	0.633115	0.0783174	0.262976	0.591989	0.592471	0.569157	0.0140586	0.892655	0.642807	0.638498	0.660331	0.520768	0.610189	0.0541087	0.341089	0.631882	0.666227	0.632078	0.616462	0.634011
14	101192860	cg18373878	DLK1	TSS1500	island	DLK1	NA	0.7217	0.70969	0.712038	0.00673198	0.920873	0.751669	0.733473	0.748485	0.0435573	0.522923	0.766196	0.820546	0.797544	0.0916008	0.064156	0.77071	0.780715	0.770061	0.0647941	0.20177	0.764165	0.742327	0.734951	0.0307726	0.520546	0.727784	0.780961	0.740661	0.0361264	0.48385	0.740468	0.737775	0.750328	0.678419	0.731213	0.0260208	0.495196	0.785397	0.785946	0.743089	0.683929	0.757666
14	101192913	cg10528576	DLK1	TSS1500	island	DLK1	NA	0.538408	0.53633	0.532712	0.0112126	0.940419	0.465847	0.486675	0.478686	-0.0428131	0.841332	0.488415	0.534145	0.510715	-0.0107843	0.95101	0.650609	0.552184	0.591602	0.0701026	0.626007	0.429312	0.509233	0.474011	-0.0474883	0.670971	0.369127	0.35747	0.385904	-0.135595	0.161773	0.390823	0.64134	0.579747	0.40012	0.506903	-0.0145965	0.893224	0.580862	0.559848	0.466702	0.414581	0.507997
14	101290556	cg00764369	MEG3	IGR	island	MEG3	MEG3_DMR	0.811291	0.814372	0.807689	0.0829871	0.0108409	0.777006	0.796205	0.782789	0.0580877	0.116054	0.838932	0.786983	0.807588	0.0828861	0.0155476	0.815129	0.843005	0.824021	0.0993189	0.0025133	0.77408	0.743352	0.751117	0.0264152	0.442091	0.790449	0.820868	0.797778	0.0730763	0.0171589	0.810904	0.826644	0.795464	0.776754	0.797615	0.0729129	0.000896241	NA	0.832443	0.778061	0.839367	0.812715
14	101290717	cg10515315	MEG3	IGR	island	MEG3	MEG3_DMR	0.620136	0.623203	0.618505	0.0500032	0.208659	0.653093	0.61717	0.635202	0.0669153	0.134787	0.622916	0.63261	0.625888	0.056945	0.224613	0.631791	0.680376	0.647177	0.0787974	0.05285	0.66683	0.687075	0.666369	0.0992332	0.00670164	0.666251	0.706667	0.684608	0.117197	0.00157036	0.69029	0.602252	0.625584	0.60954	0.634589	0.0662298	0.0125964	0.602642	0.632882	0.63567	0.692217	0.646338
14	101290867	cg15991553	MEG3	IGR	island	MEG3	MEG3_DMR	0.665685	0.655999	0.660378	0.0171013	0.706088	0.685266	0.651153	0.671371	0.0284221	0.649887	0.690293	0.677537	0.687193	0.0434653	0.345407	0.673413	0.734884	0.699726	0.0565628	0.175308	0.731449	0.714522	0.71248	0.0704582	0.0430202	0.729804	0.714577	0.719904	0.0775763	0.025513	0.712832	0.658034	0.67299	0.629058	0.67343	0.0303237	0.289658	0.681534	0.692008	0.638997	0.710224	0.689453
14	101291068	cg23870378	MEG3	TSS1500	shore	MEG3	MEG3_DMR	0.655923	0.627579	0.638893	0.0863182	0.0203077	0.699462	0.670978	0.691312	0.139036	0.000396689	0.684928	0.679489	0.685737	0.132789	0.000647166	0.698242	0.738394	0.715483	0.163156	4.18e-05	0.693408	0.706152	0.689226	0.138118	0.000198846	0.68096	0.721826	0.698143	0.146805	8.93e-05	0.671202	0.628452	0.664387	0.645466	0.656607	0.104247	4.29e-05	0.640335	0.667128	0.66428	0.702539	0.675888
14	101291100	cg14034270	MEG3	TSS1500	shore	MEG3	MEG3_DMR	0.813027	0.79137	0.818522	0.0551818	0.0925785	0.80892	0.814269	0.836543	0.0736813	0.0302462	0.870771	0.818986	0.870221	0.106411	0.00193001	0.837899	0.880495	0.874498	0.111271	0.000727675	0.819838	0.847155	0.837608	0.0752947	0.0124449	0.823511	0.878335	0.864461	0.10189	0.00136574	0.852191	0.80597	0.804696	0.813855	0.842287	0.0790768	0.000301954	0.819928	0.826093	0.808992	0.844479	0.850335
14	101291136	cg16567044	MEG3	TSS1500	shore	MEG3	MEG3_DMR	0.558619	0.550809	0.542684	0.050635	0.158096	0.571627	0.51361	0.527858	0.0356772	0.470479	0.588623	0.59116	0.582716	0.0901507	0.0159253	0.596918	0.63269	0.600013	0.107978	0.0013062	0.639559	0.632761	0.620571	0.129809	8.89e-05	0.599299	0.59072	0.581302	0.0903464	0.00601134	0.597888	0.552711	0.536328	0.534957	0.548657	0.056674	0.0181121	0.535546	0.539372	0.550262	0.619579	0.556635
14	101291180	cg10540302	MEG3	TSS1500	shore	MEG3	MEG3_DMR	0.50791	0.51676	0.494715	0.028451	0.337808	0.533578	0.51964	0.509125	0.0428233	0.191233	0.557329	0.56015	0.547076	0.0803508	0.00665751	0.568204	0.599675	0.564959	0.0988238	0.000471288	0.570677	0.602324	0.565187	0.100343	0.000213066	0.582412	0.588563	0.571043	0.10604	0.000159517	0.583709	0.540072	0.509097	0.504662	0.524777	0.058665	0.00426597	0.49688	0.52102	0.52857	0.598447	0.528567
14	101291288	cg02313552	MEG3	TSS1500	shore	MEG3	MEG3_DMR	0.650202	0.717866	0.681154	-0.0103811	0.837001	0.759518	0.744936	0.748849	0.0573134	0.172388	0.779501	0.751563	0.761482	0.0699466	0.0718837	0.756318	0.737753	0.743691	0.0521552	0.201767	0.741778	0.692966	0.712311	0.0207759	0.604855	0.754395	0.780503	0.7616	0.0700643	0.0379763	0.722149	0.713275	0.73422	0.697573	0.713826	0.0222903	0.446552	0.75198	0.715542	0.730055	0.73888	0.731187
14	101291410	cg02982753	MEG3	TSS1500	shore	MEG3	MEG3_DMR	0.659015	0.622901	0.639236	0.0858891	0.0133467	0.635236	0.629221	0.631108	0.0779747	0.0334352	0.644105	0.658918	0.65245	0.0986595	0.00562943	0.640547	0.700683	0.662882	0.109684	0.00195156	0.656261	0.673157	0.651747	0.0998293	0.00272809	0.67198	0.652536	0.655949	0.103752	0.0017144	0.693563	0.619033	0.663025	0.618568	0.65305	0.0999121	4.15e-05	0.601149	0.640149	0.628893	0.669862	0.639287
14	101291440	cg02888166	MEG3	TSS1500	shore	MEG3	MEG3_DMR	0.621706	0.645192	0.631967	0.0230291	0.271461	0.651066	0.644838	0.646611	0.037673	0.0884893	0.689262	0.659323	0.672383	0.0634455	0.00185739	0.66306	0.672435	0.666254	0.0573158	0.00426553	0.653714	0.65999	0.654617	0.0456792	0.0133654	0.666603	0.698671	0.68028	0.071342	0.000226528	0.649416	0.685562	0.678458	0.623948	0.657759	0.0488211	0.000785842	0.673469	0.666197	0.667934	0.693153	0.67344
14	101291459	cg24089209	MEG3	TSS1500	shore	MEG3	MEG3_DMR	0.623059	0.652062	0.636718	0.0583295	0.0735836	0.651996	0.630333	0.642038	0.0639024	0.077856	0.660528	0.657312	0.661467	0.0826446	0.0200424	0.663308	0.701453	0.677028	0.0987891	0.00277899	0.663365	0.710255	0.677791	0.100716	0.00140089	0.666314	0.716856	0.690305	0.11302	0.000501632	0.701083	0.635647	0.637659	0.649011	0.661761	0.08352	0.000184444	0.616872	0.633406	0.625214	0.699081	0.64955
14	101291469	cg16738180	MEG3	TSS1500	shore	MEG3	MEG3_DMR	0.654992	0.641717	0.649126	0.0518146	0.105598	0.677273	0.661338	0.675167	0.0780882	0.0164107	0.658828	0.681129	0.674786	0.0769793	0.022007	0.683849	0.726866	0.703846	0.106642	0.000772957	0.69733	0.730232	0.709072	0.113025	0.000209199	0.696068	0.7329	0.717142	0.120902	0.000133143	0.674476	0.659311	0.647151	0.650053	0.664737	0.0675596	0.00120616	0.610233	0.628893	0.663281	0.722838	0.663972
14	101291500	cg19643803	MEG3	TSS1500	shore	MEG3	MEG3_DMR	0.602996	0.618132	0.605884	0.03317	0.267796	0.641303	0.634468	0.63798	0.0654914	0.0325061	0.625909	0.649031	0.636799	0.063606	0.0476645	0.639064	0.684729	0.653362	0.0807603	0.00553363	0.673097	0.695505	0.674317	0.102963	0.00027925	0.67014	0.690488	0.677276	0.10566	0.000213959	0.690702	0.641299	0.647984	0.613475	0.653114	0.0805427	7.01e-05	0.609288	0.629	0.644598	0.697372	0.650767
14	101291571	cg10943497	MEG3	TSS1500	shore	MEG3	MEG3_DMR	0.728381	0.723256	0.721152	0.00867631	0.798988	0.732097	0.711004	0.717975	0.00550014	0.93808	0.769608	0.740951	0.750068	0.0375928	0.211189	0.743951	0.755954	0.745738	0.0332623	0.273803	0.754499	0.73091	0.736021	0.0235459	0.374024	0.754601	0.825609	0.782211	0.069736	0.00543957	0.753048	0.749678	0.73139	0.702195	0.729143	0.0166675	0.438472	0.725649	0.736348	0.723796	0.792691	0.739757
14	101291602	cg10065153	MEG3	TSS1500	shore	MEG3	MEG3_DMR	0.707118	0.701961	0.699198	0.062727	0.163062	0.72579	0.695266	0.711947	0.0757528	0.139441	0.709908	0.69182	0.69573	0.0588368	0.285259	0.72586	0.738751	0.721569	0.0852326	0.0733208	0.725334	0.72588	0.703403	0.0681444	0.119547	0.725338	0.69309	0.69357	0.0579867	0.205358	0.725241	0.656119	0.718807	0.715154	0.705754	0.069395	0.0233351	0.671558	0.69693	0.664752	0.735955	0.695164
14	101291687	cg09280976	MEG3	TSS1500	shore	MEG3	MEG3_DMR	0.671117	0.643024	0.657062	0.0421998	0.247863	0.72722	0.697404	0.723398	0.108851	0.00306698	0.725749	0.694956	0.719219	0.103901	0.0057456	0.740823	0.779832	0.764736	0.150007	4.69e-05	0.72948	0.714922	0.715601	0.102022	0.00279825	0.742294	0.732985	0.740318	0.126508	0.000286691	0.728377	0.655042	0.646002	0.666865	0.681134	0.0664549	0.00653118	0.66789	0.679227	0.689324	0.710506	0.697091
14	101291829	cg22940816	MEG3	TSS1500	shore	MEG3	MEG3_DMR	0.566046	0.573695	0.560307	0.0518872	0.0625054	0.593594	0.582321	0.580679	0.0723049	0.0110974	0.572725	0.581163	0.568021	0.0591037	0.0554778	0.575995	0.621386	0.581904	0.0735651	0.00863311	0.604896	0.654991	0.614695	0.107639	0.000124323	0.631893	0.62541	0.619929	0.112632	4.27e-05	0.629549	0.517581	0.584715	0.570296	0.571788	0.0635256	0.00233178	0.541857	0.554214	0.55285	0.640186	0.569483
14	101291856	cg14070323	MEG3	TSS1500	shore	MEG3	MEG3_DMR	0.712577	0.78866	0.744369	0.1114	0.000784756	0.749328	0.680302	0.710742	0.0777736	0.0227123	0.781219	0.763834	0.766371	0.133403	3.4e-05	0.730577	0.726766	0.724359	0.0913908	0.00378949	0.700469	0.683432	0.685587	0.0526183	0.0779089	0.747763	0.763454	0.747689	0.11472	0.000141481	0.746553	0.736357	0.734549	0.715808	0.728484	0.0955155	1.22e-05	0.719689	0.723799	0.719748	0.793859	0.73493
14	101291891	cg14119337	MEG3	TSS1500	shore	MEG3	MEG3_DMR	0.498939	0.524965	0.511626	0.0561862	0.0407396	0.533341	0.464243	0.498764	0.043324	0.216197	0.499885	0.53438	0.516736	0.0612965	0.0358837	0.489053	0.531219	0.50996	0.0545206	0.0640001	0.531139	0.517742	0.52377	0.0683306	0.00699657	0.507967	0.568652	0.53698	0.0815399	0.00212138	0.527954	0.494988	0.4909	0.490936	0.50108	0.0456406	0.0140678	0.524536	0.523475	0.534493	0.551609	0.532683
14	101291933	cg20952167	MEG3	TSS1500	shore	MEG3	MEG3_DMR	0.565419	0.586172	0.57439	0.0687389	0.0197287	0.576822	0.565047	0.569938	0.0642869	0.0400539	0.567989	0.587731	0.576382	0.070731	0.0209794	0.570144	0.579358	0.573667	0.068016	0.0241049	0.552932	0.562925	0.556596	0.050945	0.0666705	0.576409	0.639172	0.605238	0.099587	0.000538818	0.626726	0.560022	0.563171	0.561419	0.576302	0.0706517	0.000621374	0.578889	0.603491	0.60246	0.607782	0.596538
14	101291997	cg12967319	MEG3	TSS1500	shore	MEG3	MEG3_DMR	0.65703	0.627885	0.64223	0.10408	0.00172998	0.658392	0.611865	0.635446	0.0974509	0.00437955	0.663901	0.652915	0.661442	0.122813	0.000277026	0.679035	0.7119	0.692254	0.15424	7.55e-06	0.673785	0.691192	0.673113	0.136317	3.38e-05	0.686276	0.708601	0.697437	0.160449	3.08e-06	0.675555	0.626333	0.628745	0.646727	0.64942	0.111406	1.63e-06	0.620093	0.650972	0.669702	0.710773	0.671347
14	101292128	cg04304932	MEG3	TSS1500	island	MEG3	MEG3_DMR	0.648742	0.697294	0.670945	0.0760879	0.00213763	0.673791	0.662746	0.666685	0.0718275	0.0030152	0.686171	0.658624	0.670376	0.0755194	0.00173816	0.624426	0.665665	0.643585	0.0487283	0.0573662	0.66544	0.652945	0.656272	0.0614145	0.00537263	0.667682	0.674097	0.668199	0.0733423	0.00100669	0.659095	0.643554	0.686234	0.624642	0.651776	0.0569189	0.000661293	0.689268	0.657583	0.669853	0.646897	0.664403
14	101292149	cg04576764	MEG3	TSS1500	island	MEG3	MEG3_DMR	0.665936	0.716755	0.688528	0.0733777	0.00871068	0.683497	0.692877	0.685916	0.0707648	0.0113834	0.713948	0.730005	0.718883	0.103732	0.000157679	0.670859	0.699191	0.682786	0.0676352	0.0150214	0.68172	0.672388	0.673233	0.0580825	0.0213319	0.66377	0.673299	0.665235	0.0500843	0.0525046	0.639609	0.692392	0.721997	0.681472	0.681562	0.0664108	0.000650491	0.680434	0.691726	0.68246	0.650044	0.674207
14	101292306	cg25836301	MEG3	TSS200	island	MEG3	MEG3_DMR	0.70652	0.695507	0.70699	0.102704	0.0183102	0.695823	0.683657	0.697208	0.0932635	0.0495746	0.703461	0.700238	0.709456	0.104739	0.0247555	0.700587	0.760386	0.730744	0.126577	0.0045094	0.744651	0.755692	0.746928	0.144007	0.000660997	0.713329	0.776598	0.748604	0.145392	0.000645365	0.746071	0.688587	0.698899	0.655226	0.707342	0.103237	0.000503781	0.648054	0.68714	0.665947	0.768146	0.703476
14	101292392	cg09926418	MEG3	TSS200	island	MEG3	MEG3_DMR	0.714642	0.743084	0.739305	0.121399	0.00190839	0.713676	0.713132	0.725112	0.107615	0.00820215	0.743414	0.733085	0.75167	0.133335	0.000799232	0.731308	0.757235	0.746773	0.129058	0.00120845	0.750458	0.763034	0.75513	0.138568	0.000275824	0.718297	0.766975	0.746932	0.130105	0.000595387	0.762734	0.687248	0.732326	0.713881	0.738085	0.120405	1.18e-05	0.719183	0.717375	0.721898	0.759165	0.745259
14	101292643	cg23176399	MEG3	Body	island	MEG3	MEG3_DMR	0.621323	0.59905	0.605497	0.0796179	0.0243583	0.61536	0.608719	0.608287	0.082576	0.0295005	0.720948	0.706879	0.724647	0.198337	5.24e-07	0.62468	0.65201	0.626707	0.100962	0.00466205	0.65732	0.660912	0.646159	0.12169	0.000438465	0.655537	0.675375	0.660752	0.136047	0.000102988	0.694639	0.596376	0.604297	0.620619	0.631323	0.105627	3.93e-05	0.588053	0.612614	0.611891	0.67255	0.624349
14	101292680	cg05711886	MEG3	Body	island	MEG3	MEG3_DMR	0.603674	0.611205	0.605843	0.0318806	0.148001	0.617568	0.599211	0.607044	0.0330812	0.212723	0.592876	NA	0.595699	0.021736	0.424091	0.60873	0.639663	0.622665	0.0487022	0.0331295	0.606455	0.599673	0.60092	0.0269569	0.209379	0.608185	0.644942	0.624121	0.050158	0.0158561	0.655717	0.605149	0.620707	0.612675	0.621528	0.0475654	0.00158467	0.625628	0.631549	0.632222	0.609679	0.622978
14	101292872	cg15419911	MEG3	Body	island	MEG3	MEG3_DMR	0.677443	0.660991	0.667114	0.0556326	0.0246844	0.683061	0.649752	0.664674	0.0531928	0.0480952	0.68447	0.6607	0.670317	0.0588356	0.0234118	0.654916	0.69158	0.671361	0.0598795	0.0199017	0.651862	0.655648	0.650645	0.039164	0.0969013	0.666748	0.651209	0.656252	0.0447703	0.0584537	0.674464	0.66117	0.669473	0.638079	0.658919	0.0474372	0.00436891	0.64379	0.662	0.660681	0.668913	0.657253
14	101292967	cg14245102	MEG3	Body	island	MEG3	MEG3_DMR	0.480769	0.527036	0.502777	0.0335371	0.680817	0.574369	0.494247	0.531786	0.0625457	0.544085	0.614418	0.549385	0.572415	0.103175	0.175211	0.469904	0.589535	0.527203	0.0579633	0.53383	0.477186	0.490234	0.485942	0.0167016	0.840742	0.531775	0.515804	0.52075	0.05151	0.494849	0.48227	0.5256	0.566054	0.423902	0.500274	0.0310336	0.599656	0.593005	0.581481	0.568043	0.476936	0.552781
14	101293090	cg15373285	MEG3	Body	island	MEG3	MEG3_DMR	0.62415	0.594163	0.604501	0.0532705	0.11576	0.611467	0.597661	0.599836	0.0488456	0.251762	0.621126	0.621241	0.618659	0.0669292	0.0701322	0.620354	0.665191	0.632132	0.0810495	0.0202001	0.656489	0.686294	0.660843	0.110996	0.000688848	0.673783	0.653318	0.658987	0.108896	0.000830325	0.683787	0.573863	0.596923	0.584438	0.609771	0.0587141	0.0169202	0.570649	0.6098	0.608928	0.678458	0.619708
14	101293450	cg14123427	MEG3	Body	island	MEG3	MEG3_DMR	0.524506	0.531248	0.512436	0.0061738	0.88015	0.576952	0.533661	0.54283	0.0366357	0.336723	0.546105	0.54398	0.531314	0.0245241	0.508067	0.553782	0.604872	0.559778	0.0536038	0.0740043	0.561244	0.595866	0.55616	0.0512847	0.0634977	0.58057	0.61823	0.58719	0.0821155	0.00312747	0.607349	0.511295	0.532931	0.516931	0.533573	0.0274517	0.247366	0.493174	0.516458	0.533034	0.591258	0.52538
14	101293726	cg15101633	MEG3	Body	island	MEG3	MEG3_DMR	0.58101	0.60125	0.584424	0.0128977	0.730778	0.628133	0.55714	0.58626	0.0149231	0.81937	0.58417	0.630321	0.60274	0.0307168	0.425601	0.622074	0.650515	0.624808	0.0533665	0.0838524	0.638387	0.676133	0.644772	0.0745567	0.00770227	0.650911	0.662868	0.651638	0.0811907	0.00420632	0.661644	0.559141	0.588097	0.578843	0.595411	0.0240269	0.340101	0.564414	0.588761	0.578188	0.653542	0.596335
14	101293856	cg26374305	MEG3	Body	island	MEG3	MEG3_DMR	0.6947	0.762469	0.710356	0.110586	0.0356894	0.655885	0.702725	0.668185	0.0684148	0.32021	0.665215	0.618615	0.629814	0.030043	0.680959	0.715266	0.717196	0.702193	0.102422	0.0637495	0.619465	0.596948	0.597881	-0.00188915	0.979951	0.684042	0.688778	0.66663	0.0668597	0.208851	0.645587	0.710405	0.701294	0.720684	0.679539	0.0797687	0.0273009	0.67479	0.688595	0.678087	0.679599	0.666743
14	101294147	cg08698721	MEG3	Body	island	MEG3	NA	0.688796	0.701542	0.702901	0.0303661	0.638017	0.70779	0.710106	0.721435	0.0493278	0.558838	0.663057	0.681314	0.677629	0.00472437	0.962113	0.694603	0.748399	0.722552	0.0502479	0.494813	0.674162	0.73182	0.697623	0.0263244	0.672951	0.695894	0.717642	0.708535	0.0369596	0.563094	0.72247	0.740577	0.659291	0.695857	0.717592	0.045134	0.280649	0.647132	0.641095	0.762245	0.738785	0.709825
14	101294430	cg04291079	MEG3	Body	island	MEG3	NA	0.930589	0.905233	0.94541	0.0358782	0.334454	0.911655	0.919352	0.949277	0.0403573	0.416989	0.916606	0.927564	0.951151	0.0411968	0.329157	0.917488	0.923938	0.944208	0.034782	0.455006	0.885499	0.888077	0.893224	-0.0154322	0.70851	0.888144	0.921327	0.919736	0.0106369	0.832067	0.928781	0.920212	0.880513	0.911002	0.939618	0.0302335	0.263462	0.882791	0.881245	0.934772	0.921796	0.936269
14	101370989	cg06804177	MEG8	Body	open_sea	NA	MEG8_DMR	0.725359	0.794416	0.753993	0.151427	5.29e-05	0.698191	0.720935	0.705766	0.1032	0.00414333	0.739278	0.694789	0.712182	0.109616	0.00220602	0.732915	0.688537	0.70651	0.103944	0.00372533	0.674212	0.690041	0.676176	0.0736103	0.024737	0.661064	0.729217	0.689069	0.0865025	0.0106268	0.683501	0.696081	0.708885	0.66909	0.685754	0.0831877	0.000439663	0.702597	0.699116	0.692237	0.721821	0.700587
15	45314789	cg06424894	SORD	TSS1500	shore	SORD	NA	0.44383	0.441697	0.415553	-0.00916025	0.92622	0.289037	0.271295	0.223012	-0.201772	0.00208643	0.488823	0.523367	0.486099	0.0607616	0.450555	0.523541	0.577732	0.526325	0.10167	0.156324	0.451204	0.467804	0.420897	-0.00227421	0.980675	0.520636	0.516953	0.494968	0.0716366	0.30395	0.580606	0.51481	0.488824	0.456556	0.496818	0.0720932	0.1244	0.399697	0.446843	0.509378	0.3193	0.395589
15	45314915	cg22023531	SORD	TSS1500	shore	SORD	NA	0.443263	0.457206	0.424401	-0.05626	0.56244	0.356674	0.284181	0.27229	-0.208311	0.0165349	0.560976	0.553348	0.543271	0.0619029	0.566417	0.560424	0.594643	0.555828	0.0751869	0.503809	0.479505	0.468171	0.437522	-0.041684	0.663792	0.582057	0.559322	0.55181	0.0724421	0.443709	0.581372	0.580012	0.583605	0.480214	0.548693	0.0679922	0.292951	0.410744	0.454823	0.515703	0.271458	0.391778
15	45314933	cg27073142	SORD	TSS1500	shore	SORD	NA	0.234708	0.23958	0.244449	-0.111289	0.139214	0.174909	0.151196	0.170251	-0.185487	0.0163114	0.335995	0.379301	0.361575	0.00583799	0.966058	0.331641	0.361613	0.350171	-0.00556623	0.97228	0.243514	0.226818	0.246124	-0.109614	0.126217	0.336779	0.35193	0.349663	-0.00607471	0.959596	0.369574	0.447693	0.427459	0.319151	0.393686	0.0379483	0.56114	0.287299	0.292706	0.373336	0.0868979	0.266543
15	45314943	cg08414676	SORD	TSS1500	shore	SORD	NA	0.465317	0.498261	0.482011	0.00424112	0.950736	0.430954	0.431098	0.431966	-0.0458037	0.473454	0.51992	0.514433	0.51686	0.0390899	0.481176	0.518175	0.529078	0.523278	0.0455079	0.419806	0.423929	0.446261	0.43674	-0.0410302	0.361496	0.437192	0.482517	0.460747	-0.0170229	0.775552	0.509642	0.495445	0.516311	0.494792	0.503953	0.0261835	0.467486	0.509116	0.511795	0.523925	0.393726	0.485343
15	99408636	cg19322380	IGF1R	Body	open_sea	IGF1R	IGF1R_DMR	0.754745	0.74537	0.744098	0.0367435	0.678188	0.739289	0.74749	0.74493	0.0379337	0.794861	0.79655	0.751135	0.769495	0.0616743	0.504839	0.718666	0.746753	0.719856	0.0124767	0.930471	0.754876	0.772629	0.740392	0.0342072	0.680538	0.733392	0.756508	0.72635	0.019706	0.849365	0.797609	0.707583	0.719386	0.676139	0.72268	0.0155149	0.828592	0.721098	0.801488	0.692685	0.788007	0.755838
15	99408804	cg21746425	IGF1R	Body	open_sea	IGF1R	IGF1R_DMR	0.61073	0.588506	0.59752	0.0421255	0.644881	0.576856	0.595607	0.584721	0.0293267	0.866865	0.635461	0.653798	0.641293	0.0858984	0.353933	0.590107	0.633652	0.609646	0.0542518	0.626393	0.606446	0.608509	0.60355	0.0481555	0.55939	0.571451	0.605652	0.585692	0.0302973	0.766521	0.598729	0.563957	0.558975	0.540584	0.563954	0.00855982	0.916166	0.637523	0.621737	0.609094	0.641558	0.624964
15	99408958	cg12553689	IGF1R	Body	open_sea	IGF1R	IGF1R_DMR	0.675958	0.699034	0.692706	0.0748873	0.256669	0.723521	0.692851	0.719669	0.102138	0.175679	0.722703	0.701463	0.722021	0.103676	0.157981	0.719369	0.738884	0.729811	0.112001	0.10245	0.727283	0.72529	0.721261	0.104742	0.0868179	0.720063	0.758985	0.74411	0.127159	0.0358478	0.692337	0.662532	0.648137	0.623209	0.662319	0.0447165	0.380837	0.67703	0.705149	0.683236	0.73161	0.711962
15	99409194	cg07615383	IGF1R	Body	open_sea	IGF1R	IGF1R_DMR	0.557246	0.597216	0.575575	0.0624427	0.365198	0.575066	0.573304	0.573068	0.0599364	0.548521	0.545928	0.579703	0.56173	0.0485979	0.563501	0.557499	0.593451	0.57428	0.061148	0.476662	0.569433	0.557994	0.562008	0.0488761	0.472332	0.562535	0.587868	0.573382	0.0602497	0.39217	0.506765	0.565625	0.55398	0.53199	0.539067	0.0259347	0.650896	0.584057	0.639581	0.56625	0.553045	0.584694
15	99409360	cg00098799	IGF1R	Body	open_sea	IGF1R	IGF1R_DMR	0.661139	0.723688	0.682728	0.101159	0.234466	0.658821	0.637802	0.642747	0.0611771	0.673434	0.624749	0.676503	0.641601	0.0600317	0.580642	0.649867	0.677388	0.656111	0.0745414	0.505232	0.670592	0.681785	0.665204	0.0836348	0.316825	0.617971	0.693435	0.645732	0.0641621	0.500498	0.660464	0.630417	0.614588	0.631964	0.628393	0.0468231	0.493905	0.668619	0.718911	0.641615	0.722463	0.680912
15	99409411	cg13812291	IGF1R	Body	open_sea	IGF1R	IGF1R_DMR	0.707233	0.774791	0.750079	0.111669	0.145313	0.740961	0.735739	0.752492	0.114429	0.206252	0.741276	0.746593	0.756075	0.117273	0.181321	0.731249	0.789596	0.763236	0.124874	0.131688	0.73047	0.775683	0.748281	0.111176	0.128177	0.738295	0.754761	0.748408	0.110833	0.13647	0.710096	0.700041	0.719656	0.731016	0.727282	0.0891204	0.0909858	0.709006	0.773375	0.70311	0.750665	0.749076
15	99409506	cg03380198	IGF1R	Body	open_sea	IGF1R	IGF1R_DMR	0.702224	0.688229	0.694725	0.126046	0.256497	0.682109	0.650354	0.66647	0.0978625	0.557848	0.675134	0.68335	0.678486	0.109146	0.410827	0.639764	0.701302	0.657885	0.089029	0.543492	0.714867	0.69269	0.688853	0.121466	0.258211	0.68666	0.669498	0.667533	0.0996874	0.395453	0.653987	0.676494	0.631446	0.6658	0.659055	0.0903856	0.260019	0.675602	0.680295	0.667093	0.66692	0.67828
15	99409942	cg25404375	IGF1R	Body	open_sea	IGF1R	NA	0.630553	0.634862	0.628153	0.0598005	0.455376	0.544849	0.507002	0.525312	-0.0430404	0.76152	0.609035	0.648206	0.624313	0.0559604	0.554021	0.524506	0.569998	0.546076	-0.0222765	0.866216	0.621604	0.636018	0.622987	0.0546343	0.47677	0.460728	0.530308	0.495412	-0.0729412	0.353147	0.671624	0.578921	0.456585	0.543722	0.559658	-0.00869427	0.916646	0.499244	0.621779	0.554342	0.632746	0.573981
15	99409948	cg17074431	IGF1R	Body	open_sea	IGF1R	NA	0.729432	0.735229	0.742777	0.0515477	0.33196	0.709091	0.685424	0.706725	0.0158588	0.898626	0.760464	0.734735	0.762575	0.0707673	0.235675	0.706814	0.720119	0.711699	0.0204185	0.808008	0.763438	0.772707	0.768134	0.0780551	0.103503	0.7328	0.735119	0.737234	0.0466797	0.397603	0.765704	0.705272	0.679224	0.718496	0.730131	0.0390954	0.325732	0.678062	0.730858	0.672529	0.766518	0.726376
15	99409957	cg11544420	IGF1R	Body	open_sea	IGF1R	NA	0.673865	0.679527	0.680727	0.0499305	0.30879	0.636228	0.653706	0.64629	0.015696	0.888087	0.679961	0.68767	0.690102	0.0587278	0.302702	0.64956	0.679624	0.656611	0.0257486	0.715529	0.697663	0.729081	0.707653	0.07808	0.0772838	0.658497	0.680616	0.665273	0.0352832	0.510578	0.676277	0.625572	0.603032	0.647227	0.641764	0.0111121	0.807855	0.629934	0.681007	0.625832	0.719545	0.672808
16	3345463	cg07116631	ZNF75A	IGR	island	TIGD7	NA	0.58541	0.592111	0.587792	-0.0109122	0.853022	0.591058	0.617585	0.603428	0.00472384	0.970217	0.661643	0.595513	0.627108	0.0284037	0.622996	0.680763	0.671609	0.674503	0.0757991	0.094649	0.661213	0.675637	0.665644	0.0669402	0.0956986	0.654477	0.712081	0.680314	0.0816096	0.0438476	0.635877	0.621567	0.674584	0.56935	0.623918	0.0252134	0.494096	0.62015	0.60743	0.618963	0.664567	0.626337
16	3345604	cg08555866	ZNF75A	IGR	island	TIGD7	NA	0.741415	0.769174	0.747732	-0.0473985	0.33684	0.774088	0.789371	0.775297	-0.0198337	0.848067	0.885922	0.788211	0.827385	0.0322543	0.617915	0.864722	0.835099	0.841401	0.0462701	0.449615	0.835253	0.828831	0.815505	0.0203749	0.707067	0.851243	0.868533	0.845274	0.0501434	0.307337	0.861219	0.819417	0.82213	0.742073	0.800227	0.00509655	0.922653	0.811582	0.79156	0.826395	0.853219	0.810381
16	3414983	cg27295850	MTRNR2L4	IGR	island	MTRNR2L4	NA	0.391035	0.431488	0.412181	0.0134547	0.823716	0.492536	0.469153	0.480997	0.0822702	0.0942127	0.370018	0.372586	0.372858	-0.0258692	0.669685	0.408768	0.422245	0.416267	0.0175402	0.814752	0.406371	0.386215	0.397842	-0.00088521	0.988755	0.340631	0.323654	0.334579	-0.0641481	0.140612	0.40125	0.421524	0.444253	0.435143	0.426416	0.0276893	0.443501	0.387394	0.402116	0.445391	0.458363	0.424015
16	3415077	cg09999114	MTRNR2L4	IGR	island	MTRNR2L4	NA	0.416553	0.410482	0.382887	0.0647116	0.445702	0.443	0.408715	0.39219	0.0738867	0.547236	0.211001	0.260658	0.179935	-0.138724	0.114298	0.357452	0.442008	0.35502	0.037105	0.775759	0.442802	0.422282	0.390925	0.0744726	0.35832	0.387908	0.39533	0.353886	0.0372298	0.716562	0.421105	0.371125	0.481438	0.366228	0.386599	0.068585	0.256453	0.273062	0.306148	0.358785	0.423314	0.309274
16	3415166	cg03853794	MTRNR2L4	IGR	island	MTRNR2L4	NA	0.0676617	0.0822972	0.116528	0.0302361	0.462668	0.145333	0.165465	0.181453	0.0951613	0.0122386	0.0700935	0.0575123	0.102439	0.0161472	0.767654	0.0597668	0.132437	0.128396	0.0421038	0.377194	0.149313	0.0855503	0.15891	0.0726174	0.037917	0.0646275	0.0840373	0.116872	0.0305796	0.462863	0.0818182	0.0709949	0.122347	0.135099	0.133503	0.0472104	0.0713608	0.0773906	0.116988	0.0948363	0.10303	0.126047
16	3415256	cg02898051	MTRNR2L4	IGR	shore	MTRNR2L4	NA	0.214551	0.194723	0.155899	-0.0353352	0.649705	0.338259	0.329511	0.288385	0.096652	0.221175	0.169184	0.17758	0.119061	-0.0729289	0.364692	0.253686	0.342349	0.242404	0.0512418	0.578414	0.294206	0.297367	0.24182	0.051957	0.459956	0.340923	0.279199	0.264895	0.0751536	0.281576	0.338782	0.235452	0.259229	0.282843	0.240857	0.0494795	0.34289	0.292485	0.211202	0.290232	0.351484	0.25042
16	3415311	cg07388216	MTRNR2L4	IGR	shore	MTRNR2L4	NA	0.201477	0.234848	0.173898	-0.00274187	0.978759	0.256624	0.23255	0.192929	0.0157684	0.926033	0.205226	0.223374	0.169678	-0.00767417	0.945762	0.340188	0.340107	0.293808	0.117389	0.0878546	0.36675	0.341479	0.309872	0.134649	0.0257527	0.262782	0.217966	0.201868	0.0265339	0.766691	0.208137	0.332774	0.309681	0.27995	0.253544	0.0769289	0.0983277	0.23438	0.253772	0.336753	0.370845	0.268826
16	3481970	cg02880119	ZNF597	IGR	open_sea	ZNF597	ZNF597_DMR	0.706385	0.720603	0.721028	0.065838	0.287948	0.72285	0.716501	0.731629	0.0769443	0.325928	0.660412	0.662209	0.66245	0.00691375	0.949412	0.809019	0.838771	0.833681	0.178683	0.00293282	0.827628	0.860404	0.85141	0.197625	0.000537033	0.849821	0.839705	0.858378	0.204339	0.000362268	0.756809	0.664744	0.81347	0.700416	0.749243	0.0943115	0.0285884	0.686503	0.667536	0.679075	0.730281	0.701311
16	3482078	cg04027059	ZNF597	IGR	open_sea	ZNF597	ZNF597_DMR	0.72135	0.719931	0.726869	0.0365355	0.469662	0.743264	0.737862	0.753946	0.0641952	0.274404	0.685156	0.7007	0.697713	0.00701197	0.93089	0.750866	0.774147	0.764815	0.0746719	0.148908	0.760241	0.805138	0.780977	0.0919526	0.0361473	0.747935	0.783354	0.768627	0.0793099	0.078852	0.778438	0.710613	0.742481	0.732168	0.7547	0.0645618	0.0409004	0.687625	0.702106	0.793609	0.769406	0.75247
16	3493133	cg06410284	ZNF597	Body	island	ZNF597_NAA60	ZNF597_NAA60_DMR	0.532773	0.544907	0.524883	0.0309616	0.551805	0.545277	0.522247	0.517457	0.023573	0.799299	0.540364	0.566025	0.54054	0.0461474	0.424645	0.576161	0.610057	0.575323	0.0815168	0.0919801	0.552242	0.59259	0.549045	0.0565149	0.206566	0.572523	0.617712	0.582154	0.0894288	0.0409303	0.62351	0.479859	0.538674	0.517139	0.530696	0.0369374	0.336672	0.517635	0.512283	0.544289	0.65233	0.551604
16	3493336	cg09596866	ZNF597	5'UTR	island	ZNF597_NAA60	ZNF597_NAA60_DMR	0.486257	0.556408	0.519579	0.102491	0.14906	0.47502	0.479267	0.478075	0.0609869	0.587064	0.474352	0.552612	0.513085	0.095997	0.249043	0.521318	0.576563	0.546738	0.12965	0.0828862	0.49081	0.428932	0.462865	0.0457775	0.547171	0.440483	0.480933	0.463387	0.0462988	0.579385	0.497517	0.538528	0.53597	0.553728	0.530412	0.113324	0.0151091	0.479734	0.603445	0.592947	0.465089	0.534913
16	3493423	cg10482201	ZNF597	1stExon	island	ZNF597_NAA60	ZNF597_NAA60_DMR	0.587745	0.615606	0.598803	0.0584142	0.280124	0.58865	0.615247	0.599784	0.0593951	0.412693	0.629727	0.628552	0.625608	0.0852186	0.147117	0.634087	0.686364	0.656606	0.116217	0.030936	0.626027	0.588058	0.602259	0.0618694	0.230678	0.599116	0.570442	0.581418	0.0410291	0.489457	0.646294	0.66042	0.672107	0.57764	0.635877	0.0954876	0.00703329	0.603828	0.665899	0.628865	0.60995	0.624574
16	3493428	cg24333473	ZNF597	1stExon	island	ZNF597_NAA60	ZNF597_NAA60_DMR	0.331996	0.382482	0.362744	0.0133895	0.867543	0.380316	0.403744	0.39518	0.0458249	0.628265	0.26934	NA	0.360182	0.0108275	0.91629	0.409713	0.47566	0.444695	0.0953402	0.126386	0.394888	0.409417	0.407562	0.0582073	0.306444	0.374818	0.320303	0.356077	0.00672207	0.939719	0.433919	0.438684	0.488398	0.372462	0.435736	0.086381	0.0274728	0.409236	0.483942	0.448364	0.406349	0.439234
16	3493440	cg03896694	ZNF597	1stExon	island	ZNF597_NAA60	ZNF597_NAA60_DMR	0.641622	0.679842	0.652434	0.129419	0.0334421	0.602009	0.614822	0.60436	0.081346	0.299242	0.632783	0.652896	0.636033	0.113019	0.0923084	0.690308	0.701977	0.68877	0.165756	0.00692685	0.592344	0.656908	0.617161	0.0941469	0.109691	0.543744	0.624602	0.578899	0.055885	0.412076	0.684022	0.680951	0.7005	0.658509	0.673907	0.150892	0.000217149	0.571988	0.642409	0.613014	0.703662	0.627642
16	3493534	cg27136643	NAT15	TSS200	island	ZNF597_NAA60	ZNF597_NAA60_DMR	0.599785	0.62607	0.60743	0.0389768	0.560515	0.642673	0.669143	0.657778	0.0895437	0.199432	0.660726	0.682421	0.67426	0.105487	0.107212	0.686561	0.753494	0.718516	0.150207	0.0109201	0.68044	0.692059	0.674301	0.107209	0.0502337	0.678566	0.691959	0.680553	0.113229	0.0399966	0.751562	0.67109	0.705068	0.647261	0.702632	0.134343	0.00059237	0.64027	0.646066	0.650316	0.712352	0.669105
16	3493614	cg03933495	NAT15	TSS200	shore	ZNF597_NAA60	ZNF597_NAA60_DMR	0.442593	0.451172	0.420115	0.00473437	0.952943	0.513671	0.474547	0.471265	0.05583	0.455688	0.512418	0.493057	0.482396	0.0666722	0.302602	0.471461	0.509293	0.45763	0.0424503	0.565546	0.489966	0.539801	0.48367	0.0697733	0.164563	0.534386	0.527504	0.508794	0.0947855	0.054498	0.595696	0.466076	0.508566	0.474016	0.498008	0.0827554	0.0230143	0.457031	0.460365	0.540694	0.586288	0.499674
16	3493681	cg27460547	NAT15	1stExon	shore	ZNF597_NAA60	ZNF597_NAA60_DMR	0.567396	0.561492	0.553567	0.0610183	0.216605	0.588348	0.573661	0.572274	0.0797439	0.150403	0.606342	0.59951	0.597467	0.104501	0.0482449	0.599634	0.634246	0.602298	0.109834	0.0245363	0.629686	0.652925	0.626321	0.135191	0.00274122	0.59801	0.624679	0.599883	0.108536	0.0165629	0.663469	0.572457	0.572655	0.552996	0.587551	0.0950905	0.00370573	0.539323	0.584104	0.569627	0.66435	0.588522
16	3493815	cg26918062	NAT15	1stExon	shore	ZNF597_NAA60	ZNF597_NAA60_DMR	0.451993	0.463129	0.432252	-0.0158699	0.74992	0.504101	0.471322	0.463831	0.0157485	0.865225	0.494994	0.518449	0.487063	0.0385612	0.449025	0.514597	0.55765	0.510116	0.062189	0.164766	0.547876	0.596573	0.548968	0.102311	0.00542757	0.517552	0.55099	0.513058	0.0661873	0.0789367	0.595727	0.508127	0.552306	0.506946	0.532187	0.0842435	0.00199525	0.470226	0.50596	0.531772	0.575852	0.511093
16	3493997	cg14654875	NAT15	5'UTR	shore	ZNF597_NAA60	ZNF597_NAA60_DMR	0.601707	0.609103	0.599787	0.0655807	0.155745	0.584328	0.599715	0.584701	0.0506792	0.447442	0.616767	0.607512	0.607762	0.0731209	0.178178	0.604432	0.67851	0.630092	0.0960671	0.0544297	0.631466	0.647312	0.62343	0.0906174	0.0381726	0.5974	0.628704	0.601322	0.0683123	0.138796	0.647929	0.571721	0.582361	0.536242	0.580864	0.0468115	0.180931	0.549073	0.575055	0.567437	0.643957	0.581963
16	3494094	cg10406676	NAT15	5'UTR	shore	ZNF597_NAA60	ZNF597_NAA60_DMR	0.662521	0.594057	0.620775	0.100131	0.137956	0.646794	0.663224	0.653386	0.13296	0.0678358	0.638677	0.651132	0.638875	0.117775	0.116671	0.676789	0.702422	0.679543	0.159084	0.019819	0.663158	0.620697	0.620127	0.100891	0.119476	0.620213	0.638713	0.614411	0.0950242	0.15354	0.629042	0.615586	0.667735	0.619826	0.63324	0.112743	0.0105084	0.628617	0.633755	0.5914	0.650151	0.626985
16	3494155	cg06121207	NAT15	5'UTR	shore	ZNF597_NAA60	ZNF597_NAA60_DMR	0.616725	0.637221	0.618293	0.0735204	0.105225	0.545379	0.530371	0.520046	-0.0245962	0.784392	0.632194	0.593042	0.60259	0.0573371	0.30216	0.617528	0.703818	0.646988	0.102338	0.0310374	0.597363	0.629352	0.588296	0.044822	0.330609	0.613242	0.633836	0.606457	0.0628204	0.170137	0.666016	0.591012	0.61633	0.593446	0.613024	0.0683578	0.0253714	0.537529	0.60755	0.615851	0.635064	0.595924
19	54040774	cg20646939	ZNF331	TSS1500	shore	NA	ZNF331_DMR1	0.575974	0.620702	0.592339	0.083966	0.00392584	0.609964	0.550157	0.571354	0.0630646	0.0453536	0.586917	0.581187	0.575709	0.0668472	0.0301703	0.575233	0.64966	0.597245	0.0889912	0.00286233	0.61142	0.643929	0.61118	0.104202	0.000178801	0.615145	0.626228	0.610342	0.103135	0.000190568	0.653702	0.556503	0.590463	0.534914	0.580359	0.072118	0.000849988	0.548723	0.532433	0.564344	0.627541	0.564451
19	54040813	cg06855497	ZNF331	TSS1500	island	NA	ZNF331_DMR1	0.593596	0.612207	0.597244	0.0575718	0.0755001	0.625155	0.582073	0.598613	0.0590643	0.107655	0.607234	0.638018	0.62001	0.0798279	0.0203698	0.629198	0.677203	0.643775	0.104156	0.00105594	0.635539	0.684329	0.647395	0.10905	0.000492106	0.653331	0.653733	0.647144	0.108579	0.000477292	0.654898	0.599187	0.624197	0.575937	0.614123	0.0745398	0.000723325	0.592711	0.605798	0.592938	0.643012	0.610043
19	54040818	cg15576576	ZNF331	TSS1500	island	NA	ZNF331_DMR1	0.608094	0.639825	0.622219	0.0376993	0.0861593	0.652488	0.610764	0.630143	0.0456239	0.0575032	0.628372	0.656523	0.640451	0.0559314	0.0126172	0.598991	0.626285	0.611301	0.0267816	0.312743	0.65736	0.605261	0.628471	0.0439515	0.0372459	0.645477	0.657496	0.648712	0.0641928	0.00147651	0.631638	0.632142	0.641458	0.589747	0.6222	0.0376806	0.0129119	0.625936	0.640266	0.644996	0.603077	0.62722
19	54041163	cg22475353	ZNF331	TSS200	island	NA	ZNF331_DMR1	0.383155	0.32068	0.356415	-0.0503145	0.180916	0.416451	0.380231	0.400429	-0.0063006	0.951546	0.307996	0.386549	0.351745	-0.0549847	0.208853	0.437458	0.406352	0.423656	0.0169263	0.775474	0.386436	0.367148	0.381093	-0.0256372	0.507573	0.403048	0.369071	0.390263	-0.0164671	0.729652	0.366688	0.402324	0.424658	0.312895	0.380101	-0.0266284	0.396408	0.391191	0.368297	0.391577	0.394425	0.389257
19	54041251	cg27296330	ZNF331	TSS200	island	NA	ZNF331_DMR1	0.485111	0.577617	0.515339	0.0930388	0.0779144	0.569114	0.495168	0.514741	0.0923952	0.119335	0.53068	0.552201	0.525633	0.102872	0.0709933	0.585699	0.604708	0.575485	0.153273	0.00252478	0.568727	0.548394	0.530657	0.109888	0.0252056	0.584779	0.499587	0.520371	0.0994282	0.0531235	0.543733	0.533275	0.572313	0.518678	0.5335	0.111319	0.00100074	0.501783	0.530057	0.480044	0.544571	0.503646
19	54041303	cg10023249	ZNF331	TSS200	island	NA	ZNF331_DMR1	0.298771	0.370072	0.342809	0.0706494	0.0813846	0.324856	0.263115	0.302903	0.0307429	0.658882	0.275415	0.338884	0.319041	0.0468815	0.336975	0.315099	0.288183	0.312603	0.0404433	0.428769	0.320333	0.295911	0.322676	0.0505169	0.191518	0.290302	0.274992	0.298157	0.0259974	0.581241	0.396706	0.293702	0.302527	0.272321	0.324769	0.0526094	0.080596	0.331064	0.325101	0.290358	0.337133	0.32812
19	54041308	cg15607708	ZNF331	TSS200	island	NA	ZNF331_DMR1	0.441038	0.451382	0.448223	0.107781	0.0292123	0.383637	0.376327	0.383766	0.0433248	0.588528	0.334628	0.388116	0.367405	0.0269631	0.701471	0.431334	0.389826	0.414093	0.0736515	0.195349	0.371084	0.298135	0.344373	0.00393187	0.954956	0.404823	0.309629	0.365141	0.0246991	0.707716	0.377704	0.388403	0.393409	0.309337	0.372026	0.0315844	0.449123	0.418882	0.404547	0.374102	0.294783	0.377595
19	54041329	cg04522821	ZNF331	TSS200	island	NA	ZNF331_DMR1	0.551112	0.629781	0.579767	0.0981808	0.0825313	0.589448	0.526707	0.544383	0.0629016	0.4307	0.566667	0.573578	0.557431	0.0753542	0.260976	0.617867	0.621779	0.602499	0.121003	0.0334836	0.595085	0.577874	0.560867	0.0807333	0.140729	0.635303	0.555332	0.578436	0.0981264	0.0779727	0.621035	0.527878	0.580617	0.491835	0.546777	0.0653126	0.112302	0.55271	0.568664	0.546682	0.622491	0.568358
19	54041398	cg05338009	ZNF331	1stExon	island	NA	ZNF331_DMR1	0.279012	0.387718	0.336918	-0.129663	0.123786	0.574182	0.534443	0.553589	0.0870079	0.468394	0.551075	0.544285	0.546871	0.0802896	0.436066	0.542212	0.559323	0.550038	0.0834569	0.436082	0.515442	0.482233	0.498948	0.032367	0.740886	0.520272	0.517437	0.518493	0.051912	0.602272	0.496719	0.323382	0.554718	0.506036	0.470775	0.00419432	0.967133	0.5528	0.540667	0.544766	0.54269	0.54454
19	54041856	cg03499639	ZNF331	5'UTR	island	NA	ZNF331_DMR1	0.678139	0.6551	0.661936	0.147929	0.0141055	0.666491	0.685921	0.676424	0.162665	0.00981828	0.709148	0.670366	0.686494	0.172157	0.00671707	0.648157	0.739661	0.683356	0.169539	0.00641645	0.647647	0.713167	0.660755	0.148275	0.0101441	0.698218	0.776731	0.727425	0.214687	0.000280457	0.743333	0.649467	0.699113	0.636409	0.683642	0.169839	4.95e-05	0.618722	0.677165	0.676457	0.703297	0.671402
19	54041999	cg25409185	ZNF331	5'UTR	shore	NA	ZNF331_DMR1	0.628914	0.606476	0.613103	0.131251	0.00465261	0.533005	0.511511	0.503682	0.0218399	0.824843	0.556695	0.564902	0.548584	0.0662928	0.23115	0.554902	0.599148	0.556179	0.0744534	0.149782	0.56172	0.584268	0.548409	0.0679279	0.122344	0.568159	0.573432	0.553341	0.0725632	0.0972753	0.614622	0.604292	0.574937	0.655402	0.612593	0.130909	6.55e-05	0.560222	0.624065	0.593198	0.601524	0.593991
19	54042165	cg15545827	ZNF331	5'UTR	shore	NA	ZNF331_DMR1	0.655	0.638484	0.647175	0.11087	0.0332798	0.57697	0.572857	0.565169	0.0289286	0.779946	0.599551	0.584036	0.584803	0.0479246	0.476734	0.595345	0.638476	0.602324	0.0660368	0.286814	0.679672	0.671822	0.66505	0.130053	0.00714065	0.621385	0.613648	0.606477	0.0712142	0.177348	0.715396	0.540289	0.552531	0.552671	0.586733	0.0505184	0.257943	0.541789	0.558543	0.591344	0.694609	0.596464
19	54057208	cg06860848	ZNF331	5'UTR	shore	NA	ZNF331_DMR2	0.552438	0.572301	0.550899	0.0201545	0.664774	0.616198	0.589198	0.596791	0.0661771	0.138175	0.580032	0.609728	0.587392	0.0561551	0.227781	0.584667	0.655922	0.60542	0.0747434	0.068435	0.599873	0.631189	0.596025	0.0666097	0.0712758	0.591623	0.62595	0.59612	0.0664812	0.079366	0.659855	0.584751	0.603948	0.569031	0.602808	0.0721293	0.0056485	0.526914	0.566053	0.587345	0.633286	0.57531
19	54057415	cg03113572	ZNF331	5'UTR	island	NA	ZNF331_DMR2	0.692683	0.670495	0.685321	0.0887804	0.0201209	0.696383	0.673553	0.692277	0.0959484	0.0144531	0.721057	0.71408	0.727636	0.130616	0.000846426	0.701838	0.739366	0.719531	0.123006	0.00100688	0.727263	0.717018	0.715821	0.120545	0.000916853	0.719398	0.741366	0.732832	0.137275	0.000189858	0.747097	0.683071	0.697982	0.648339	0.703893	0.107431	5.65e-05	0.646174	0.701713	0.681372	0.744451	0.704847
19	54057705	cg19696891	ZNF331	5'UTR	island	NA	ZNF331_DMR2	0.459176	0.48463	0.472341	0.0203094	0.447427	0.507424	0.455044	0.481458	0.0294267	0.39219	0.457612	0.482514	0.470581	0.0185501	0.557106	0.451774	0.512757	0.482572	0.0305403	0.324109	0.452721	0.482973	0.468496	0.0164643	0.531097	0.472041	0.502869	0.48764	0.0356091	0.138916	0.456377	0.445787	0.466564	0.377538	0.437648	-0.0143835	0.532034	0.455696	0.467162	0.457431	0.507765	0.472319
19	54058085	cg20071427	ZNF331	5'UTR	island	NA	ZNF331_DMR2	0.737225	0.707109	0.727968	0.13559	0.00865816	0.697644	0.672153	0.68994	0.0978235	0.088445	0.729775	0.768454	0.760044	0.167253	0.00154999	0.704086	0.816998	0.762335	0.170022	0.00145857	0.73715	0.754826	0.737633	0.146573	0.00258086	0.760999	0.810988	0.788845	0.197532	9.34e-05	0.771161	0.703425	0.730239	0.680727	0.731955	0.139719	6.84e-05	0.701034	0.705021	0.69356	0.811713	0.740305
19	57349204	cg15473155	PEG3	5'UTR	shore	NA	PEG3_DMR	0.68206	0.761614	0.712315	0.103822	0.00385328	0.715598	0.679711	0.691671	0.0831781	0.0218716	0.717228	0.701295	0.701464	0.0929706	0.00813943	0.663539	0.70879	0.67937	0.0708772	0.0529288	0.69837	0.76006	0.717753	0.10926	0.000959845	0.710053	0.747289	0.717408	0.108915	0.000855169	0.727826	0.705303	0.699643	0.700201	0.701517	0.0930236	6.89e-05	0.692784	0.705301	0.669649	0.802929	0.711336
19	57349679	cg19041006	PEG3	5'UTR	shore	NA	PEG3_DMR	0.649411	0.705222	0.672454	0.0903104	0.00660818	0.638378	0.634125	0.633281	0.0511382	0.184074	0.712522	0.686983	0.694391	0.112248	0.000573358	0.668524	0.723924	0.69158	0.109437	0.00103544	0.634583	0.644872	0.634453	0.0523099	0.0898528	0.696591	0.688308	0.685465	0.103322	0.000700023	0.698027	0.733333	0.689066	0.664877	0.691409	0.109266	3.75e-06	0.725834	0.675599	0.630807	0.670336	0.672038
19	57349709	cg17663463	PEG3	5'UTR	shore	NA	PEG3_DMR	0.740152	0.757282	0.758331	0.107773	0.019233	0.738939	0.7504	0.758285	0.108129	0.027613	0.770523	0.767358	0.782634	0.131601	0.00547736	0.769808	0.79697	0.787581	0.137149	0.0033742	0.764997	0.778405	0.767419	0.118093	0.00696075	0.811806	0.832859	0.829987	0.180417	6.96e-05	0.768381	0.748116	0.786657	0.749609	0.779372	0.128999	5.25e-05	0.741469	0.724044	0.733808	0.831983	0.774123
19	57349815	cg19771589	PEG3	5'UTR	shore	NA	PEG3_DMR	0.675431	0.685531	0.684425	0.113898	0.00297051	0.638611	0.648949	0.644234	0.0739203	0.0833918	0.676948	0.680551	0.683457	0.112435	0.00380203	0.697964	0.755636	0.726526	0.156079	8.19e-05	0.702057	0.72687	0.707499	0.138285	0.000203282	0.700595	0.721288	0.710496	0.141047	0.000142322	0.722762	0.653621	0.687989	0.661475	0.68992	0.119547	9.63e-06	0.651065	0.653987	0.647914	0.732749	0.680047
19	57350004	cg02793099	PEG3	5'UTR	island	NA	PEG3_DMR	0.611717	0.649344	0.62712	0.078554	0.00538984	0.635834	0.619213	0.625036	0.0764705	0.00721656	0.712431	0.635883	0.670045	0.12148	5.14e-05	0.639675	0.64863	0.64115	0.0925839	0.000907001	0.616612	0.671991	0.639392	0.0908267	0.000703519	0.627081	0.732745	0.67323	0.124665	3.23e-05	0.664582	0.647887	0.654538	0.629671	0.645263	0.0966975	1.28e-06	0.654389	0.646162	0.628033	0.668716	0.645477
19	57350096	cg01656470	PEG3	5'UTR	island	NA	PEG3_DMR	0.739831	0.802198	0.785203	0.152334	0.00512755	0.748959	0.757572	0.769831	0.137431	0.0146389	0.792639	0.796608	0.814567	0.181338	0.000953315	0.780712	0.82341	0.810818	0.17819	0.00122466	0.792941	0.825027	0.811636	0.180104	0.000505221	0.775302	0.833819	0.813545	0.181777	0.000467574	0.810969	0.736565	0.781598	0.773704	0.794587	0.161908	1.38e-05	0.746043	0.750151	0.78278	0.82867	0.797244
19	57350292	cg27519373	PEG3	5'UTR	island	NA	PEG3_DMR	0.812338	0.827047	0.819839	0.125387	0.0235413	0.773188	0.75513	0.770205	0.0762384	0.290868	0.815233	0.763703	0.78784	0.0930384	0.151831	0.7892	0.798585	0.785954	0.0915755	0.142434	0.789748	0.829915	0.79308	0.0998826	0.0654712	0.771472	0.826513	0.782801	0.089162	0.104993	0.790698	0.769057	0.737374	0.76589	0.770014	0.0758177	0.0479942	0.732433	0.791796	0.807716	0.830065	0.796569
19	57350313	cg18516833	PEG3	5'UTR	island	NA	PEG3_DMR	0.769594	0.797222	0.779333	0.0249861	0.412714	0.755409	0.746054	0.747862	-0.00648525	0.931337	0.787729	0.777367	0.778475	0.024128	0.497428	0.777416	0.781278	0.776152	0.0218048	0.583031	0.742992	0.793145	0.762898	0.00855068	0.808773	0.77239	0.833659	0.797784	0.0434365	0.126053	0.810811	0.774007	0.771853	0.756501	0.77412	0.0197733	0.385977	0.753501	0.750603	0.761753	0.807605	0.764615
19	57350503	cg07310951	PEG3	5'UTR	shore	NA	PEG3_DMR	0.577966	0.604128	0.584282	0.0404456	0.170094	0.544379	0.488526	0.497434	-0.0462512	0.200151	0.589132	0.572676	0.572411	0.0280578	0.455625	0.574731	0.630807	0.586302	0.0425623	0.201952	0.637399	0.651277	0.630056	0.0875735	0.00153311	0.620205	0.61149	0.604946	0.0622272	0.0251235	0.633224	0.577697	0.541061	0.552852	0.571871	0.0281766	0.233194	0.535876	0.561635	0.567079	0.617702	0.567225
19	57350846	cg10719746	MIMT1	TSS1500	shore	NA	PEG3_DMR	0.716593	0.71975	0.696929	0.0102361	0.901727	0.753368	0.642384	0.678708	-0.00752166	0.96523	0.723404	0.718505	0.698381	0.0113182	0.907522	0.72193	0.776945	0.717533	0.0309543	0.73143	0.757058	0.711567	0.696554	0.0110323	0.884054	0.727601	0.709005	0.684241	-0.00166939	0.986165	0.693776	0.739735	0.697595	0.673438	0.688291	0.00170678	0.980151	0.707948	0.751834	0.740591	0.746951	0.729838
19	57351213	cg20897667	MIMT1	TSS1500	shore	NA	PEG3_DMR	0.612569	0.613824	0.608996	0.00652733	0.888832	0.615975	0.578858	0.591436	-0.0107708	0.893547	0.633912	0.629824	0.630616	0.0276043	0.508612	0.626003	0.668417	0.636911	0.0345513	0.411496	0.630195	0.669274	0.636135	0.0349353	0.297567	0.653012	0.678525	0.661375	0.0598686	0.0514146	0.67836	0.641264	0.623749	0.623335	0.645851	0.0435484	0.0567032	0.595307	0.616418	0.617403	0.675451	0.6298
19	57351322	cg02478023	MIMT1	TSS1500	island	NA	PEG3_DMR	0.657969	0.662806	0.648678	0.0828578	0.133401	0.661453	0.670113	0.656715	0.090895	0.152951	0.703766	0.710716	0.692319	0.1265	0.0268605	0.653258	0.729976	0.678088	0.112268	0.0535945	0.694858	0.675236	0.667226	0.101406	0.0480877	0.689126	0.788154	0.713595	0.147775	0.00444811	0.705419	0.664658	0.69955	0.668095	0.672261	0.106441	0.00325604	0.687642	0.71198	0.711765	0.741955	0.700719
19	57351440	cg22354595	MIMT1	TSS1500	island	NA	PEG3_DMR	0.678097	0.724013	0.707043	0.118579	0.0141885	0.720435	0.678619	0.708691	0.120587	0.0182553	0.695383	0.721601	0.716673	0.127803	0.0106668	0.68984	0.742635	0.714417	0.126148	0.0110168	0.732329	0.73819	0.728902	0.141821	0.00195546	0.738499	0.734788	0.738728	0.15139	0.00093776	0.740163	0.672617	0.706086	0.633603	0.696713	0.108446	0.00104697	0.669911	0.67723	0.687697	0.714449	0.697428
19	57351642	cg19335327	MIMT1	TSS1500	island	NA	PEG3_DMR	0.655018	0.685382	0.673327	0.107872	0.0138346	0.692844	0.651992	0.678086	0.112951	0.0145098	0.684789	0.702912	0.701304	0.135399	0.00258493	0.676976	0.711853	0.690251	0.124959	0.00486572	0.708603	0.73156	0.714512	0.150503	0.000437647	0.718516	0.72804	0.725197	0.160885	0.000160281	0.735636	0.620741	0.6822	0.623319	0.672014	0.106798	0.00061847	0.63084	0.652009	0.659502	0.738401	0.679035
19	57351791	cg14849423	MIMT1	TSS1500	island	NA	PEG3_DMR	0.677902	0.703448	0.696273	0.0691021	0.0966512	0.727282	0.710251	0.731566	0.104754	0.015102	0.69948	0.711838	0.714504	0.0868356	0.0541783	0.710648	0.741962	0.726611	0.0995347	0.0180654	0.73223	0.765445	0.746271	0.120356	0.00225977	0.721789	0.760823	0.745388	0.119201	0.00255443	0.782126	0.693021	0.714013	0.670042	0.727198	0.100187	0.000524578	0.662547	0.684774	0.703905	0.767038	0.717359
19	57352014	cg15777825	ZIM2	1stExon	shore	NA	PEG3_DMR	0.519755	0.481488	0.500722	-0.0214814	0.265153	0.562351	0.548336	0.55478	0.0325763	0.106773	0.537161	0.547914	0.542006	0.0198031	0.368766	0.535081	0.553945	0.544072	0.0218689	0.320451	0.545856	0.566266	0.555175	0.0329719	0.0518993	0.560672	0.54858	0.553843	0.0316399	0.0653846	0.576471	0.537466	0.558996	0.523519	0.548464	0.0262606	0.0471443	0.552201	0.544798	0.547663	0.566907	0.552283
19	57352018	cg10204755	ZIM2	1stExon	shore	NA	PEG3_DMR	0.591202	0.616152	0.6021	0.0269871	0.376971	0.647078	0.634806	0.639243	0.0641303	0.0315787	0.634819	0.621326	0.626158	0.0510458	0.103741	0.607183	0.653052	0.628475	0.0533624	0.0841881	0.64848	0.650229	0.646088	0.0709748	0.00661053	0.626087	0.663763	0.641967	0.0668544	0.012501	0.634656	0.614951	0.628352	0.580059	0.612886	0.0377736	0.0610133	0.636135	0.642857	0.635306	0.640327	0.63714
19	57352021	cg12205903	ZIM2	1stExon	shore	NA	PEG3_DMR	0.488393	0.513894	0.501065	0.000283041	0.99471	0.553289	0.529374	0.54083	0.0400485	0.196716	0.492967	0.519261	0.506008	0.00522692	0.904801	0.523241	0.538788	0.530653	0.0298718	0.349653	0.537294	0.55424	0.544902	0.0441203	0.0698949	0.537701	0.56873	0.552188	0.0514066	0.0359963	0.568751	0.527189	0.502663	0.466641	0.515899	0.0151171	0.539209	0.537253	0.540123	0.539811	0.5728	0.546774
19	57352074	cg26349266	ZIM2	1stExon	island	NA	PEG3_DMR	0.654645	0.663094	0.65623	0.0825004	0.00652642	0.686141	0.668118	0.67474	0.10101	0.00103793	0.668714	0.652367	0.657717	0.0839875	0.00622814	0.665781	0.657451	0.65916	0.0854302	0.00493939	0.681217	0.67043	0.671301	0.0975715	0.000602007	0.662084	0.66604	0.66029	0.0865598	0.00213509	0.667751	0.667886	0.68555	0.61768	0.657222	0.0834917	8.92e-05	0.672822	0.663504	0.657937	0.707199	0.673019
19	57352134	cg02162069	ZIM2	TSS200	island	NA	PEG3_DMR	0.607167	0.58459	0.588977	0.0667085	0.0496672	0.643088	0.625987	0.634161	0.11211	0.00177139	0.65639	0.601049	0.626505	0.103819	0.00539445	0.647386	0.647354	0.636635	0.114561	0.00116237	0.652972	0.688537	0.659278	0.138445	5.91e-05	0.665662	0.676205	0.666498	0.145461	2.73e-05	0.679631	0.599531	0.627325	0.595626	0.627473	0.10539	1.83e-05	0.60525	0.594188	0.601847	0.714177	0.632938
19	57352142	cg13960339	ZIM2	TSS200	island	NA	PEG3_DMR	0.685062	0.662875	0.676826	0.0604969	0.173468	0.712906	0.67057	0.700079	0.0841279	0.0914376	0.704172	0.715652	0.718956	0.102181	0.0311368	0.711415	0.731113	0.720376	0.104231	0.022357	0.722746	0.793247	0.756703	0.141686	0.000958465	0.714786	0.722557	0.719452	0.104146	0.0122189	0.740811	0.690653	0.706091	0.672085	0.713655	0.0975029	0.000940626	0.651701	0.709033	0.706733	0.748136	0.71656
19	57352176	cg13369939	ZIM2	TSS200	island	NA	PEG3_DMR	0.664303	0.687875	0.672694	0.0441902	0.258131	0.68376	0.678743	0.678387	0.0498832	0.304229	0.697249	0.676916	0.683542	0.0550383	0.211236	0.672488	0.698416	0.682263	0.053759	0.218205	0.702816	0.694858	0.693416	0.0649124	0.0677293	0.692456	0.692212	0.687551	0.0590468	0.107374	0.723891	0.702892	0.704578	0.663319	0.695265	0.0667616	0.0087734	0.683549	0.679593	0.672458	0.739552	0.6907
19	57352252	cg22294267	ZIM2	TSS200	island	NA	PEG3_DMR	0.685311	0.677094	0.679126	0.0612571	0.0039765	0.686941	0.693496	0.688438	0.070569	0.00102081	0.699849	0.708124	0.701624	0.0837551	9.17e-05	0.71356	0.688618	0.699044	0.0811742	0.000178595	0.710537	0.680671	0.692228	0.0743587	0.000265932	0.705323	0.733025	0.715799	0.0979294	5.77e-06	0.704003	0.742652	0.720986	0.690154	0.712319	0.0944493	2.63e-08	0.702397	0.709622	0.676295	0.700754	0.695536
19	57352269	cg19098268	ZIM2	TSS200	island	NA	PEG3_DMR	0.642845	0.641366	0.641388	0.0725957	0.0380046	0.69642	0.632445	0.668999	0.100468	0.00865596	0.656425	0.649338	0.654322	0.0850796	0.0238001	0.65638	0.718224	0.682323	0.113694	0.0021547	0.683139	0.712549	0.689467	0.122063	0.000476055	0.709816	0.697523	0.703178	0.135513	0.000100089	0.727226	0.645309	0.661796	0.654032	0.679573	0.110977	1.26e-05	0.638952	0.697393	0.633595	0.701772	0.676839
19	57352465	cg24844423	PEG3	TSS1500	shore	NA	PEG3_DMR	0.668282	0.747953	0.701364	0.0804188	0.0977414	0.756874	0.7189	0.7422	0.121742	0.0157784	0.703931	0.70297	0.696843	0.0755554	0.17866	0.723564	0.743982	0.722156	0.101449	0.0430061	0.723101	0.746507	0.714728	0.0951629	0.0363252	0.730705	0.760038	0.729267	0.10942	0.0154583	0.75996	0.641963	0.721362	0.663166	0.696547	0.0758036	0.0222738	0.677603	0.698559	0.691384	0.730841	0.702506
19	57352519	cg15678121	PEG3	TSS1500	shore	NA	PEG3_DMR	0.714395	0.738674	0.719652	0.0763697	0.0938382	0.745876	0.751426	0.751319	0.108461	0.0233303	0.695484	0.689762	0.683859	0.0402038	0.499341	0.728685	0.769845	0.736041	0.0929172	0.0535271	0.758131	0.72743	0.717903	0.0759119	0.0877356	0.728145	0.729309	0.710293	0.0680325	0.138068	0.781732	0.641243	0.757051	0.720908	0.724938	0.0818777	0.0121629	0.692555	0.683558	0.724073	0.808121	0.727619
19	57352542	cg12032885	PEG3	TSS1500	shore	NA	PEG3_DMR	0.514365	0.573468	0.537222	0.0917569	0.0696184	0.52289	0.488083	0.504728	0.0592633	0.392655	0.511502	0.481535	0.496876	0.0514109	0.411424	0.570658	0.486996	0.526421	0.0809569	0.157054	0.492462	0.468327	0.483385	0.0379205	0.476526	0.528736	0.423841	0.48065	0.0351854	0.566058	0.485437	0.461205	0.535006	0.534075	0.50363	0.0581655	0.109152	0.434923	0.480325	0.471278	0.453888	0.464274
19	57352584	cg25458871	PEG3	TSS1500	shore	NA	PEG3_DMR	0.686717	0.682868	0.686063	0.138576	0.00440836	0.665331	0.640052	0.652542	0.105193	0.0405841	0.654222	0.656199	0.653711	0.105758	0.0413372	0.644714	0.688866	0.655496	0.10807	0.0309098	0.677315	0.674634	0.661055	0.114946	0.0115516	0.635473	0.607528	0.607708	0.0612241	0.217287	0.687251	0.623493	0.626744	0.670919	0.655269	0.107999	0.00101695	0.559987	0.666349	0.613936	0.66424	0.628119
19	57352657	cg18668753	PEG3	TSS1500	shore	NA	PEG3_DMR	0.699029	0.695692	0.698749	0.044481	0.29439	0.730262	0.73385	0.74216	0.0883427	0.0489242	0.740486	0.71965	0.736856	0.0821854	0.0727217	0.74338	0.742509	0.740099	0.0860209	0.0509831	0.737705	0.788664	0.753811	0.100842	0.0104748	0.767677	0.747833	0.754699	0.101444	0.00914249	0.700163	0.716513	0.740217	0.724737	0.730246	0.0762155	0.00683286	0.704432	0.717582	0.704904	0.788036	0.739403
19	57352686	cg18706888	PEG3	TSS1500	shore	NA	PEG3_DMR	0.693415	0.687822	0.692051	0.0832724	0.0650951	0.675735	0.674757	0.678423	0.0698967	0.207473	0.729243	0.646151	0.689999	0.0806732	0.131993	0.700566	0.746367	0.719019	0.110245	0.0169429	0.692978	0.688144	0.676734	0.0691687	0.117201	0.729841	0.704289	0.712456	0.104651	0.0153228	0.729661	0.66452	0.666384	0.694053	0.695362	0.0867338	0.00425333	0.637097	0.630814	0.687979	0.719624	0.674545
19	57352723	cg06652523	PEG3	TSS1500	shore	NA	PEG3_DMR	0.638858	0.629075	0.631641	0.0424123	0.211168	0.674521	0.677144	0.681509	0.0925652	0.0074241	0.63053	0.640219	0.633996	0.0443275	0.277705	0.680713	0.692333	0.680787	0.0916943	0.00652252	0.686658	0.692113	0.679324	0.0914327	0.00412951	0.690288	0.733919	0.712226	0.124037	0.000149978	0.692272	0.62695	0.64282	0.647428	0.657334	0.0682954	0.00236856	0.625464	0.630947	0.648781	0.716489	0.662099
19	57352729	cg01054891	PEG3	TSS1500	shore	NA	PEG3_DMR	0.563017	0.555595	0.547212	0.0344274	0.339421	0.611805	0.583931	0.591275	0.0786068	0.0308125	0.57217	0.564142	0.556907	0.043641	0.288789	0.574492	0.607162	0.571872	0.0592133	0.114316	0.58274	0.630089	0.586004	0.0746382	0.0230676	0.610965	0.617009	0.601573	0.0899872	0.00564996	0.622314	0.531562	0.59429	0.579369	0.578148	0.0655156	0.00580025	0.568971	0.556506	0.578209	0.546566	0.557492
19	57352746	cg18644235	PEG3	TSS1500	shore	NA	PEG3_DMR	0.797354	0.787392	0.795064	0.0348745	0.31019	0.795395	0.780844	0.802445	0.0428625	0.325836	0.78323	0.830499	0.81599	0.0553544	0.158733	0.79106	0.847647	0.820619	0.0605968	0.100194	0.785496	0.790476	0.77863	0.0195786	0.600936	0.806994	0.821124	0.810743	0.0513067	0.113913	0.818822	0.758413	0.790955	0.76699	0.79562	0.0355764	0.136857	0.778854	0.790904	0.793088	0.779217	0.799775
19	57352785	cg13374648	PEG3	TSS1500	shore	NA	PEG3_DMR	0.601474	0.602282	0.595662	0.0465776	0.159813	0.624977	0.633092	0.627613	0.0787167	0.0253461	0.594539	0.609844	0.596283	0.0467158	0.239895	0.61901	0.675497	0.636634	0.0876984	0.0113519	0.632144	0.646439	0.623488	0.075773	0.0164955	0.622561	0.667048	0.63731	0.0893851	0.00548775	0.660081	0.608171	0.592445	0.596799	0.614777	0.0658335	0.00317513	0.578166	0.583601	0.589053	0.652871	0.601226
19	57352807	cg26917367	PEG3	TSS1500	shore	NA	PEG3_DMR	0.756443	0.748365	0.752834	0.0171669	0.804705	0.746839	0.830475	0.802441	0.0672723	0.347291	0.825239	0.768698	0.803442	0.0673683	0.293825	0.770871	0.797151	0.781057	0.0454676	0.522416	0.797358	0.777166	0.774427	0.0398268	0.475689	0.778305	0.788701	0.777946	0.0430041	0.47056	0.791123	0.737883	0.773815	0.741567	0.77168	0.0361836	0.381715	0.749104	0.747157	0.753136	0.783113	0.769494
19	57353128	cg22927979	PEG3	TSS1500	shore	NA	PEG3_DMR	0.813067	0.826469	0.809877	-0.0201526	0.438032	0.805469	0.85336	0.831067	0.00169442	0.982755	0.842138	0.823165	0.82541	-0.00516041	0.896951	0.818032	0.792108	0.789443	-0.0405028	0.135518	0.835337	0.816583	0.799388	-0.0296515	0.216882	0.821866	0.837763	0.812238	-0.0171829	0.542352	0.828964	0.817806	0.796143	0.824147	0.817336	-0.0125772	0.538984	0.715417	0.809721	0.79483	0.832519	0.790465
20	30134929	cg25359645	HM13	Body	shore	HM13	MCTS2P_HM13_DMR	0.519582	0.540488	0.529396	0.043372	0.0774693	0.507249	0.509432	0.50822	0.0221954	0.563909	0.51163	0.554358	0.532408	0.0463839	0.0924138	0.542006	0.518072	0.529562	0.0435378	0.101498	0.501553	0.541992	0.521244	0.0352196	0.145041	0.521519	0.491146	0.506173	0.0201484	0.472153	0.543732	0.534503	0.534187	0.5182	0.532098	0.0460736	0.00453976	0.527473	0.544123	0.529623	0.496738	0.524236
20	30134973	cg24607140	HM13	Body	shore	HM13	MCTS2P_HM13_DMR	0.686178	0.700708	0.698507	0.0836647	0.022672	0.709866	0.674571	0.700651	0.0861159	0.030489	0.71536	0.704462	0.71858	0.103299	0.00878581	0.727399	0.738703	0.733492	0.11873	0.00131922	0.689936	0.731823	0.702975	0.0894116	0.0113951	0.705436	0.739947	0.723692	0.109825	0.00189191	0.725105	0.676038	0.696643	0.692424	0.708137	0.0934592	0.000170645	0.680093	0.657303	0.66095	0.742321	0.695335
20	30135108	cg06000530	HM13	Body	island	HM13	MCTS2P_HM13_DMR	0.592389	0.633448	0.610283	0.0776803	0.0340958	0.607513	0.573026	0.588684	0.0560815	0.205259	0.635702	0.614168	0.622163	0.0895604	0.0176374	0.589295	0.623182	0.604072	0.0714691	0.0650568	0.572122	0.578704	0.573077	0.0404742	0.267631	0.541379	0.584488	0.561122	0.0285192	0.500797	0.595798	0.628396	0.630059	0.601246	0.611839	0.0792366	0.00114121	0.620457	0.606955	0.581449	0.57145	0.593562
20	30135124	cg19617948	HM13	Body	island	HM13	MCTS2P_HM13_DMR	0.593186	0.600702	0.595188	0.0523623	0.13863	0.617233	0.590511	0.602381	0.059555	0.141992	0.654476	0.607984	0.628787	0.0859612	0.0193583	0.61141	0.630472	0.619065	0.0762391	0.0355813	0.614243	0.544313	0.577318	0.0344926	0.351229	0.578298	0.593645	0.583776	0.04095	0.259023	0.572213	0.63497	0.628942	0.589557	0.604872	0.0620459	0.0101109	0.608823	0.606237	0.58369	0.603757	0.599306
20	30135144	cg15815607	HM13	Body	island	HM13	MCTS2P_HM13_DMR	0.556169	0.596816	0.574834	0.0500599	0.186709	0.615082	0.621591	0.616469	0.0916954	0.0163204	0.607231	0.601683	0.60226	0.0774859	0.0485326	0.606903	0.600745	0.601997	0.0772229	0.0440236	0.58404	0.575296	0.577441	0.0526667	0.139075	0.546308	0.599049	0.570852	0.0460782	0.229736	0.583906	0.599533	0.611453	0.554454	0.585692	0.0609176	0.0152862	0.590858	0.582304	0.56904	0.589159	0.581435
20	30135149	cg25645178	HM13	Body	island	HM13	MCTS2P_HM13_DMR	0.511176	0.542145	0.526092	0.0503129	0.13057	0.530694	0.507665	0.518879	0.0430999	0.312162	0.604387	0.535601	0.568709	0.0929302	0.00702961	0.520198	0.533848	0.526592	0.0508135	0.167199	0.528603	0.493296	0.510653	0.0348745	0.29559	0.513288	0.515047	0.513834	0.0380556	0.262098	0.501967	0.504347	0.544596	0.484397	0.508716	0.0329372	0.181858	0.519859	0.53622	0.511675	0.463345	0.507842
20	30135158	cg17840843	HM13	Body	island	HM13	MCTS2P_HM13_DMR	0.443153	0.47676	0.460481	0.0457561	0.181277	0.473599	0.448497	0.46151	0.0467855	0.265793	0.457686	0.444814	0.452009	0.0372842	0.362403	0.452246	0.4712	0.462193	0.047468	0.218985	0.439029	0.427932	0.434777	0.0200519	0.584813	0.434703	0.424819	0.431132	0.0164078	0.702248	0.401507	0.462278	0.451386	0.406691	0.431623	0.0168986	0.568981	0.464811	0.466902	0.428957	0.395886	0.440207
20	30135177	cg02146091	HM13	Body	island	HM13	MCTS2P_HM13_DMR	0.550634	0.604216	0.576185	0.0555307	0.0969523	0.53485	0.572403	0.553003	0.0323491	0.516242	0.614433	0.566524	0.589223	0.068569	0.0536038	0.555475	0.588201	0.570924	0.0502702	0.174912	0.547663	0.557994	0.551739	0.0310845	0.351219	0.573121	0.595386	0.582587	0.0619325	0.0454907	0.577989	0.574372	0.59327	0.525037	0.566801	0.0461464	0.046123	0.555462	0.591067	0.548259	0.594851	0.571576
20	30135291	cg14175568	HM13	Body	island	HM13	MCTS2P_HM13_DMR	0.571219	0.59419	0.571773	0.0816791	0.0452212	0.541205	0.545037	0.527024	0.0370853	0.585788	0.583086	0.597941	0.580706	0.0901294	0.04255	0.581305	0.6336	0.589519	0.0995472	0.0176024	0.569742	0.624757	0.574253	0.0856143	0.0309412	0.591829	0.661977	0.614017	0.125189	0.00194659	0.633119	0.546707	0.565358	0.535266	0.563544	0.0735512	0.00834821	0.492477	0.564018	0.552421	0.612395	0.549088
20	30135362	cg20129782	HM13	Body	shore	HM13	MCTS2P_HM13_DMR	0.597842	0.547138	0.559816	0.0880918	0.0340631	0.570848	0.524935	0.531983	0.0603732	0.252518	0.581628	0.565595	0.560799	0.0886122	0.049455	0.592173	0.628402	0.591379	0.119829	0.00414523	0.571011	0.593326	0.555806	0.0855884	0.0305085	0.570438	0.566265	0.54864	0.078237	0.053873	0.586154	0.521712	0.544112	0.5739	0.548542	0.076955	0.00471392	0.522895	0.548842	0.516193	0.561015	0.529083
20	36148154	cg22378853	BLCAP	5'UTR	shore	BLCAP	NA	0.795991	0.778396	0.804987	0.0818397	0.107293	0.776628	0.762135	0.790428	0.0676872	0.291553	0.776421	0.782593	0.799482	0.0756988	0.197777	0.778979	0.821824	0.81059	0.0874302	0.103331	0.768992	0.794149	0.783807	0.0617877	0.21333	0.753395	0.809259	0.791159	0.0688709	0.183407	0.820492	0.746192	0.737715	0.765017	0.786969	0.0639121	0.0705994	0.739409	0.744586	0.713622	0.821883	0.774624
20	36148182	cg13690564	BLCAP	5'UTR	shore	BLCAP	NA	0.612042	0.621517	0.612368	0.0264489	0.57358	0.671538	0.613614	0.643304	0.0576655	0.269164	0.640721	0.627284	0.632239	0.045764	0.358078	0.658292	0.704023	0.674642	0.0889064	0.0365956	0.646439	0.664794	0.641465	0.0569252	0.158019	0.648883	0.704497	0.672887	0.088178	0.0282789	0.649037	0.618669	0.628436	0.568477	0.61687	0.0311139	0.342199	0.593375	0.639403	0.585692	0.701535	0.634205
20	36148264	cg24564503	NA	NA	NA	BLCAP	NA	0.954895	NA	NA	NA	NA	0.938751	0.955508	0.977194	0.00134122	0.963083	0.959644	0.948236	0.981017	0.00499937	0.714524	0.959586	0.965128	0.985038	0.00917746	0.468744	0.957873	0.930119	0.961495	-0.0144291	0.164896	0.950476	0.95031	0.970447	-0.00556296	0.643485	0.932085	0.946155	0.948514	0.961168	0.973859	-0.00195685	0.866265	0.945696	0.950998	0.954534	0.956528	0.979666
20	36148275	cg19782411	BLCAP	5'UTR	shore	BLCAP	NA	0.911234	0.898818	0.930744	0.0549054	0.12043	0.909842	0.891896	0.935254	0.0600424	0.142528	0.90815	0.920138	0.944924	0.0684991	0.0768359	0.895469	0.907831	0.921022	0.0451398	0.278475	0.891555	0.915011	0.913293	0.0383504	0.284671	0.880371	0.904351	0.90653	0.0311993	0.436161	0.91595	0.889393	0.899157	0.896644	0.930668	0.0548849	0.0211608	0.866023	0.911765	0.887813	0.920101	0.928032
20	36148320	cg06179486	BLCAP	5'UTR	shore	BLCAP	NA	0.860672	0.819083	0.83461	0.0322651	0.400527	0.827555	0.834326	0.826722	0.0243774	0.70092	0.875194	0.847199	0.855464	0.0531196	0.191359	0.838898	0.829038	0.829549	0.0272048	0.586095	0.84109	0.827648	0.826805	0.0244602	0.514203	0.800734	0.847131	0.817239	0.0148942	0.752834	0.870474	0.865583	0.836871	0.852733	0.851382	0.0490373	0.0402724	0.845972	0.867921	0.835154	0.911984	0.860574
20	36148375	cg13901453	BLCAP	5'UTR	shore	BLCAP	NA	0.899554	0.878062	0.92185	-0.00165688	0.945727	0.891643	0.88933	0.930758	0.00787052	0.809911	0.909828	0.899785	0.94256	0.018646	0.344967	0.907386	0.911676	0.938822	0.0152575	0.44104	0.900197	0.921001	0.933321	0.0106014	0.552632	0.905158	0.914859	0.936757	0.0136061	0.463261	0.929803	0.882358	0.882328	0.896351	0.935147	0.0117205	0.354668	0.889422	0.893957	0.886463	0.932509	0.937632
20	36148457	cg07360805	BLCAP	5'UTR	shore	BLCAP	NA	0.86834	0.801456	0.840168	0.0779259	0.0969939	0.806001	0.829991	0.832843	0.0710949	0.192528	0.827017	0.833978	0.838183	0.0754116	0.145515	0.836647	0.849195	0.843524	0.0813888	0.0947231	0.850437	0.82216	0.825673	0.0645111	0.149327	0.802276	0.87853	0.835641	0.074188	0.105525	0.88759	0.77316	0.849468	0.818182	0.84709	0.0849194	0.00659615	0.860314	0.835672	0.789826	0.84388	0.849244
20	36148604	cg23757721	BLCAP	5'UTR	island	BLCAP	BLCAP_NNAT_DMR	0.764751	0.767955	0.779929	0.0371336	0.607213	0.830016	0.812633	0.850762	0.108565	0.115442	0.759049	0.798546	0.798607	0.0552829	0.477052	0.796702	0.821223	0.820777	0.0781196	0.281605	0.801527	0.801479	0.80637	0.0646894	0.299926	0.781156	0.853983	0.832001	0.0901415	0.146209	0.819084	0.773091	0.811799	0.79681	0.824627	0.0819393	0.0500257	0.81719	0.837968	0.782889	0.86231	0.853664
20	36148615	cg26083330	BLCAP	5'UTR	island	BLCAP	BLCAP_NNAT_DMR	0.731594	0.779433	0.751432	0.0634045	0.13527	0.762395	0.783387	0.769366	0.0813384	0.0752915	0.728647	0.728052	0.72495	0.0369233	0.484741	0.717852	0.728669	0.720171	0.0321442	0.589802	0.759513	0.679678	0.714245	0.0262184	0.577583	0.733757	0.737577	0.730828	0.0428007	0.33515	0.745592	0.74098	0.771968	0.761599	0.751579	0.0635524	0.0236338	0.788988	0.777693	0.735585	0.808633	0.7742
20	36148620	cg22551578	BLCAP	5'UTR	island	BLCAP	BLCAP_NNAT_DMR	0.61623	0.634042	0.619842	0.0648732	0.418385	0.686249	0.663801	0.668697	0.113728	0.197194	0.630718	0.600676	0.610169	0.0551994	0.565898	0.646852	0.667316	0.651752	0.0967831	0.267221	0.617202	0.554451	0.58126	0.0262908	0.768549	0.624751	0.594766	0.603588	0.0486184	0.581422	0.604002	0.594794	0.651685	0.543082	0.593931	0.0389623	0.536611	0.700051	0.67355	0.577832	0.625	0.637999
20	36148642	cg04489586	BLCAP	5'UTR	island	BLCAP	BLCAP_NNAT_DMR	0.693892	0.683648	0.686783	0.0244013	0.603508	0.728564	0.725301	0.724915	0.0625334	0.186331	0.686613	0.6958	0.689161	0.0267789	0.614693	0.687897	0.703962	0.694237	0.0318552	0.572371	0.670254	0.716988	0.690813	0.0284316	0.50879	0.683758	0.762398	0.720084	0.0577019	0.157938	0.738788	0.677415	0.709839	0.678503	0.698945	0.0365627	0.23018	0.725378	0.718932	0.701444	0.796369	0.732957
20	36148672	cg23605670	BLCAP	5'UTR	island	BLCAP	BLCAP_NNAT_DMR	0.636549	0.626955	0.629828	0.0451759	0.296655	0.695528	0.705899	0.698339	0.113687	0.00724742	0.650918	0.64527	0.646053	0.0614008	0.201091	0.653361	0.668142	0.658882	0.0742302	0.0957416	0.653897	0.641026	0.644886	0.0602338	0.130805	0.652538	0.693097	0.669828	0.085176	0.0295863	0.680565	0.673423	0.701955	0.625	0.667885	0.0832331	0.00304136	0.710245	0.681752	0.655648	0.756015	0.698128
20	36148679	cg12862537	BLCAP	5'UTR	island	BLCAP	BLCAP_NNAT_DMR	0.74844	0.721426	0.744499	0.0861379	0.212799	0.775904	0.802797	0.811553	0.153658	0.0316283	0.736424	0.719043	0.7387	0.0798144	0.335441	0.788662	0.799645	0.802263	0.144034	0.0392457	0.771339	0.788369	0.778467	0.121304	0.0599695	0.792348	0.835341	0.822906	0.16557	0.00950274	0.773549	0.749857	0.774259	0.718529	0.770945	0.11274	0.0124319	NA	0.766813	0.71661	0.835551	NA
20	36148699	cg10981598	BLCAP	5'UTR	island	BLCAP	BLCAP_NNAT_DMR	0.591767	0.647741	0.617493	0.040362	0.357523	0.69198	0.702101	0.694061	0.11693	0.00464663	0.653468	0.599415	0.624173	0.0470421	0.349049	0.690678	0.667061	0.676275	0.0991445	0.0162302	0.619586	0.642889	0.628261	0.0511304	0.200247	0.631459	0.691826	0.658042	0.080911	0.0374198	0.651516	0.683061	0.692222	0.621334	0.659279	0.0821487	0.0028646	0.693198	0.696318	0.64356	0.748856	0.692103
20	36148738	cg13790727	BLCAP	5'UTR	island	BLCAP	BLCAP_NNAT_DMR	0.751168	0.750718	0.747819	0.0426132	0.265654	0.805301	0.78246	0.790698	0.085492	0.0277792	0.756412	0.747075	0.74869	0.0434839	0.333146	0.736168	0.768005	0.749328	0.0441213	0.333718	0.738266	0.731464	0.730547	0.0253412	0.523448	0.759628	0.81084	0.780416	0.0752099	0.0332885	0.762007	0.771155	0.779881	0.763259	0.766117	0.0609104	0.0133284	0.80558	0.790396	0.757594	0.844306	0.796433
20	36148767	cg20783699	BLCAP	5'UTR	island	BLCAP	BLCAP_NNAT_DMR	0.759303	0.739815	0.74418	0.0751563	0.112331	0.803366	0.809752	0.8009	0.131877	0.006002	0.824025	0.720429	0.766067	0.0970433	0.0663404	0.78975	0.789236	0.784178	0.115154	0.0156715	0.727572	0.726312	0.720297	0.0512736	0.276609	0.730128	0.797745	0.756116	0.0870922	0.054804	0.74797	0.771258	0.797234	0.759757	0.762862	0.0938383	0.00269392	0.774635	0.80852	0.765918	0.827222	0.787823
20	36148775	cg25712981	BLCAP	5'UTR	island	BLCAP	BLCAP_NNAT_DMR	0.827777	0.854993	0.834013	0.123612	0.00935958	0.854601	0.86553	0.853905	0.143504	0.00292209	0.835599	0.777352	0.800248	0.0898474	0.0881007	0.834065	0.823676	0.822724	0.112323	0.0203046	0.799108	0.800539	0.791053	0.080652	0.0718726	0.796313	0.865937	0.821974	0.111573	0.0132741	0.805934	0.824904	0.868467	0.829714	0.826403	0.116002	0.000303015	0.862606	0.851644	0.813501	0.887196	0.848172
20	36148779	cg03615235	BLCAP	5'UTR	island	BLCAP	BLCAP_NNAT_DMR	0.816085	0.801638	0.802598	0.108812	0.0245497	0.820973	0.863119	0.836199	0.142412	0.00420568	0.849494	0.797107	0.816508	0.122721	0.0148729	0.816933	0.845707	0.825318	0.131531	0.00726907	0.778226	0.770089	0.765604	0.0718174	0.123621	0.787791	0.830543	0.800457	0.10667	0.0195479	0.81694	0.837646	0.84313	0.804639	0.819784	0.125997	0.000121387	0.847058	0.849092	0.797979	0.861942	0.833653
20	36148791	cg17643025	BLCAP	5'UTR	island	BLCAP	BLCAP_NNAT_DMR	0.809191	0.787967	0.816365	0.103468	0.067239	0.848867	0.833025	0.871637	0.159359	0.00661822	0.837413	0.798628	0.840746	0.127403	0.0369281	0.83255	0.848795	0.855469	0.142822	0.0144612	0.813335	0.829098	0.825902	0.114217	0.0352422	0.83161	0.864301	0.86351	0.151598	0.00493885	0.842418	0.807621	0.824046	0.816441	0.847976	0.135282	0.000358852	0.81371	0.829082	0.770848	0.857266	0.844187
20	36148798	cg24762053	BLCAP	5'UTR	island	BLCAP	BLCAP_NNAT_DMR	0.875189	0.898567	0.907421	0.0737437	0.102858	0.866359	0.873844	0.902067	0.0691084	0.204704	0.899546	0.873408	0.913886	0.0797479	0.117198	0.853908	0.89834	0.892741	0.0591744	0.273743	0.889866	0.903231	0.9065	0.0738838	0.0935806	0.891914	0.903846	0.910949	0.077987	0.0760652	0.896915	0.850899	0.891258	0.83712	0.896352	0.0628441	0.0426959	0.868059	0.89652	0.869155	0.931995	0.922772
20	36148803	cg14469070	BLCAP	5'UTR	island	BLCAP	BLCAP_NNAT_DMR	0.83631	0.82522	0.852623	0.10744	0.0390221	0.863017	0.854382	0.892392	0.147883	0.00631111	0.871413	0.808386	0.865678	0.120015	0.0345295	0.859619	0.860005	0.876625	0.131666	0.0146825	0.821225	0.832718	0.832949	0.0889219	0.0807184	0.84207	0.865399	0.870988	0.12668	0.0107056	0.841685	0.833665	0.860923	0.824492	0.868451	0.123463	0.000458991	0.818493	0.843772	0.807113	0.897465	0.871272
20	36148860	cg22298088	BLCAP	5'UTR	island	BLCAP	BLCAP_NNAT_DMR	0.833163	0.800975	0.8261	0.0588494	0.352863	0.839193	0.842242	0.860989	0.0944018	0.178273	0.81518	0.77168	0.800445	0.0327207	0.697729	0.843282	0.87308	0.865067	0.0979773	0.134966	0.795349	0.817907	0.795035	0.0289229	0.675741	0.842955	0.84618	0.843765	0.0774071	0.202028	0.85411	0.85358	0.848268	0.825758	0.862366	0.0952912	0.0163795	0.827029	0.861489	0.862994	0.880218	0.878508
20	36148928	cg22943498	BLCAP	5'UTR	island	BLCAP	BLCAP_NNAT_DMR	0.774212	0.769827	0.760467	0.0958955	0.128573	0.79216	0.832134	0.801342	0.136771	0.0404677	0.829493	0.756986	0.778934	0.114363	0.101769	0.839477	0.835126	0.824354	0.159783	0.0114918	0.749035	0.784072	0.751666	0.0870951	0.151911	0.755631	0.799268	0.763089	0.0985181	0.107038	0.707013	0.820217	0.864773	0.760889	0.778487	0.113916	0.00995134	0.841094	0.863838	0.757902	0.820619	0.810819
20	36148954	cg14765818	BLCAP	5'UTR	island	BLCAP	BLCAP_NNAT_DMR	0.648421	0.666771	0.656253	0.0239884	0.583492	0.720596	0.679435	0.698488	0.0662234	0.123411	0.676813	0.677467	0.675647	0.0433818	0.340927	0.676087	0.699894	0.686532	0.0542672	0.207769	0.68803	0.682106	0.682531	0.0502667	0.16734	0.709877	0.731433	0.71792	0.0856551	0.0143022	0.68959	0.696927	0.720551	0.6945	0.698846	0.066581	0.00747624	0.715306	0.722026	0.699167	0.706012	0.709206
20	36148961	cg08402058	BLCAP	5'UTR	island	BLCAP	BLCAP_NNAT_DMR	0.590291	0.614929	0.60129	0.00495978	0.927343	0.663968	0.676798	0.668656	0.0723257	0.0613042	0.609235	0.640985	0.623521	0.0271899	0.56089	0.62747	0.65347	0.639098	0.0427671	0.329137	0.648676	0.604182	0.624359	0.0280281	0.461512	0.630553	0.676838	0.651129	0.0547984	0.121496	0.650434	0.664621	0.663851	0.626991	0.649555	0.0532239	0.0283212	0.66527	0.641944	0.660887	0.708836	0.667127
20	36148994	cg15473473	BLCAP	5'UTR	island	BLCAP	BLCAP_NNAT_DMR	0.802057	0.754438	0.790937	0.117623	0.0665101	0.827355	0.801519	0.839388	0.166586	0.0119854	0.778109	0.765874	0.785759	0.111976	0.120013	0.803306	0.847704	0.835814	0.162688	0.0127403	0.784448	0.786444	0.783826	0.111717	0.0680753	0.806306	0.844916	0.835328	0.163027	0.00695094	0.818586	0.777004	0.814537	0.813376	0.82784	0.15467	0.000285031	0.804102	0.828615	0.788811	0.865441	0.846959
20	36149013	cg07156273	BLCAP	5'UTR	island	BLCAP	BLCAP_NNAT_DMR	0.804497	0.762145	0.793112	0.0699661	0.304414	0.832744	0.839425	0.859908	0.137463	0.0505053	0.767036	0.787801	0.787563	0.0640041	0.435798	0.828898	0.830909	0.837336	0.11444	0.107148	0.798077	0.834099	0.812574	0.0906241	0.158745	0.833229	0.855784	0.850005	0.127827	0.0391776	0.850507	0.792938	0.821651	0.792917	0.833086	0.110176	0.0108755	0.785043	0.835453	0.809173	0.903624	0.854981
20	36149022	cg01466133	BLCAP	5'UTR	island	BLCAP	BLCAP_NNAT_DMR	0.798811	0.75105	0.785173	0.0692739	0.384082	0.803704	0.867151	0.860313	0.145091	0.0796893	0.812513	0.764437	0.801806	0.0855197	0.351149	0.833453	0.849723	0.851079	0.135431	0.0896862	0.791008	0.832202	0.809599	0.0949434	0.200424	0.836673	0.84391	0.846848	0.131934	0.0645437	0.854156	0.820166	0.825473	0.796444	0.844013	0.128338	0.00873068	0.771626	0.833758	0.77221	0.887194	0.837231
20	36149081	cg24675557	BLCAP	5'UTR	island	BLCAP	BLCAP_NNAT_DMR	0.734071	0.714309	0.717701	0.0905781	0.117039	0.790185	0.778754	0.77761	0.150488	0.0106709	0.749186	0.699264	0.716441	0.0893182	0.178124	0.755418	0.760483	0.750635	0.123512	0.0375201	0.662338	0.713521	0.680827	0.0537039	0.364816	0.734106	0.78793	0.750534	0.123411	0.0225166	0.76492	0.738065	0.759268	0.679563	0.729596	0.102474	0.00827922	0.785275	0.758511	0.700816	0.818915	0.759837
20	36149112	cg20479660	BLCAP	5'UTR	island	BLCAP	BLCAP_NNAT_DMR	0.744673	0.745866	0.755497	0.0912401	0.107092	0.810719	0.794774	0.827063	0.163304	0.00490364	0.750963	0.761917	0.770014	0.105285	0.0932136	0.773804	0.806297	0.797083	0.133027	0.0222883	0.77202	0.81084	0.792267	0.129239	0.0156265	0.800521	0.799176	0.808576	0.145346	0.00655888	0.788857	0.776326	0.778642	0.768462	0.797425	0.133354	0.000399233	0.760259	0.776628	0.75417	0.83983	0.803922
20	36149119	cg22421148	BLCAP	5'UTR	island	BLCAP	BLCAP_NNAT_DMR	0.780938	0.765278	0.786016	0.0894942	0.121936	0.840619	0.81918	0.85838	0.16237	0.00608096	0.787894	0.76948	0.795411	0.0983866	0.133945	0.804012	0.837075	0.831381	0.135023	0.0223345	0.770779	0.799514	0.785135	0.0897615	0.109409	0.786208	0.837443	0.822267	0.126736	0.0214517	0.828994	0.804304	0.798935	0.768045	0.82131	0.124883	0.00104524	0.798899	0.808521	0.760838	0.86105	0.831436
20	36149121	cg22510412	BLCAP	5'UTR	island	BLCAP	BLCAP_NNAT_DMR	0.782278	0.783531	0.79741	0.0923155	0.136684	0.841902	0.833676	0.867173	0.16265	0.010362	0.795162	0.806966	0.820749	0.115174	0.089825	0.815997	0.853645	0.847556	0.142639	0.0243807	0.793298	0.831015	0.814622	0.110665	0.060651	0.834404	0.861847	0.862607	0.158465	0.00640133	0.820779	0.810612	0.839035	0.782365	0.836667	0.131726	0.00134483	0.790991	0.838593	0.786041	0.85312	0.842434
20	36149185	cg03061677	BLCAP	5'UTR	island	BLCAP	BLCAP_NNAT_DMR	0.731202	0.747041	0.747873	0.101262	0.042669	0.775498	0.771212	0.792584	0.14643	0.00462406	0.747958	0.706937	0.737232	0.0901858	0.117147	0.775758	0.782115	0.784033	0.137638	0.00714898	0.731696	0.755151	0.737278	0.0919395	0.055434	0.78237	0.779266	0.786229	0.140698	0.00312756	0.768355	0.757154	0.742332	0.719373	0.761604	0.115138	0.000573043	0.73224	0.743853	0.688354	0.827341	0.764988
20	36149188	cg00576435	BLCAP	5'UTR	island	BLCAP	BLCAP_NNAT_DMR	0.745519	0.73004	0.748212	0.0957836	0.0781195	0.777686	0.8015	0.812652	0.16069	0.00428549	0.752788	0.738216	0.758881	0.106019	0.0785894	0.771887	0.792161	0.789279	0.137064	0.014114	0.740434	0.775195	0.756073	0.104845	0.0433179	0.782489	0.805621	0.803772	0.152374	0.00319232	0.790769	0.748937	0.760345	0.736469	0.77695	0.124668	0.000569782	0.752869	0.767013	0.738563	0.818934	0.790113
20	36149194	cg18433380	BLCAP	5'UTR	island	BLCAP	BLCAP_NNAT_DMR	0.753537	0.756615	0.765748	0.101459	0.108192	0.813458	0.789963	0.825055	0.161268	0.0135325	0.760325	0.738333	0.76096	0.0962441	0.191433	0.775929	0.792555	0.789776	0.125665	0.0588223	0.744186	0.775561	0.755582	0.0925393	0.134218	0.790574	0.795627	0.800186	0.13689	0.0218526	0.80175	0.790411	0.761189	0.727988	0.787453	0.123352	0.00334757	0.762579	0.743743	0.759308	0.834997	0.794656
20	36149231	cg16648571	BLCAP	5'UTR	island	BLCAP	BLCAP_NNAT_DMR	0.607067	0.606892	0.605236	0.0883173	0.0340104	0.592526	0.586703	0.588392	0.0714729	0.137062	0.582762	0.578794	0.579386	0.0624668	0.197815	0.603191	0.608932	0.604509	0.0875898	0.0441158	0.546629	0.576905	0.560271	0.0433515	0.307748	0.586474	0.560065	0.571655	0.0547354	0.196552	0.589488	0.635533	0.604876	0.611719	0.608839	0.0919201	0.000992637	0.590574	0.616782	0.598112	0.632415	0.607999
20	36149271	cg04810287	BLCAP	5'UTR	island	BLCAP	BLCAP_NNAT_DMR	0.612252	0.595508	0.595174	0.0239819	0.816467	0.685622	0.679581	0.686196	0.115403	0.22009	0.657272	0.634433	0.640572	0.0689649	0.483463	0.674713	0.719831	0.689592	0.118621	0.172522	0.767781	0.677186	0.713504	0.143731	0.0545597	0.755305	0.711043	0.73077	0.160742	0.0276452	0.692536	0.626705	0.617515	0.645251	0.645958	0.0749395	0.181568	0.623529	0.679163	0.658594	0.72221	0.677058
20	36149452	cg25962605	BLCAP	5'UTR	island	BLCAP	BLCAP_NNAT_DMR	0.683876	0.656368	0.672303	0.0746221	0.172817	0.665695	0.68147	0.678877	0.081524	0.217968	0.66992	0.701637	0.69134	0.0931894	0.129289	0.682706	0.721353	0.698532	0.101026	0.0816561	0.693297	0.720485	0.698562	0.102199	0.0463517	0.729272	0.735373	0.734774	0.138209	0.00664254	0.734254	0.684724	0.687902	0.684865	0.708491	0.110947	0.00176309	0.661526	0.673842	0.70081	0.728356	0.702134
20	36149455	cg21588305	BLCAP	5'UTR	island	BLCAP	BLCAP_NNAT_DMR	0.791591	0.738885	0.779549	0.0562535	0.300314	0.796225	0.776492	0.809716	0.0869382	0.142707	0.777822	0.746988	0.778622	0.054814	0.397274	0.776844	0.818833	0.807527	0.0843471	0.138069	0.784318	0.838755	0.815599	0.0934507	0.0586536	0.796781	0.824035	0.821936	0.0994791	0.0431065	0.826743	0.807027	0.787752	0.796763	0.827939	0.10478	0.00201687	0.73567	0.772581	0.764613	0.855972	0.804361
20	36149656	cg13708635	NNAT	5'UTR	island	NNAT	BLCAP_NNAT_DMR	0.584324	0.595692	0.588827	0.0379839	0.186298	0.610999	0.599016	0.603889	0.0530462	0.0906957	0.577516	0.583526	0.5795	0.0286568	0.413596	0.595376	0.62342	0.608181	0.0573378	0.0543358	0.600067	0.560616	0.578998	0.0281546	0.335055	0.615297	0.588666	0.600358	0.0495149	0.0688664	0.601091	0.609937	0.627831	0.59009	0.605825	0.0549822	0.00358106	0.615763	0.612672	0.598235	0.635156	0.613975
20	36149706	cg11174847	NNAT	5'UTR	island	NNAT	BLCAP_NNAT_DMR	0.642441	0.69321	0.664512	0.0748697	0.00978412	0.708295	0.661874	0.682192	0.09255	0.00160619	0.69918	0.688849	0.690454	0.100812	0.0003726	0.664009	0.715226	0.686438	0.096796	0.00090888	0.654816	0.671287	0.658699	0.0690575	0.0083424	0.678212	0.698159	0.683488	0.0938462	0.000454291	0.672396	0.680051	0.706601	0.671904	0.679666	0.0900244	6.68e-06	0.718252	0.718022	0.686051	0.73417	0.710942
20	36149750	cg23566503	NNAT	1stExon	island	NNAT	BLCAP_NNAT_DMR	0.478998	0.495499	0.487528	0.00661617	0.923146	0.559656	0.545642	0.551407	0.0704949	0.19426	0.549111	0.550533	0.548353	0.0674409	0.200259	0.549533	0.576881	0.561617	0.0807052	0.100303	0.506651	0.490206	0.49857	0.0176582	0.74368	0.521941	0.508627	0.514707	0.0337953	0.520977	0.517984	0.470833	0.537138	0.465564	0.497847	0.0169357	0.687086	0.553769	0.575456	0.559383	0.551181	0.558048
20	36150061	cg10642330	BLCAP	5'UTR	island	NNAT	BLCAP_NNAT_DMR	0.579303	0.592245	0.580985	0.108496	0.0171815	0.661447	0.563004	0.607076	0.134587	0.00534426	0.59322	0.60077	0.591441	0.118952	0.0106913	0.582665	0.631823	0.601522	0.129033	0.00529458	0.559089	0.605015	0.575203	0.102714	0.0158233	0.564834	0.613459	0.58263	0.11014	0.0101381	0.543169	0.56902	0.593124	0.516598	0.553048	0.0805591	0.00936074	0.615365	0.639532	0.581319	0.658018	0.61683
20	42142224	cg07678583	L3MBTL	TSS1500	shore	L3MBTL1	NA	0.881206	0.868826	0.902637	0.0251048	0.440954	0.897116	0.868211	0.919993	0.0431166	0.249758	0.883529	0.880927	0.915501	0.037382	0.311357	0.861944	0.900188	0.902815	0.0252527	0.536615	0.864764	0.879206	0.883498	0.00684519	0.857397	0.890208	0.904277	0.919818	0.0427694	0.154759	0.915877	0.847816	0.891167	0.868518	0.913636	0.036182	0.0855272	0.856319	0.879249	0.887749	0.903625	0.915914
20	42142236	cg24343973	L3MBTL	TSS1500	shore	L3MBTL1	NA	0.824717	0.795535	0.831299	0.0337487	0.430475	0.798643	0.843758	0.850461	0.0534041	0.292	0.853514	0.841593	0.877078	0.0788166	0.0652622	0.81721	0.852517	0.850561	0.0529749	0.240604	0.812539	0.843094	0.836457	0.0399163	0.317968	0.841395	0.87224	0.876055	0.0791843	0.0364316	0.881189	0.80499	0.84522	0.83571	0.871263	0.0737891	0.00465378	0.764533	0.799146	0.799173	0.870725	0.834814
20	42142417	cg22457903	L3MBTL	TSS1500	shore	L3MBTL1	L3MBTL_DMR	0.619094	0.611891	0.611856	0.091986	0.0163003	0.608735	0.598233	0.598528	0.0787366	0.057369	0.60238	0.593313	0.591858	0.0714805	0.103301	0.618057	0.674481	0.636122	0.116309	0.00228937	0.604123	0.651705	0.611833	0.0933688	0.0109705	0.599984	0.664886	0.624276	0.105549	0.00469485	0.685596	0.552134	0.562258	0.571782	0.590438	0.0706851	0.0133284	0.547281	0.580964	0.583212	0.6254	0.582587
20	42142451	cg20091959	L3MBTL	TSS1500	shore	L3MBTL1	L3MBTL_DMR	0.667326	0.683823	0.679627	0.0989624	0.00944841	0.680669	0.6393	0.664073	0.0836347	0.040625	0.677964	0.655645	0.670708	0.0894838	0.0274277	0.64478	0.740053	0.68856	0.107972	0.00647181	0.685365	0.693493	0.680481	0.101112	0.00451283	0.690737	0.692816	0.690482	0.110881	0.00218661	0.706415	0.626728	0.672675	0.641463	0.668707	0.0881667	0.000635523	0.601476	0.632831	0.621572	0.705594	0.645956
20	42142484	cg17091610	L3MBTL	TSS1500	shore	L3MBTL1	L3MBTL_DMR	0.626338	0.640164	0.632048	0.0679944	0.090468	0.648707	0.624015	0.636749	0.0729119	0.106696	0.634977	0.640428	0.637595	0.07311	0.11204	0.645144	0.707011	0.670044	0.106105	0.00865202	0.673377	0.701129	0.67852	0.11588	0.00234868	0.662338	0.70373	0.681101	0.118207	0.00216012	0.685806	0.589295	0.639432	0.57959	0.625417	0.0615038	0.0312027	0.606259	0.625574	0.620661	0.694222	0.641882
20	42142494	cg23626798	L3MBTL	TSS1500	shore	L3MBTL1	L3MBTL_DMR	0.619079	0.622706	0.617761	0.0734794	0.22483	0.638602	0.613211	0.624544	0.0804578	0.289334	0.684553	0.637312	0.664177	0.119405	0.063942	0.653309	0.684729	0.661901	0.117743	0.0574751	0.663097	0.675933	0.658113	0.115197	0.0372646	0.665831	0.678881	0.668666	0.125588	0.0267851	0.665216	0.605408	0.617818	0.625847	0.631395	0.0874131	0.0337572	0.593697	0.626179	0.609645	0.680285	0.631487
20	42142559	cg15388309	L3MBTL	TSS1500	shore	L3MBTL1	L3MBTL_DMR	0.667269	0.659124	0.66537	0.0697424	0.0666405	0.656411	0.66924	0.667	0.071598	0.0870806	0.68003	0.668109	0.678843	0.0826949	0.0433497	0.675007	0.726128	0.697558	0.101977	0.00678208	0.686341	0.703429	0.686405	0.0920218	0.00913884	0.701364	0.690474	0.694707	0.100098	0.00529588	0.70602	0.634352	0.656766	0.657673	0.670787	0.075244	0.00269963	0.622746	0.660171	0.643583	0.701641	0.664546
20	42142596	cg16862791	L3MBTL	TSS1500	shore	L3MBTL1	L3MBTL_DMR	0.554986	0.602761	0.577805	0.0438172	0.0171465	0.581989	0.542516	0.561615	0.0276269	0.205062	0.604245	0.598358	0.600066	0.0660773	0.000152994	0.552698	0.596368	0.573751	0.0397623	0.035077	0.561794	0.530453	0.545234	0.0112457	0.562081	0.535103	0.592867	0.562939	0.0289511	0.118105	0.541509	0.55729	0.565685	0.544968	0.551768	0.0177794	0.16575	0.56686	0.560534	0.543413	0.534751	0.550955
20	42142671	cg06446163	L3MBTL	TSS1500	shore	L3MBTL1	L3MBTL_DMR	0.601275	0.635943	0.614394	0.0449319	0.23381	0.662592	0.625083	0.64447	0.0751588	0.0540151	0.640175	0.631751	0.634432	0.0644739	0.120894	0.620123	0.708748	0.655747	0.0863083	0.0227271	0.646975	0.693594	0.657604	0.0894572	0.00890831	0.666877	0.675312	0.665495	0.0971088	0.0047555	0.684264	0.61619	0.646459	0.624301	0.646304	0.0769597	0.00148262	0.636794	0.675151	0.615643	0.693606	0.662143
20	42142673	cg04984575	L3MBTL	TSS1500	shore	L3MBTL1	L3MBTL_DMR	0.610184	0.664571	0.633562	0.064834	0.0225959	0.602746	0.604774	0.601513	0.0327843	0.387386	0.685734	0.639228	0.657895	0.0891669	0.00167678	0.568453	0.650762	0.607275	0.0385471	0.276976	0.62995	0.600878	0.610992	0.0422633	0.114629	0.619891	0.616286	0.613708	0.0449795	0.0936051	0.601959	0.564275	0.644442	0.593535	0.598507	0.029778	0.167129	0.639296	0.604835	0.633046	0.620331	0.621766
20	42142699	cg02177317	L3MBTL	TSS1500	shore	L3MBTL1	L3MBTL_DMR	0.656541	0.649669	0.65069	0.0424684	0.0795841	0.627474	0.605954	0.61524	0.00701781	0.910676	0.680494	0.642364	0.658741	0.0505193	0.0567068	0.686345	0.666191	0.673975	0.0657531	0.00726881	0.677423	0.634285	0.652656	0.0444336	0.0574526	0.65056	0.674719	0.659355	0.051133	0.0251742	0.672552	0.646391	0.645431	0.612251	0.64185	0.0336279	0.0528935	0.645451	0.66074	0.673726	0.65379	0.656159
20	42142751	cg20529070	L3MBTL	TSS1500	shore	L3MBTL1	L3MBTL_DMR	0.705257	0.665012	0.686896	0.0874863	0.0350239	0.711088	0.702998	0.715788	0.116637	0.00560797	0.737541	0.717936	0.735862	0.135951	0.00119697	0.694151	0.767807	0.72951	0.130176	0.001977	0.709356	0.725039	0.706576	0.108433	0.0049174	0.712298	0.781043	0.747416	0.149041	0.000240487	0.750688	0.695543	0.732348	0.695101	0.729016	0.129738	6.61e-06	0.698258	0.698991	0.699743	0.743147	0.72127
20	42142766	cg10360552	L3MBTL	TSS1500	shore	L3MBTL1	L3MBTL_DMR	0.619074	0.640404	0.626916	0.0769164	0.00451582	0.629849	0.627691	0.626576	0.0765762	0.00522594	0.645078	0.649718	0.644393	0.0943937	0.000448916	0.611011	0.67322	0.639475	0.0894749	0.00148693	0.61869	0.591197	0.601441	0.0514412	0.0423521	0.613157	0.577304	0.59237	0.0423703	0.111111	0.572052	0.643475	0.630503	0.599671	0.609525	0.0595248	0.00174657	0.638111	0.63616	0.620558	0.618732	0.626371
20	42142784	cg18911945	L3MBTL	TSS1500	shore	L3MBTL1	L3MBTL_DMR	0.580232	0.628052	0.601029	0.081819	0.365942	0.631177	0.591895	0.608863	0.089653	0.465164	0.635922	0.63342	0.63068	0.11147	0.267673	0.585747	0.645453	0.612751	0.0935411	0.381786	0.630816	0.599019	0.610131	0.0909215	0.284671	0.588663	0.626118	0.603242	0.0840318	0.355774	0.589427	0.596561	0.608708	0.610405	0.598574	0.0793642	0.202326	0.582034	0.609176	0.43975	0.637211	0.565237
20	42142847	cg01877937	L3MBTL	TSS1500	shore	L3MBTL1	L3MBTL_DMR	0.660489	0.655069	0.65278	0.127803	0.00947731	0.674009	0.690522	0.683737	0.158873	0.00153771	0.701002	0.695904	0.698812	0.173381	0.000536976	0.662243	0.766917	0.707343	0.182475	0.000382688	0.692085	0.712134	0.687168	0.163636	0.000582672	0.674521	0.71645	0.68638	0.162599	0.000582949	0.708556	0.655085	0.678498	0.659013	0.678185	0.153354	6.58e-06	0.662986	0.678478	0.670029	0.682368	0.678656
20	42142852	cg08633313	L3MBTL	TSS200	shore	L3MBTL1	L3MBTL_DMR	0.628933	0.67366	0.64409	0.105889	0.0519019	0.659515	0.666075	0.659494	0.121461	0.0356677	0.707932	0.699197	0.700919	0.162359	0.00398648	0.662678	0.714744	0.675957	0.137915	0.0134922	0.74072	0.725285	0.716608	0.179869	0.000638006	0.682878	0.700905	0.676152	0.139131	0.00657304	0.68096	0.62784	0.653693	0.682353	0.660524	0.122511	0.000732803	0.6372	0.660892	0.611326	0.712197	0.656432
20	42142897	cg12699433	L3MBTL	TSS200	shore	L3MBTL1	L3MBTL_DMR	0.677215	0.680136	0.669019	0.140093	0.00799926	0.637687	0.615631	0.617546	0.0887085	0.142846	0.714646	0.675933	0.688393	0.159037	0.00332322	0.696451	0.746662	0.710534	0.181664	0.000580481	0.709278	0.704837	0.686117	0.158624	0.00156067	0.647461	0.67371	0.643254	0.11548	0.0204302	0.680082	0.611071	0.60754	0.669705	0.638618	0.109813	0.00180434	0.616005	0.621614	0.663132	0.684594	0.645481
20	42142947	cg11319028	L3MBTL	TSS200	shore	L3MBTL1	L3MBTL_DMR	0.638501	0.620069	0.607574	0.0773104	0.463784	0.604557	0.719475	0.643715	0.11356	0.389434	0.614563	0.65906	0.612627	0.0818897	0.498666	0.614314	0.679467	0.619008	0.0887492	0.486847	0.627186	0.64687	0.597026	0.0679822	0.499904	0.629167	0.591081	0.579378	0.0502324	0.679105	0.645013	0.606141	0.635007	0.599866	0.609334	0.0791569	0.271588	0.585887	0.683045	0.651814	0.689103	0.642465
20	42142995	cg22601123	L3MBTL	TSS200	shore	L3MBTL1	L3MBTL_DMR	0.735178	0.634101	0.667683	0.0945293	0.0970028	0.741935	0.644336	0.680427	0.107503	0.0849544	0.645314	0.702389	0.655548	0.0819979	0.213105	0.682314	0.771852	0.704582	0.131535	0.0206207	0.715124	0.723016	0.680214	0.108487	0.0383273	0.650733	0.667558	0.629257	0.0571912	0.330557	0.742574	0.695842	0.658393	0.648411	0.676718	0.103718	0.00466226	0.630668	0.647095	0.750517	0.675949	0.670006
20	42143015	cg22330467	L3MBTL	TSS200	shore	L3MBTL1	L3MBTL_DMR	0.680901	0.691958	0.650954	0.0314638	0.681361	0.7212	0.601283	0.639235	0.0200307	0.899736	0.625641	0.688376	0.630153	0.0103082	0.925767	0.672048	0.707823	0.655768	0.0362853	0.703566	0.602099	0.660187	0.589028	-0.0291287	0.69088	0.670455	0.703008	0.649876	0.0313644	0.694712	0.597747	0.6356	0.636796	0.645267	0.616493	-0.00291344	0.967484	0.671982	0.716656	0.631378	0.631991	0.654935
20	42143045	cg14306330	L3MBTL	TSS200	shore	L3MBTL1	L3MBTL_DMR	0.503718	0.549107	0.498422	0.00205213	0.984138	0.477457	0.460538	0.443009	-0.0533014	0.609204	0.5312	0.6	0.535518	0.0387899	0.665412	0.555556	0.642529	0.564896	0.0686441	0.399589	0.568266	0.562421	0.525614	0.0307467	0.679052	0.562624	0.616393	0.552175	0.057031	0.423919	0.632168	0.498984	0.484392	0.515768	0.512449	0.0162855	0.796441	0.503656	0.55774	0.556255	0.556044	0.532004
20	42143080	cg01071811	L3MBTL	5'UTR	shore	L3MBTL1	L3MBTL_DMR	0.772875	0.693515	0.724162	0.0789839	0.223149	0.683636	0.698279	0.685507	0.0407569	0.72802	0.672925	0.715168	0.686853	0.0413059	0.627783	0.704009	0.759259	0.717449	0.0723518	0.347607	0.759055	0.717934	0.708225	0.0643979	0.315049	0.762439	0.737864	0.729846	0.0856308	0.169752	0.724713	0.723423	0.732894	0.686165	0.714272	0.0692349	0.115297	0.72484	0.68291	0.714341	0.706294	0.707241
20	42143096	cg02611863	L3MBTL	5'UTR	shore	L3MBTL1	L3MBTL_DMR	0.729835	0.693557	0.703738	0.0901243	0.130255	0.749231	0.734635	0.746117	0.132824	0.0332776	0.788732	0.749657	0.767238	0.153247	0.0122406	0.757874	0.740889	0.738128	0.124667	0.0429561	0.733107	0.783004	0.732095	0.119806	0.0321391	0.734723	0.769625	0.737167	0.124583	0.0244617	0.739798	0.671018	0.679542	0.777778	0.718014	0.104589	0.00951223	0.65251	0.724596	0.720284	0.703976	0.702948
20	42143174	cg15330298	L3MBTL	5'UTR	shore	L3MBTL1	L3MBTL_DMR	0.750051	0.767261	0.764969	0.134421	0.034448	0.804204	0.753889	0.794563	0.16441	0.0136954	0.792965	0.779888	0.796256	0.165402	0.013191	0.73797	0.820125	0.7795	0.149045	0.0246151	0.749812	0.770873	0.749577	0.120373	0.0474595	0.783601	0.812084	0.79886	0.169307	0.00466675	0.814556	0.763919	0.738632	0.752724	0.779945	0.149581	0.00043126	0.732485	0.785954	0.767733	0.775497	0.780004
20	42143211	cg20252111	L3MBTL	1stExon	island	L3MBTL1	L3MBTL_DMR	0.596428	0.596603	0.595699	0.0382868	0.0100525	0.580377	0.593794	0.586454	0.0290418	0.0772949	0.608865	0.616904	0.6119	0.0544881	0.000267836	0.578581	0.613779	0.59545	0.038038	0.0162763	0.606919	0.595095	0.599553	0.0421405	0.00237408	0.599811	0.621889	0.609439	0.0520269	0.00029326	0.624259	0.606754	0.61031	0.576316	0.603478	0.0460653	3.03e-05	0.609583	0.61676	0.604931	0.6082	0.60907
20	42143399	cg15302378	L3MBTL	1stExon	island	L3MBTL1	L3MBTL_DMR	0.750966	0.757284	0.742464	0.0742547	0.110377	0.761916	0.754338	0.749111	0.0809013	0.124414	0.825695	0.759902	0.779106	0.110896	0.0229588	0.765252	0.764849	0.754532	0.0863225	0.0798147	0.741497	0.775973	0.743796	0.0755858	0.0865674	0.745763	0.772513	0.744306	0.076096	0.0895375	0.746813	0.769067	0.790659	0.805247	0.768081	0.0998709	0.0013206	0.773793	0.80198	0.775411	0.759967	0.769069
20	42143489	cg09541000	L3MBTL	Body	island	L3MBTL1	L3MBTL_DMR	0.762378	0.736738	0.756982	0.112236	0.0474086	0.780607	0.698945	0.751788	0.107451	0.096917	0.760732	0.763729	0.771745	0.126559	0.0347756	0.767395	0.811179	0.793037	0.148437	0.0100169	0.759178	0.825121	0.787445	0.143996	0.00762109	0.753881	0.824048	0.790737	0.147036	0.00643399	0.788481	0.76036	0.765206	0.726719	0.772922	0.128323	0.000622627	0.75569	0.77726	0.763211	0.802639	0.791138
20	42143502	cg02472486	L3MBTL	Body	island	L3MBTL1	L3MBTL_DMR	0.633033	0.638301	0.632669	0.071218	0.133918	0.651155	0.602373	0.624528	0.0630768	0.3024	0.610565	0.622443	0.613836	0.0523849	0.364698	0.608768	0.639737	0.621662	0.0602106	0.28729	0.629766	0.619269	0.620357	0.0589063	0.203823	0.572375	0.68721	0.626061	0.0646095	0.195361	0.651223	0.671847	0.663829	0.667348	0.660303	0.0988521	0.00147896	0.632178	0.67032	0.664981	0.661111	0.654481
20	57413417	cg07964163	GNASAS	Body	shore	GNAS_AS1	NA	0.810784	0.81407	0.833182	0.101113	0.00358521	0.775422	0.774174	0.796291	0.0646733	0.0902385	0.762551	0.734286	0.763331	0.0307185	0.492807	0.786252	0.810034	0.808312	0.0762941	0.0298014	0.81189	0.809341	0.815589	0.0846453	0.00798393	0.790598	0.813927	0.81388	0.0826345	0.0123646	0.816451	0.719506	0.748108	0.730021	0.770734	0.0388024	0.138914	0.744621	0.78337	0.767656	0.821	0.801441
20	57413436	cg10459054	GNASAS	Body	shore	GNAS_AS1	NA	0.910832	0.891211	0.927397	0.0109745	0.525206	0.893176	0.891595	0.92703	0.0113196	0.678407	0.913625	0.90037	0.936492	0.0195348	0.29028	0.909868	0.906973	0.92979	0.0133763	0.516259	0.897933	0.908307	0.914236	-0.00133271	0.950373	0.901248	0.915111	0.926474	0.0104605	0.590951	0.926864	0.880136	0.885142	0.873968	0.921783	0.00551483	0.700295	0.881893	0.890084	0.899161	0.932878	0.932751
20	57413694	cg27642181	GNASAS	Body	shore	GNAS_AS1	NA	0.932809	0.925691	0.956041	-0.00288645	0.862996	0.931161	0.913567	0.955413	-0.00311647	0.921905	0.945698	0.926592	0.963855	0.00484975	0.787413	0.952102	0.940847	0.9693	0.0105832	0.513053	0.931047	0.94753	0.953971	-0.00461343	0.74624	0.924355	0.952349	0.954762	-0.00394291	0.819181	0.93957	0.924974	0.931264	0.919725	0.958058	-0.000585516	0.966028	0.906422	0.931323	0.92451	0.950659	0.958414
20	57413698	cg17071192	GNASAS	Body	shore	GNAS_AS1	NA	0.916416	0.8842	0.921075	-0.0248158	0.164916	0.90303	0.932677	0.947556	0.00222548	0.96638	0.905311	0.911053	0.933038	-0.0129886	0.558066	0.908799	0.924528	0.93595	-0.00972152	0.713193	0.918783	0.908692	0.919144	-0.0261735	0.12022	0.923575	0.912965	0.929555	-0.0160389	0.403152	0.903069	0.905628	0.900079	0.899249	0.926957	-0.0186212	0.158861	0.889791	0.914855	0.915982	0.933847	0.941339
20	57413700	cg07434855	GNASAS	Body	shore	GNAS_AS1	NA	0.848574	0.829556	0.855758	-0.00846189	0.822695	0.848856	0.857676	0.880567	0.0170274	0.747702	0.894264	0.839745	0.887992	0.0232158	0.535383	0.855773	0.867353	0.873499	0.00937662	0.849599	0.874132	0.880303	0.879576	0.016283	0.600158	0.882645	0.879742	0.889719	0.0260797	0.394457	0.893278	0.845698	0.870755	0.863985	0.892389	0.0283282	0.169489	0.832089	0.85778	0.858437	0.886742	0.883291
20	57414039	cg04132853	GNASAS	Body	shore	GNAS_AS1	GNAS_DMR	0.677186	0.678288	0.678351	0.051309	0.217939	0.683908	0.658496	0.674277	0.0475155	0.395127	0.709721	0.660311	0.68727	0.0597641	0.22708	0.663946	0.706797	0.677073	0.0501264	0.304312	0.684171	0.718221	0.688934	0.0631794	0.108207	0.659083	0.721124	0.683545	0.0575148	0.169757	0.747231	0.665544	0.653425	0.67258	0.690376	0.0634446	0.0235369	0.673802	0.663322	0.673193	0.739337	0.695594
20	57414059	cg25090051	GNASAS	Body	shore	GNAS_AS1	GNAS_DMR	0.656189	0.673473	0.667644	0.0706728	0.0482692	0.651693	0.627827	0.640489	0.0437206	0.367848	0.665421	0.639621	0.654342	0.0569226	0.189141	0.634374	0.66834	0.641461	0.0445669	0.300293	0.677114	0.690265	0.674286	0.0785897	0.0200178	0.638928	0.658351	0.642037	0.0460911	0.216347	0.660779	0.609965	0.286867	0.637678	0.539291	-0.0575759	0.326305	0.61647	0.628582	0.62698	0.672111	0.64097
20	57414162	cg00732970	GNASAS	Body	shore	GNAS_AS1	GNAS_DMR	0.622443	0.635392	0.625437	0.0981062	0.00617616	0.613248	0.57908	0.589215	0.0619875	0.129332	0.592556	0.572325	0.57333	0.0455126	0.309618	0.626284	0.703564	0.656069	0.128831	0.00050275	0.621385	0.636069	0.611246	0.0853017	0.0118971	0.607599	0.661006	0.624909	0.0987302	0.004315	0.64214	0.551828	0.570828	0.572403	0.5806	0.053395	0.0346815	0.561978	0.568004	0.579265	0.662928	0.592113
20	57414217	cg17696847	GNASAS	Body	shore	GNAS_AS1	GNAS_DMR	0.641984	0.645612	0.643284	0.0751879	0.0515481	0.626299	0.616738	0.619133	0.0511897	0.302782	0.658679	0.649107	0.655433	0.0869655	0.0438232	0.588123	0.639704	0.598532	0.0305321	0.584506	0.654727	0.63886	0.631877	0.0650973	0.0843694	0.625189	0.633014	0.619342	0.0523197	0.18805	0.671293	0.601033	0.607857	0.631849	0.630471	0.0625128	0.0181548	0.59844	0.580125	0.6009	0.657559	0.610575
20	57414274	cg23732978	GNASAS	Body	shore	GNAS_AS1	GNAS_DMR	0.739173	0.641196	0.660024	-0.00295937	0.986607	0.677518	0.682013	0.65496	-0.00764825	0.981609	0.575342	0.562422	0.550882	-0.112468	0.394931	0.871688	0.853415	0.860278	0.197442	0.0845453	0.682615	0.716174	0.663381	0.00177793	0.990839	0.816605	0.828204	0.815633	0.153695	0.150659	0.747194	0.686106	0.684049	0.621568	0.672541	0.00984448	0.933671	0.829828	0.845901	0.734849	0.709402	0.784337
20	57414351	cg20019489	GNASAS	Body	shore	GNAS_AS1	GNAS_DMR	0.808718	0.800599	0.817952	0.0750034	0.11197	0.840433	0.792489	0.838375	0.0958097	0.0588084	0.772043	0.749688	0.770165	0.0266714	0.687621	0.762384	0.773639	0.767773	0.0247926	0.734891	0.753474	0.762479	0.75008	0.00822219	0.895701	0.81643	0.8102	0.816427	0.0741556	0.108079	0.796896	0.737021	0.740506	0.738599	0.766036	0.0232132	0.566352	0.754858	0.792418	0.790928	0.80972	0.805158
20	57414407	cg02274728	GNASAS	Body	shore	GNAS_AS1	GNAS_DMR	0.678184	0.687715	0.683396	0.0806053	0.0298405	0.660987	0.651159	0.655649	0.0530155	0.24374	0.694931	0.655098	0.675264	0.0719366	0.089396	0.684514	0.703039	0.685869	0.0830628	0.0236094	0.663574	0.722433	0.679033	0.0774728	0.0286612	0.684918	0.712996	0.693089	0.0912236	0.00906094	0.721937	0.642782	0.677302	0.667192	0.682277	0.0795709	0.00130409	0.663662	0.65782	0.682746	0.692171	0.680291
20	57414529	cg12054318	GNASAS	Body	shore	GNAS_AS1	GNAS_DMR	0.648549	0.633386	0.636869	0.0550727	0.302226	0.649866	0.661645	0.65596	0.0745073	0.246845	0.636255	0.695372	0.665738	0.0834857	0.16508	0.661655	0.732646	0.690356	0.108739	0.0464808	0.680116	0.65994	0.653903	0.0735	0.150099	0.680276	0.68779	0.675458	0.0947428	0.0548017	0.648896	0.642671	0.65458	0.63609	0.648489	0.0669139	0.057461	0.649792	0.685801	0.65727	0.664998	0.670226
20	57414539	cg25268451	GNASAS	Body	shore	GNAS_AS1	GNAS_DMR	0.695389	0.688534	0.693905	0.0886413	0.0474638	0.707284	0.703432	0.712931	0.107885	0.0207124	0.707539	0.731753	0.726224	0.120475	0.00960266	0.709966	0.793624	0.752003	0.146742	0.00126418	0.732376	0.748324	0.732678	0.128685	0.00227154	0.7145	0.743507	0.726277	0.121977	0.00401005	0.747448	0.700501	0.684451	0.70168	0.717893	0.112754	0.000177863	0.679994	0.736459	0.691521	0.762458	0.729804
20	57414578	cg11996914	GNASAS	Body	shore	GNAS_AS1	GNAS_DMR	0.558759	0.548286	0.552902	0.00118829	0.96058	0.578524	0.579949	0.578476	0.0267627	0.118791	0.601851	0.596012	0.597733	0.0460192	0.00247884	0.572501	0.578363	0.574722	0.0230084	0.178818	0.602411	0.571419	0.58557	0.0338567	0.020133	0.592598	0.604431	0.597043	0.0453287	0.00142396	0.589405	0.592494	0.569216	0.534626	0.570535	0.0188216	0.129871	0.611947	0.599327	0.583435	0.600921	0.597796
20	57414596	cg21330323	GNASAS	Body	island	GNAS_AS1	GNAS_DMR	0.531659	0.531038	0.531051	0.0183507	0.27655	0.519992	0.533333	0.526453	0.0137525	0.608221	0.527906	0.5369	0.532072	0.0193722	0.326173	0.530978	0.535572	0.533005	0.020305	0.298876	0.544638	0.532398	0.538012	0.0253117	0.103879	0.527152	0.532948	0.529672	0.0169723	0.325311	0.539724	0.542968	0.522804	0.51041	0.528669	0.0159685	0.200927	0.526545	0.539534	0.534579	0.574581	0.543342
20	57414884	cg06163629	GNASAS	Body	island	GNAS_AS1	GNAS_DMR	0.532853	0.570318	0.550933	0.0344749	0.119342	0.558511	0.557396	0.557392	0.0409342	0.0832439	0.567027	0.556415	0.56096	0.0445022	0.0523875	0.545569	0.595138	0.56964	0.0531819	0.0199373	0.54559	0.531223	0.537664	0.0212054	0.332383	0.548033	0.573615	0.559823	0.0433648	0.0335684	0.579945	0.559749	0.571802	0.565264	0.568423	0.051965	0.000292967	0.567612	0.571583	0.589487	0.581282	0.576729
20	57414960	cg14597908	GNASAS	Body	shore	GNAS_AS1	GNAS_DMR	0.611724	0.635315	0.620398	0.0900659	0.00453585	0.611219	0.600885	0.600998	0.0708116	0.0338702	0.625693	0.656762	0.640895	0.110099	0.000738824	0.651736	0.673915	0.654307	0.124071	6.74e-05	0.674157	0.664235	0.656674	0.127719	4.75e-05	0.690527	0.682424	0.683498	0.15433	2.99e-06	0.708694	0.605499	0.61033	0.593076	0.631044	0.100839	2.24e-05	0.587364	0.612456	0.64224	0.698036	0.639368
20	57415144	cg00765653	GNASAS	Body	island	GNAS_AS1	GNAS_DMR	0.644694	0.64428	0.643043	0.0533665	0.00880487	0.647487	0.60379	0.624531	0.034855	0.157634	0.64872	0.633636	0.639742	0.0500661	0.0177024	0.596546	0.65527	0.624769	0.0350934	0.146586	0.639416	0.645184	0.640012	0.0503358	0.00748144	0.644236	0.65976	0.649778	0.0601023	0.00165752	0.678654	0.650717	0.6376	0.618232	0.644845	0.0551686	0.000162068	0.654079	0.649014	0.646137	0.654193	0.649598
20	57415177	cg14728235	GNASAS	Body	island	GNAS_AS1	GNAS_DMR	0.603105	0.648866	0.62457	0.0431192	0.0308991	0.6176	0.617542	0.616526	0.0350754	0.101764	0.654654	0.654081	0.652696	0.0712456	0.000211108	0.612824	0.649273	0.629811	0.0483606	0.0158277	0.624516	0.638636	0.629313	0.0478624	0.00709855	0.6151	0.618036	0.614766	0.0333154	0.0692149	0.669614	0.625814	0.645662	0.602465	0.634395	0.052944	0.000183813	0.634487	0.646331	0.630895	0.631709	0.634656
20	57415377	cg05558390	GNASAS	Body	island	GNAS_AS1	GNAS_DMR	0.427912	0.453217	0.442133	0.05355	0.126659	0.503362	0.434089	0.469323	0.0807403	0.0324977	0.461299	0.477433	0.470247	0.0816636	0.023613	0.435467	0.484256	0.460876	0.0722934	0.049213	0.452856	0.407084	0.432716	0.0441331	0.200972	0.441899	0.431728	0.439399	0.050816	0.136778	0.445326	0.448871	0.48046	0.407167	0.447036	0.0584533	0.0144722	0.437099	0.497498	0.475317	0.468143	0.470345
20	57415697	cg19296354	GNASAS	Body	island	GNAS_AS1	GNAS_DMR	0.703383	0.690465	0.700591	0.135004	0.00295503	0.688952	0.69	0.695396	0.130086	0.00561824	0.709541	0.685741	0.702736	0.136713	0.00349503	0.697093	0.705988	0.696064	0.130659	0.00449512	0.710055	0.70355	0.695214	0.130982	0.00249081	0.721835	0.750039	0.735438	0.170964	0.000113837	0.740097	0.672064	0.666046	0.679169	0.696932	0.131521	2.72e-05	0.646934	0.671564	0.66063	0.724478	0.683658
20	57416221	cg24975842	GNASAS	Body	island	GNAS_AS1	GNAS_DMR	0.58251	0.550453	0.565768	0.0604093	0.0429548	0.594478	0.538947	0.566041	0.0606827	0.0684579	0.574213	0.560672	0.56663	0.0612714	0.0540186	0.574654	0.606984	0.589858	0.0844992	0.00500485	0.550642	0.574129	0.56124	0.0558813	0.0452283	0.555527	0.618604	0.585646	0.0802869	0.00510719	0.592894	0.561407	0.569251	0.507239	0.556983	0.0516245	0.0150279	0.577282	0.60954	0.59281	0.581425	0.589435
20	57416506	cg18619398	GNASAS	Body	island	GNAS_AS1	GNAS_DMR	0.566921	0.575626	0.561716	0.0657578	0.0165028	0.571723	0.553859	0.551211	0.0552992	0.0624122	0.571162	0.603609	0.579845	0.0834055	0.00360916	0.583908	0.623741	0.587567	0.0917169	0.000809739	0.636724	0.655217	0.632049	0.137474	1.71e-06	0.640837	0.642571	0.634445	0.139654	1.26e-06	0.656903	0.580211	0.619233	0.532833	0.595882	0.100051	8.63e-06	0.563103	0.594068	0.577799	0.655227	0.597913
20	57416888	cg01355739	GNASAS	Body	island	GNAS_AS1	GNAS_DMR	0.739052	0.737265	0.749975	0.148589	0.00065797	0.765593	0.7264	0.763402	0.162355	0.000318066	0.757735	0.742275	0.765726	0.163845	0.00020215	0.763167	0.803341	0.791477	0.190241	2.52e-05	0.773079	0.785463	0.78119	0.181136	3.18e-05	0.772807	0.809309	0.801843	0.201559	6.52e-06	0.801496	0.741051	0.764994	0.717602	0.774528	0.17332	1.14e-07	0.728402	0.754594	0.730682	0.814338	0.776888
20	57417152	cg00952145	GNASAS	Body	island	GNAS_AS1	GNAS_DMR	0.503988	0.508246	0.48746	0.0338865	0.338141	0.538472	0.502726	0.502112	0.0485962	0.266661	0.514141	0.522287	0.500212	0.0462083	0.271378	0.516583	0.595833	0.533083	0.0796806	0.0283674	0.563567	0.596715	0.557285	0.105205	0.00123707	0.589733	0.579672	0.569563	0.117269	0.000322825	0.609577	0.503071	0.524042	0.475782	0.517174	0.0637571	0.0123454	0.479889	0.515445	0.514259	0.580632	0.513008
20	57417233	cg20582984	GNASAS	Body	shore	GNAS_AS1	GNAS_DMR	0.779508	0.784091	0.797453	0.11368	0.00474732	0.805491	0.753219	0.80074	0.117421	0.00518936	0.794151	0.794706	0.814776	0.130636	0.00143006	0.789301	0.834205	0.822792	0.139121	0.000691819	0.794541	0.804934	0.802553	0.120023	0.00175578	0.791551	0.821102	0.816626	0.133751	0.000514792	0.835234	0.74146	0.797351	0.745612	0.799961	0.116379	4.55e-05	0.733128	0.758012	0.775749	0.794453	0.78509
20	57418015	cg18949315	GNASAS	Body	shore	GNAS_AS1	GNAS_DMR	0.611721	0.620469	0.605069	0.0441782	0.286699	0.662152	0.639087	0.645281	0.0846717	0.056371	0.693644	0.642949	0.659501	0.0982049	0.0290528	0.642879	0.640344	0.623005	0.06232	0.17624	0.635876	0.621083	0.601456	0.0419299	0.313869	0.600083	0.624167	0.59076	0.0310021	0.516681	0.620624	0.504694	0.608043	0.660708	0.592141	0.0314201	0.390344	0.579082	0.575894	0.576749	0.653585	0.59154
20	57420942	cg14943539	GNASAS	Body	shelf	GNAS_AS1	NA	0.776639	0.795395	0.80225	0.0103185	0.83528	0.814363	0.803727	0.835023	0.0436656	0.367672	0.807115	0.767697	0.806698	0.0142568	0.800247	0.840558	0.861257	0.867075	0.0751515	0.041159	0.772696	0.828147	0.802725	0.011869	0.795875	0.78918	0.84311	0.827613	0.0364237	0.369849	0.847443	0.742544	0.756117	0.781298	0.801278	0.00946417	0.794149	0.7418	0.78634	0.821417	0.880145	0.831737
20	57425515	cg03547757	GNASAS	Body	shore	GNAS	NA	0.825599	0.801577	0.827905	0.0296756	0.467613	0.862713	0.86026	0.891615	0.0940314	0.0122386	0.878895	0.852802	0.890666	0.0919332	0.0160294	0.851733	0.87285	0.874714	0.0766378	0.045524	0.861319	0.862063	0.866335	0.0691702	0.0458731	0.838732	0.906111	0.885093	0.0876606	0.0140703	0.865317	0.831288	0.84854	0.847786	0.87273	0.0746973	0.00205169	0.84849	0.837383	0.860942	0.910914	0.891941
20	57425979	cg18935491	GNASAS	TSS200	shore	GNAS	NESP_AS_GNAS_AS1_DMR	0.602901	0.636287	0.617291	0.0511737	0.0909162	0.61995	0.625938	0.621182	0.0550638	0.0995694	0.67585	0.634696	0.65247	0.0863518	0.00487179	0.619646	0.633136	0.624299	0.0581813	0.0656284	0.636823	0.630593	0.630376	0.0642581	0.0205432	0.623503	0.612502	0.615127	0.0490095	0.0902887	0.620397	0.612974	0.624278	0.627267	0.619299	0.0531815	0.00720825	0.615001	0.673527	0.64482	0.645044	0.642538
20	57425986	cg24203465	GNASAS	TSS200	shore	GNAS	NESP_AS_GNAS_AS1_DMR	0.623136	0.617852	0.616408	0.0589724	0.0864237	0.6515	0.58584	0.615495	0.0582976	0.171126	0.648551	0.647084	0.64791	0.0900422	0.0148405	0.662719	0.681564	0.664342	0.107041	0.00192511	0.638683	0.693097	0.652918	0.0968504	0.0038415	0.661974	0.644499	0.64525	0.0889325	0.00726666	0.680965	0.610434	0.640876	0.644577	0.648065	0.0908022	0.000119182	0.607625	0.625682	0.610134	0.667646	0.630977
20	57425994	cg26102503	GNASAS	TSS200	shore	GNAS	NESP_AS_GNAS_AS1_DMR	0.60516	0.640024	0.618766	0.0803587	0.0426424	0.643848	0.612633	0.62634	0.0880695	0.0358043	0.608255	0.618614	0.608582	0.0696967	0.120936	0.605311	0.642294	0.609261	0.0708906	0.0838469	0.642465	0.679733	0.64732	0.110299	0.00341865	0.644574	0.636983	0.631368	0.0940717	0.012006	0.667035	0.608486	0.611542	0.627635	0.630487	0.0922245	0.000469809	0.592924	0.606539	0.625996	0.676184	0.628205
20	57426131	cg03344105	GNASAS	TSS200	shore	GNAS	NESP_AS_GNAS_AS1_DMR	0.648923	0.698756	0.676664	0.119138	0.00451006	0.698094	0.665254	0.687959	0.130669	0.00217558	0.681264	0.701783	0.697311	0.139333	0.00102061	0.668699	0.727654	0.693823	0.136389	0.0010432	0.710095	0.723819	0.709238	0.153094	0.000158316	0.746047	0.717691	0.733105	0.176688	1.87e-05	0.696228	0.657039	0.674275	0.606525	0.66378	0.106418	0.000187994	0.646825	0.666119	0.669759	0.70281	0.679561
20	57426138	cg14660776	GNASAS	TSS200	shore	GNAS	NESP_AS_GNAS_AS1_DMR	0.627891	0.628236	0.625164	0.140241	0.00166424	0.619873	0.593958	0.601942	0.11715	0.0118664	0.613475	0.62935	0.617808	0.132456	0.00416336	0.589059	0.66183	0.611538	0.126763	0.00542998	0.642196	0.679091	0.647166	0.163711	0.000176283	0.683235	0.625874	0.647134	0.163501	0.00023153	0.651917	0.565534	0.605088	0.573066	0.597113	0.112336	0.000211259	0.577083	0.617336	0.600799	0.646611	0.611794
20	57426215	cg19592829	GNAS	3'UTR	shore	GNAS	NESP_AS_GNAS_AS1_DMR	0.586264	0.614178	0.594424	0.0451949	0.286138	0.607471	0.609638	0.604063	0.0550813	0.297395	0.597968	0.617669	0.603069	0.0533525	0.281873	0.589145	0.647254	0.60381	0.0547152	0.256549	0.641499	0.662932	0.63854	0.0907156	0.0193252	0.640222	0.669919	0.649111	0.101063	0.00936089	0.65297	0.59322	0.618985	0.5841	0.612802	0.0637429	0.0202568	0.572137	0.59835	0.576143	0.649455	0.599293
20	57426240	cg20401058	GNAS	3'UTR	shore	GNAS	NESP_AS_GNAS_AS1_DMR	0.628077	0.729872	0.681052	0.155799	0.000490015	0.638295	0.604712	0.617711	0.092613	0.0352186	0.637929	0.678948	0.658435	0.132787	0.00211198	0.62227	0.692367	0.646271	0.121148	0.0040191	0.698372	0.677429	0.675241	0.151429	0.000200917	0.665028	0.661742	0.655322	0.13125	0.000880302	0.721691	0.610656	0.627053	0.602734	0.642047	0.116972	9.55e-05	0.576455	0.624799	0.627878	0.68517	0.63091
20	57426264	cg09123158	GNAS	3'UTR	shore	GNAS	NESP_AS_GNAS_AS1_DMR	0.770119	0.76873	0.784671	0.0932524	0.0516103	0.787143	0.753958	0.791264	0.100411	0.058091	0.812724	0.794608	0.825979	0.134207	0.00757487	0.745607	0.794428	0.775724	0.0845256	0.115562	0.821161	0.840648	0.838737	0.148611	0.00126286	0.78965	0.802677	0.806753	0.116368	0.0113195	0.800747	0.775049	0.793086	0.742622	0.798574	0.107393	0.000911804	0.731808	0.789414	0.735568	0.810969	0.787714
20	57426322	cg11669839	GNAS	3'UTR	shore	GNAS	NESP_AS_GNAS_AS1_DMR	0.532565	0.544189	0.52423	0.0391925	0.256929	0.557695	0.512912	0.51928	0.0342782	0.492396	0.538232	0.570328	0.541703	0.056167	0.147939	0.543735	0.597724	0.549683	0.0647241	0.0621531	0.560667	0.592424	0.553484	0.069849	0.0269888	0.566247	0.591318	0.563326	0.0794897	0.0123404	0.597957	0.5269	0.520297	0.497732	0.526057	0.0411385	0.103303	0.508466	0.541403	0.507984	0.599794	0.532301
20	57426368	cg17841572	GNAS	3'UTR	shore	GNAS	NESP_AS_GNAS_AS1_DMR	0.62476	0.628262	0.623481	0.109023	0.00493815	0.639813	0.602157	0.618374	0.104122	0.0116965	0.630473	0.617236	0.620993	0.106105	0.0100309	0.634256	0.64477	0.62751	0.113249	0.00457838	0.639188	0.657968	0.634074	0.12106	0.00132493	0.649471	0.643357	0.63886	0.125643	0.000847203	0.641444	0.587494	0.616316	0.564798	0.601638	0.087376	0.00105822	0.577146	0.615385	0.616823	0.665009	0.621044
20	57426374	cg25229306	GNAS	3'UTR	shore	GNAS	NESP_AS_GNAS_AS1_DMR	0.64949	0.661647	0.655783	0.0744203	0.0898256	0.671789	0.653683	0.666367	0.085336	0.0836894	0.702207	0.676501	0.695308	0.113495	0.0151178	0.668409	0.717775	0.688064	0.106896	0.0195561	0.666152	0.705592	0.675509	0.0955317	0.0238857	0.67472	0.703119	0.685839	0.105643	0.0121359	0.696309	0.636826	0.69141	0.581751	0.656174	0.0750149	0.0183488	0.640254	0.673351	0.627951	0.720357	0.673623
20	57426383	cg14482474	GNAS	3'UTR	shore	GNAS	NESP_AS_GNAS_AS1_DMR	0.654452	0.6817	0.670278	0.0968014	0.012015	0.674257	0.674205	0.679757	0.106564	0.00820172	0.660766	0.658729	0.661698	0.087792	0.038176	0.656746	0.728996	0.688069	0.114753	0.00421966	0.673154	0.686073	0.668202	0.0960733	0.00885606	0.665503	0.714938	0.687817	0.115475	0.00212518	0.682341	0.635641	0.640061	0.604876	0.64409	0.0707813	0.00682475	0.619888	0.666824	0.63997	0.711412	0.666839
20	57426391	cg08166863	GNAS	3'UTR	shore	GNAS	NESP_AS_GNAS_AS1_DMR	0.617336	0.607121	0.609969	0.0432249	0.197257	0.57065	0.580763	0.574518	0.00777409	0.929737	0.0526015	0.0618969	0.0789449	-0.487799	1.7e-19	0.558487	0.56904	0.562654	-0.0040907	0.952165	0.58783	0.580875	0.581982	0.015238	0.687118	0.574796	0.590243	0.58018	0.0134358	0.76002	0.579166	0.61063	0.581566	0.583731	0.586955	0.0202105	0.455779	0.59317	0.611011	0.590524	0.624474	0.602653
20	57426395	cg11285807	GNAS	3'UTR	shore	GNAS	NESP_AS_GNAS_AS1_DMR	0.543853	0.555332	0.54894	0.0474677	0.0329135	0.528157	0.513982	0.520855	0.0193829	0.592898	0.111341	0.140712	0.134704	-0.366768	8.87e-21	0.516941	0.550412	0.533318	0.0318463	0.227256	0.536698	0.517323	0.526584	0.0251118	0.263203	0.553913	0.506408	0.529787	0.028315	0.232705	0.509192	0.533359	0.504499	0.477068	0.505947	0.00447552	0.849167	0.510234	0.516119	0.555308	0.510874	0.522894
20	57426420	cg06200857	GNAS	3'UTR	shore	GNAS	NESP_AS_GNAS_AS1_DMR	0.670685	0.6439	0.658394	0.0589317	0.0923821	0.694354	0.657479	0.682223	0.0830381	0.0227123	0.634214	0.661227	0.648688	0.0487291	0.235083	0.665401	0.707225	0.681196	0.0818504	0.0213038	0.695927	0.712647	0.696236	0.098041	0.00235309	0.696281	0.712774	0.703992	0.105568	0.00117626	0.707365	0.625121	0.653643	0.654487	0.666479	0.0671452	0.00387953	0.621703	0.653775	0.609666	0.73474	0.6625
20	57426425	cg08091561	GNAS	3'UTR	shore	GNAS	NESP_AS_GNAS_AS1_DMR	0.619632	0.60494	0.607861	0.0511105	0.123607	0.636637	0.630968	0.633549	0.0769905	0.0250476	0.606432	0.618126	0.608251	0.0510438	0.190556	0.631156	0.689551	0.651958	0.0952957	0.00379186	0.647317	0.654043	0.636878	0.0815171	0.00942168	0.655517	0.652603	0.647897	0.0922885	0.00339414	0.651058	0.607429	0.618108	0.589504	0.617701	0.0610885	0.00497551	0.573417	0.611978	0.602501	0.681495	0.620027
20	57426538	cg22860367	GNAS	TSS1500	shore	GNAS	NESP_AS_GNAS_AS1_DMR	0.562358	0.567618	0.554193	0.0519594	0.135629	0.604332	0.580369	0.585447	0.0833718	0.0270628	0.554492	0.580187	0.55654	0.0539026	0.204275	0.582844	0.642812	0.597615	0.0955962	0.00999286	0.594255	0.597811	0.574956	0.0741712	0.0264312	0.627493	0.615164	0.610842	0.109876	0.00120269	0.611981	0.576121	0.582162	0.560178	0.579447	0.0773747	0.000947306	0.543418	0.554192	0.550544	0.654559	0.573078
20	57426545	cg07947033	GNAS	TSS1500	shore	GNAS	NESP_AS_GNAS_AS1_DMR	0.544648	0.548659	0.545959	-0.000154735	0.999001	0.581734	0.585073	0.582461	0.0363474	0.827827	0.605348	0.596735	0.599476	0.0533627	0.606656	0.566801	0.586057	0.575524	0.0294105	0.826611	0.582551	0.551798	0.565895	0.0197819	0.840716	0.586816	0.554553	0.56943	0.0233169	0.83242	0.596589	0.575379	0.56279	0.567254	0.574367	0.0282539	0.687352	0.579044	0.550134	0.5837	0.570227	0.569842
20	57426570	cg06693667	GNAS	TSS1500	shore	GNAS	NESP_AS_GNAS_AS1_DMR	0.577581	0.574785	0.567031	0.00145233	0.982469	0.634323	0.598348	0.613573	0.0483102	0.408671	0.628685	0.643479	0.635397	0.0694007	0.145217	0.633229	0.663462	0.638225	0.072848	0.105646	0.645015	0.665995	0.642558	0.0783286	0.0443815	0.674187	0.67178	0.669281	0.104865	0.00722644	0.666095	0.587421	0.631621	0.598364	0.622607	0.0572121	0.0457296	0.598101	0.610309	0.602328	0.688412	0.628429
20	57426580	cg15631127	GNAS	TSS1500	shore	GNAS	NESP_AS_GNAS_AS1_DMR	0.560118	0.561752	0.560316	0.0151844	0.391508	0.561605	0.56406	0.562326	0.0171938	0.473352	0.565068	0.567642	0.56568	0.0205479	0.298339	0.569058	0.585595	0.576705	0.0315734	0.0722224	0.55875	0.581237	0.568995	0.0238627	0.138328	0.54937	0.609691	0.578469	0.0333375	0.0548429	0.599215	0.578313	0.570986	0.543366	0.57218	0.0270479	0.0254533	0.562447	0.581195	0.576412	0.602208	0.579751
20	57426743	cg04677683	GNAS	TSS1500	island	GNAS	NESP_AS_GNAS_AS1_DMR	0.555957	0.52603	0.526825	-0.00423278	0.930453	0.596321	0.608604	0.597179	0.0662446	0.0500314	0.611356	0.638689	0.623096	0.0914901	0.00432094	0.629028	0.648935	0.627639	0.0966312	0.00137503	0.63383	0.652497	0.628649	0.0989181	0.000855577	0.652934	0.662688	0.652505	0.122557	6.64e-05	0.67782	0.570665	0.599927	0.57761	0.606191	0.0752327	0.000842644	0.588348	0.596206	0.571765	0.666407	0.607146
20	57426749	cg15160445	GNAS	TSS1500	island	GNAS	NESP_AS_GNAS_AS1_DMR	0.610564	0.595859	0.597381	0.00395064	0.943756	0.68288	0.634362	0.662678	0.0694785	0.0868072	0.678602	0.677281	0.683777	0.0898066	0.017121	0.687807	0.715071	0.698955	0.105566	0.002777	0.683787	0.71825	0.694225	0.101988	0.00251698	0.705314	0.714708	0.711349	0.118878	0.000524511	0.719955	0.656804	0.651956	0.651061	0.677891	0.0845508	0.000530308	0.636119	0.646175	0.643593	0.712144	0.667571
20	57426757	cg25326570	GNAS	TSS1500	island	GNAS	NESP_AS_GNAS_AS1_DMR	0.55132	0.580487	0.55545	-0.00765025	0.847171	0.628295	0.620012	0.622442	0.0594869	0.0494903	0.620981	0.637598	0.627828	0.0641575	0.0310435	0.623096	0.66485	0.633319	0.0702812	0.0133095	0.625511	0.6605	0.62856	0.0667074	0.0118038	0.671906	0.665228	0.664459	0.102405	0.000209242	0.670924	0.595478	0.629866	0.636334	0.636699	0.0736596	0.000135021	0.564768	0.618252	0.615724	0.664664	0.618261
20	57426759	cg23249369	GNAS	TSS1500	island	GNAS	NESP_AS_GNAS_AS1_DMR	0.596461	0.576929	0.5855	0.0168434	0.556359	0.606534	0.604889	0.60446	0.035803	0.240012	0.648675	0.637462	0.640981	0.0723244	0.00370533	0.626736	0.617258	0.620513	0.0518566	0.0437744	0.623425	0.60389	0.611054	0.0423978	0.0704908	0.615833	0.638354	0.624568	0.055911	0.0160921	0.600114	0.629543	0.628843	0.603765	0.614151	0.0454945	0.00636755	0.643173	0.628859	0.616461	0.60357	0.621689
20	57426789	cg01715551	GNAS	TSS1500	island	GNAS	NESP_AS_GNAS_AS1_DMR	0.546034	0.538583	0.528414	0.0147558	0.697364	0.580194	0.53799	0.546852	0.0333354	0.466489	0.576196	0.556079	0.555251	0.0411006	0.277006	0.556874	0.598923	0.557707	0.0441774	0.208215	0.575596	0.610927	0.572145	0.0598785	0.0404806	0.616543	0.611781	0.6028	0.0903498	0.00224855	0.593359	0.541592	0.559683	0.546653	0.554348	0.0408265	0.0508035	0.53194	0.545849	0.515164	0.622337	0.548558
20	57426801	cg14176797	GNAS	TSS1500	island	GNAS	NESP_AS_GNAS_AS1_DMR	0.610684	0.582924	0.590129	0.0461108	0.2595	0.610463	0.589733	0.5944	0.050559	0.330496	0.621456	0.610998	0.612634	0.0680968	0.13209	0.61583	0.652901	0.622257	0.0783659	0.0594213	0.652906	0.649161	0.636642	0.0939681	0.0115093	0.650613	0.661095	0.649612	0.106748	0.00466639	0.64116	0.569101	0.599819	0.573431	0.594229	0.0503656	0.072176	0.579927	0.58974	0.578901	0.673654	0.606676
20	57426835	cg04457481	GNAS	TSS1500	island	GNAS	NESP_AS_GNAS_AS1_DMR	0.6008	0.598623	0.593094	0.055823	0.227224	0.628499	0.623059	0.623687	0.0865839	0.0831704	0.652374	0.604526	0.626037	0.0882515	0.0824213	0.640589	0.686563	0.65506	0.117913	0.01051	0.612221	0.592352	0.581011	0.0451179	0.34067	0.65955	0.656617	0.651264	0.115176	0.00740762	0.66499	0.596403	0.637603	0.600789	0.626813	0.0896944	0.00320889	0.592435	0.610593	0.557083	0.682819	0.612464
20	57426858	cg27262796	GNAS	TSS1500	island	GNAS	NESP_AS_GNAS_AS1_DMR	0.594682	0.617833	0.604691	0.0470378	0.0572004	0.602043	0.601962	0.600782	0.0431294	0.123931	0.628217	0.616088	0.620369	0.0627159	0.0132801	0.604863	0.614313	0.60824	0.0505869	0.0495134	0.569656	0.597104	0.581557	0.0239046	0.347244	0.606938	0.623586	0.613011	0.0553581	0.0165121	0.630894	0.624592	0.594953	0.573362	0.604577	0.0469242	0.00646187	0.635046	0.627104	0.602706	0.667841	0.631614
20	57426931	cg21938532	GNAS	TSS1500	island	GNAS	NESP_AS_GNAS_AS1_DMR	0.59473	0.597319	0.594494	0.0401495	0.247877	0.609136	0.602658	0.604515	0.0501707	0.221395	0.668479	0.644328	0.653909	0.0995641	0.00343173	0.632631	0.64458	0.636708	0.082363	0.0160405	0.594423	0.631472	0.610406	0.0560607	0.0820517	0.606469	0.66929	0.63506	0.0807156	0.0125276	0.628526	0.614787	0.646006	0.578148	0.61516	0.0608149	0.00850253	0.641957	0.653141	0.634175	0.681622	0.650816
20	57426950	cg22989942	GNAS	TSS1500	island	GNAS	NESP_AS_GNAS_AS1_DMR	0.581699	0.599738	0.589623	0.0185038	0.48536	0.60096	0.589805	0.594489	0.0233699	0.511468	0.630692	0.584052	0.606124	0.0350053	0.220319	0.576174	0.610825	0.592615	0.0214966	0.511341	0.585755	0.601388	0.592	0.0208815	0.393404	0.590575	0.613312	0.600393	0.0292741	0.228461	0.630015	0.581892	0.602808	0.565802	0.593933	0.0228145	0.223953	0.583868	0.581491	0.596366	0.619428	0.594202
20	57426979	cg18224653	GNAS	TSS1500	island	GNAS	NESP_AS_GNAS_AS1_DMR	0.532597	0.519296	0.525584	0.00921984	0.727057	0.550138	0.534581	0.541817	0.0254531	0.362751	0.559777	0.575746	0.566739	0.0503747	0.0193765	0.545184	0.555436	0.549693	0.0333283	0.14792	0.54843	0.543435	0.545037	0.0286728	0.153739	0.560473	0.569242	0.563684	0.0473193	0.0144591	0.57919	0.545894	0.537569	0.508173	0.541973	0.0256089	0.11108	0.548836	0.563816	0.535526	0.571062	0.554026
20	57427010	cg14309385	GNAS	TSS1500	island	GNAS	NESP_AS_GNAS_AS1_DMR	0.558576	0.571593	0.564426	0.0198531	0.291831	0.576883	0.595356	0.585447	0.0408741	0.0324102	0.608457	0.551326	0.5791	0.034527	0.11161	0.569857	0.574148	0.571421	0.0268481	0.187769	0.571722	0.58674	0.578184	0.0336117	0.0467726	0.550489	0.598184	0.573393	0.0288207	0.12214	0.582435	0.592963	0.578735	0.55364	0.576185	0.031612	0.0109956	0.582993	0.558905	0.550356	0.564819	0.563692
20	57427017	cg05309239	GNAS	TSS1500	island	GNAS	NESP_AS_GNAS_AS1_DMR	0.550063	0.563746	0.556307	0.045762	0.0558448	0.523925	0.518025	0.520784	0.010239	0.847313	0.576974	0.535713	0.555736	0.0451906	0.0947455	0.555125	0.574037	0.564022	0.053477	0.0309374	0.519059	0.523395	0.520892	0.0103465	0.711042	0.556538	0.552261	0.553646	0.0431	0.0588705	0.535184	0.556004	0.564771	0.505885	0.540092	0.0295468	0.0978747	0.546216	0.558902	0.530132	0.544152	0.544495
20	57427030	cg12573482	GNAS	TSS1500	island	GNAS	NESP_AS_GNAS_AS1_DMR	0.567657	0.581624	0.565506	0.0507575	0.185718	0.613121	0.565898	0.58239	0.0678024	0.129722	0.57674	0.581099	0.570009	0.0547678	0.230446	0.584183	0.640786	0.597464	0.0828694	0.040439	0.57144	0.624426	0.577877	0.0645354	0.0849937	0.614575	0.645848	0.62129	0.10774	0.00321519	0.623117	0.538859	0.577973	0.537202	0.564279	0.0497017	0.0734193	0.545641	0.581636	0.518861	0.650636	0.571822
20	57427046	cg01017090	GNAS	TSS1500	island	GNAS	NESP_AS_GNAS_AS1_DMR	0.539683	0.551801	0.545305	0.0501729	0.105861	0.545902	0.515825	0.530614	0.0354813	0.413745	0.534257	0.543644	0.5386	0.0434672	0.23021	0.551555	0.547887	0.549335	0.0542031	0.104129	0.481545	0.496515	0.489184	-0.00594824	0.882617	0.509235	0.532428	0.520593	0.0254602	0.467167	0.529152	0.528311	0.581484	0.52214	0.539949	0.044817	0.0398306	0.536412	0.55747	0.502916	0.533157	0.532257
20	57427103	cg06324048	GNAS	TSS1500	shore	GNAS	NESP_AS_GNAS_AS1_DMR	0.679373	0.729862	0.706668	0.106374	0.0381613	0.747823	0.660183	0.711199	0.111217	0.0483593	0.717373	0.715951	0.721009	0.120269	0.0240946	0.690825	0.785348	0.73598	0.135819	0.0106537	0.69728	0.732541	0.701912	0.102966	0.032992	0.731353	0.735281	0.728949	0.12981	0.00712139	0.765488	0.689026	0.72627	0.715507	0.733087	0.132895	0.000102122	0.691185	0.722621	0.683147	0.754348	0.722746
20	57427117	cg13728472	GNAS	TSS1500	shore	GNAS	NESP_AS_GNAS_AS1_DMR	0.487862	0.500378	0.494165	0.0549798	0.0205084	0.484985	0.455137	0.470351	0.0311667	0.321317	0.473735	0.503117	0.488556	0.0493715	0.0555717	0.478014	0.509483	0.493812	0.0546271	0.0273044	0.485308	0.488281	0.487005	0.0478202	0.0305559	0.477622	0.516686	0.497146	0.0579616	0.0104433	0.520756	0.453784	0.50449	0.45274	0.483069	0.0438847	0.0120176	0.496884	0.501229	0.467717	0.506229	0.493073
20	57427146	cg24617313	GNAS	TSS1500	shore	GNAS	NESP_AS_GNAS_AS1_DMR	0.265672	0.297044	0.28497	-0.192978	1.17e-05	0.522053	0.505243	0.513512	0.035564	0.60081	0.530603	0.508653	0.519404	0.0414563	0.425495	0.498875	0.514071	0.506413	0.028465	0.645277	0.510183	0.497938	0.504013	0.0260648	0.566191	0.506546	0.538697	0.522267	0.044319	0.316898	0.544284	0.515531	0.524365	0.499589	0.520643	0.0426949	0.159895	0.524514	0.536901	0.493565	0.523327	0.519369
20	57427170	cg03908391	GNAS	TSS1500	shore	GNAS	NESP_AS_GNAS_AS1_DMR	0.683088	0.680618	0.675134	0.0505642	0.366235	0.686262	0.691456	0.683197	0.0586271	0.426853	0.6636	0.718426	0.683533	0.0589636	0.362667	0.687718	0.720614	0.697795	0.0732253	0.229756	0.636549	0.662044	0.640908	0.0163382	0.800025	0.714582	0.813357	0.751961	0.127392	0.0111803	0.733665	0.703906	0.75077	0.743729	0.725512	0.100942	0.00365428	0.74521	0.716015	0.638128	0.761522	0.708728
20	57427173	cg22290117	GNAS	TSS1500	shore	GNAS	NESP_AS_GNAS_AS1_DMR	0.695822	0.708003	0.706581	0.0814478	0.0706749	0.717878	0.665945	0.698838	0.0739358	0.155686	0.690688	0.697986	0.699543	0.0738279	0.142751	0.733015	0.761384	0.74799	0.122926	0.00611668	0.673917	0.724128	0.687735	0.0638278	0.146606	0.727451	0.758494	0.743726	0.119602	0.00489314	0.749179	0.679312	0.707096	0.742306	0.731415	0.106344	0.000440845	0.717974	0.717049	0.664124	0.739863	0.721945
20	57427210	cg26496204	GNAS	TSS1500	shore	GNAS	NESP_AS_GNAS_AS1_DMR	0.641407	0.617548	0.627232	0.0581175	0.16351	0.60815	0.576852	0.585592	0.0167153	0.859216	0.611881	0.617585	0.61087	0.0412662	0.431107	0.657125	0.697044	0.670852	0.101892	0.0157996	0.646685	0.659386	0.639121	0.0713682	0.0728824	0.689563	0.688383	0.68684	0.118842	0.00244692	0.707048	0.614576	0.651583	0.629749	0.656002	0.0870559	0.00210068	0.617772	0.640235	0.562981	0.691013	0.632349
20	57427237	cg16833551	GNAS	TSS1500	shore	GNAS	NESP_AS_GNAS_AS1_DMR	0.816712	0.780989	0.810666	0.0825182	0.0851241	0.766518	0.772608	0.784254	0.056594	0.384389	0.76047	0.791771	0.787835	0.0591664	0.309517	0.799924	0.853406	0.83289	0.104888	0.0360788	0.793339	0.797287	0.785996	0.0589556	0.218091	0.820639	0.817414	0.821632	0.0943528	0.0388318	0.859796	0.785436	0.804627	0.81474	0.834063	0.106012	0.000842644	0.753207	0.818998	0.75136	0.828361	0.805165
20	57427274	cg03010274	GNAS	TSS1500	shore	GNAS	NESP_AS_GNAS_AS1_DMR	0.539231	0.566995	0.541118	0.0532014	0.213531	0.548009	0.51454	0.514568	0.0266558	0.72695	0.506206	0.513702	0.490725	0.00229084	0.976661	0.55991	0.61813	0.570608	0.0828127	0.0582896	0.548273	0.603299	0.552805	0.0663302	0.104079	0.582265	0.630993	0.595028	0.108428	0.00767254	0.632839	0.503077	0.569594	0.53012	0.552401	0.0645617	0.031146	0.510906	0.537342	0.506255	0.62785	0.539377
20	57427412	cg25652859	GNAS	TSS1500	shore	GNAS	NESP_AS_GNAS_AS1_DMR	0.488994	0.504543	0.476834	0.0617142	0.35738	0.458544	0.418147	0.406449	-0.00876282	0.962209	0.43557	0.463971	0.421602	0.00589738	0.958139	0.525631	0.587761	0.533454	0.118523	0.0816772	0.4941	0.542568	0.487442	0.0738498	0.243238	0.554625	0.574068	0.546513	0.132938	0.0300304	0.556385	0.48159	0.513509	0.51784	0.505717	0.0906444	0.0315774	0.483486	0.520654	0.394879	0.575937	0.481412
20	57427426	cg12321149	GNAS	TSS1500	shore	GNAS	NESP_AS_GNAS_AS1_DMR	0.50727	0.5	0.484538	0.0648119	0.266504	0.404671	0.352933	0.337159	-0.0826732	0.222903	0.46258	0.485556	0.44943	0.0292106	0.713569	0.517696	0.561614	0.514028	0.0944785	0.127996	0.500845	0.520084	0.478358	0.0601774	0.294955	0.517285	0.553039	0.513912	0.0956608	0.088588	0.527423	0.468451	0.49831	0.493931	0.482952	0.0633366	0.109733	0.493186	0.492958	0.399043	0.559659	0.472672
20	57427443	cg06065549	GNAS	TSS1500	shore	GNAS	NESP_AS_GNAS_AS1_DMR	0.551857	0.55342	0.540304	0.0611112	0.184897	0.480718	0.457243	0.441942	-0.0371937	0.621876	0.545033	0.540773	0.528571	0.0489543	0.394722	0.576813	0.616438	0.579175	0.100154	0.0336991	0.574647	0.581536	0.554771	0.0770664	0.0787995	0.586426	0.610605	0.585434	0.107556	0.0137355	0.621091	0.500767	0.548504	0.521367	0.539879	0.0608038	0.0647335	0.484012	0.511265	0.445872	0.613616	0.503626
20	57427472	cg07105596	GNAS	TSS1500	shore	GNAS	NESP_AS_GNAS_AS1_DMR	0.552678	NA	0.521007	0.0894339	0.157463	0.382961	0.268398	0.332848	-0.0987249	0.195579	0.420413	0.440709	0.434151	0.00257779	0.982525	0.533417	0.543467	0.536936	0.105363	0.119105	0.457858	0.490245	0.475689	0.0441155	0.505908	0.502401	0.528583	0.514563	0.0829894	0.182767	0.570192	0.540552	0.506008	0.566859	0.544	0.112427	0.00655081	0.525714	0.546497	0.386127	0.502904	0.490664
20	57427483	cg27304369	GNAS	TSS1500	shore	GNAS	NESP_AS_GNAS_AS1_DMR	0.541945	0.550117	0.54442	0.0706173	0.169585	0.447481	0.386571	0.419511	-0.054292	0.466002	0.458318	0.498682	0.479368	0.00556519	0.951598	0.528776	0.558526	0.542347	0.0685443	0.25073	0.501097	0.515437	0.507874	0.0340712	0.533598	0.537748	0.553135	0.543299	0.0694962	0.170132	0.555046	0.560547	0.58409	0.590927	0.570553	0.0967503	0.00395336	0.566154	0.591312	0.410658	0.489293	0.514349
20	57427493	cg26811638	GNAS	TSS1500	shore	GNAS	NESP_AS_GNAS_AS1_DMR	0.485785	0.465075	0.476083	0.0510538	0.291253	0.480165	0.42201	0.452079	0.02705	0.769941	0.405172	0.45576	0.432435	0.0074056	0.927327	0.501552	0.532903	0.516842	0.0918134	0.0600178	0.40392	0.429874	0.420151	-0.00487816	0.938828	0.493808	0.415537	0.45634	0.0313113	0.580379	0.490329	0.443419	0.48515	0.475426	0.474146	0.0491171	0.142905	0.51114	0.510454	0.356125	0.470599	0.462916
20	57427495	cg26534489	GNAS	TSS1500	shore	GNAS	NESP_AS_GNAS_AS1_DMR	0.504268	0.511825	0.507894	0.0611414	0.0893701	0.447416	0.428393	0.438763	-0.00798997	0.934967	0.466318	0.452549	0.46018	0.013427	0.807245	0.479144	0.532263	0.505611	0.0588579	0.146784	0.47483	0.46376	0.470056	0.0233026	0.550291	0.498235	0.496408	0.497385	0.0506321	0.155735	0.495902	0.484427	0.532429	0.506233	0.504703	0.0579504	0.0173168	0.534282	0.531824	0.409544	0.492703	0.49228
20	57427503	cg08587534	GNAS	TSS1500	shore	GNAS	NESP_AS_GNAS_AS1_DMR	0.588017	0.609574	0.596577	0.0558661	0.0499994	0.574404	0.559581	0.565763	0.0250517	0.585797	0.534743	0.565281	0.548828	0.0081163	0.860866	0.592071	0.618737	0.603526	0.0628152	0.0340294	0.563491	0.568387	0.563947	0.0232356	0.435142	0.584337	0.621841	0.599946	0.0592346	0.028842	0.648404	0.596191	0.610258	0.607292	0.612802	0.0720907	0.000224368	0.598359	0.580082	0.517076	0.646536	0.583513
20	57427556	cg14564778	GNAS	TSS1500	shore	GNAS	NESP_AS_GNAS_AS1_DMR	0.51446	0.582262	0.547499	0.0635119	0.251562	0.437143	0.371137	0.405428	-0.0785587	0.232513	0.495306	0.511113	0.503166	0.0191785	0.814067	0.56021	0.573925	0.566212	0.0822249	0.165508	0.46289	0.463868	0.464252	-0.0197349	0.755237	0.529159	0.557003	0.542135	0.0581482	0.296541	0.537202	0.581877	0.571646	0.550354	0.559518	0.0755306	0.0362178	0.550203	0.542106	0.403645	0.565548	0.515104
20	57427642	cg01817393	GNAS	TSS1500	shore	GNAS	NESP_AS_GNAS_AS1_DMR	0.59933	0.575982	0.56999	0.131093	0.260501	0.397763	0.358959	0.345542	-0.0934795	0.611078	0.47997	0.572942	0.503289	0.0638015	0.682095	0.584443	0.613437	0.572936	0.134279	0.333786	0.531142	0.474812	0.468332	0.0310798	0.82695	0.614221	0.608491	0.58739	0.150126	0.19263	0.65774	0.580071	0.628099	0.570487	0.599493	0.160587	0.0336649	0.611696	0.605195	0.405714	0.713841	0.575995
20	57427650	cg02890368	NA	NA	NA	GNAS	NESP_AS_GNAS_AS1_DMR	0.388889	NA	NA	NA	NA	0.161232	0.314476	0.29819	-0.0346313	0.887711	0.556017	0.319495	0.452063	0.119241	0.341163	0.454248	0.444867	0.461319	0.128498	0.282885	0.201635	0.202492	0.3041	-0.0287209	0.817862	0.425591	0.444056	0.452205	0.119383	0.247242	0.425	0.455621	0.405926	0.360372	0.431169	0.0983473	0.181554	0.365291	0.422438	0.180157	0.545906	0.394642
20	57427713	cg04257105	GNAS	TSS1500	island	GNAS	NESP_AS_GNAS_AS1_DMR	0.507137	0.537878	0.522158	0.0510973	0.246936	0.393349	0.372273	0.384111	-0.0869507	0.0596356	0.462151	0.505861	0.484226	0.0131648	0.847347	0.511648	0.565643	0.538212	0.0671505	0.165123	0.495456	0.509112	0.502252	0.0311908	0.491449	0.516605	0.568484	0.541852	0.0707905	0.0894385	0.515151	0.486165	0.507381	0.463224	0.493015	0.0219541	0.548397	0.533755	0.535965	0.401666	0.563831	0.508649
20	57427730	cg20528838	GNAS	TSS1500	island	GNAS	NESP_AS_GNAS_AS1_DMR	0.361904	0.409525	0.38721	0.0460914	0.387676	0.345361	0.261136	0.305486	-0.0356327	0.694494	0.315995	0.35253	0.33659	-0.00452861	0.959765	0.363758	0.398775	0.382682	0.0415641	0.544189	0.325938	0.329794	0.331707	-0.00941152	0.883202	0.357782	0.378108	0.370576	0.0294575	0.624888	0.341949	0.337767	0.386651	0.390086	0.365963	0.0248445	0.557711	0.402455	0.440704	0.314866	0.341292	0.376347
20	57427762	cg19589727	GNAS	TSS1500	island	GNAS	NESP_AS_GNAS_AS1_DMR	0.476474	0.455943	0.441864	0.0533421	0.314073	0.4061	0.356264	0.339705	-0.0490387	0.501252	0.426165	0.440616	0.402508	0.0133674	0.864181	0.470235	0.530303	0.469051	0.0806414	0.142951	0.491744	0.511683	0.468567	0.0815088	0.0821872	0.542186	0.520513	0.509356	0.122253	0.0103569	0.506725	0.446772	0.477726	0.490421	0.46423	0.0757601	0.0221554	0.472872	0.489278	0.373933	0.519634	0.447406
20	57427821	cg10302550	GNAS	TSS1500	island	GNAS	NESP_AS_GNAS_AS1_DMR	0.496681	0.505601	0.501111	0.034114	0.532273	0.432034	0.391663	0.412675	-0.0543214	0.423004	0.48239	0.50436	0.493441	0.0264447	0.693534	0.493086	0.52717	0.510032	0.0430357	0.511413	0.493998	0.439324	0.467246	0.000249245	0.997105	0.51466	0.506349	0.510368	0.0433716	0.411685	0.473052	0.516276	0.544956	0.552565	0.521598	0.0546017	0.118584	0.510089	0.552767	0.427479	0.47728	0.492058
20	57427830	cg17414107	GNAS	TSS1500	island	GNAS	NESP_AS_GNAS_AS1_DMR	0.622954	0.612435	0.613312	0.0627483	0.415727	0.512705	0.46274	0.463799	-0.0866914	0.351914	0.590701	0.620505	0.599829	0.0485609	0.597767	0.6414	0.680425	0.651865	0.101386	0.210793	0.62212	0.628926	0.607227	0.0579641	0.433953	0.674754	0.671994	0.668358	0.119026	0.08623	0.635712	0.624002	0.655859	0.642475	0.643729	0.0931818	0.0521043	0.620315	0.661314	0.519838	0.694173	0.62737
20	57427942	cg00943909	GNAS	TSS200	island	GNAS	NESP_AS_GNAS_AS1_DMR	0.492531	0.52435	0.508285	0.0358328	0.438633	0.439568	0.388555	0.414945	-0.0575066	0.288521	0.475924	0.495464	0.485864	0.0134122	0.83983	0.520464	0.516237	0.51818	0.0457283	0.389567	0.494569	0.444097	0.469954	-0.00249764	0.966314	0.49112	0.454674	0.473408	0.000955918	0.989209	0.474758	0.495395	0.51394	0.502141	0.496668	0.0242164	0.488727	0.515991	0.53072	0.428475	0.48676	0.49064
20	57427973	cg19640589	GNAS	TSS200	island	GNAS	NESP_AS_GNAS_AS1_DMR	0.57679	0.594617	0.584449	0.0643879	0.213787	0.46745	0.411137	0.440051	-0.0800103	0.188801	0.541212	0.541697	0.540844	0.0207827	0.783694	0.579326	0.590406	0.583836	0.0637745	0.293618	0.595826	0.514042	0.553715	0.0336543	0.54835	0.58875	0.592595	0.588924	0.0688629	0.173166	0.538974	0.570584	0.581667	0.562111	0.562578	0.0425168	0.270448	0.590353	0.595506	0.453903	0.597866	0.558682
20	57428032	cg24346429	GNAS	TSS200	shore	GNAS	NESP_AS_GNAS_AS1_DMR	0.534156	0.565449	0.526052	0.055473	0.349853	0.529503	0.492754	0.486445	0.0160263	0.913618	0.497212	0.58805	0.51907	0.0479948	0.513842	0.491228	0.570909	0.498919	0.0285866	0.757144	0.595113	0.54721	0.520884	0.0517768	0.374738	0.524467	0.539053	0.50018	0.0309144	0.664509	0.583686	0.58365	0.588336	0.52566	0.554791	0.0844267	0.0280127	0.488844	0.515046	0.477504	0.549051	0.496276
20	57428282	cg24058407	GNAS	5'UTR	shore	GNAS	NA	0.82623	0.817106	0.845456	0.0489332	0.268209	0.799078	0.836988	0.847481	0.0515043	0.371847	0.804043	0.811454	0.83245	0.0353006	0.515444	0.850462	0.846404	0.866532	0.0700576	0.1317	0.812806	0.838666	0.835082	0.0395562	0.364715	0.812725	0.807241	0.824045	0.0282704	0.58369	0.834438	0.79891	0.787948	0.811028	0.834052	0.03765	0.237703	0.759618	0.790935	0.824726	0.843325	0.831029
20	57428309	cg21809160	GNAS	5'UTR	island	GNAS	NA	0.932143	0.937522	0.966969	0.00629347	0.679119	0.921037	0.915878	0.956766	-0.00353486	0.913576	0.925372	0.92297	0.959561	-0.00109183	0.962453	0.947853	0.947541	0.975569	0.0151058	0.317924	0.934434	0.93842	0.958057	-0.00221661	0.895027	0.928097	0.951889	0.963603	0.00309692	0.867978	0.935521	0.919082	0.916562	0.914774	0.956504	-0.00390696	0.73516	0.921516	0.908949	0.927578	0.951835	0.96215
20	57428315	cg09583957	GNAS	5'UTR	island	GNAS	NA	0.81632	0.778948	0.818515	-0.042995	0.363455	0.809092	0.809643	0.837978	-0.02286	0.798839	0.882621	0.869228	0.911493	0.0495586	0.358437	0.887305	0.879953	0.907409	0.0460293	0.417462	0.859875	0.865145	0.877208	0.0166951	0.749112	0.837231	0.841474	0.85784	-0.00290322	0.967523	0.853582	0.880649	0.832855	0.888904	0.897625	0.0362252	0.300561	0.827357	0.81693	0.834906	0.881602	0.871544
20	57428366	cg16737409	GNAS	5'UTR	island	GNAS	NA	0.823975	0.822394	0.846131	0.0134746	0.781271	0.836482	0.852044	0.877076	0.0449414	0.366107	0.879955	0.854473	0.899007	0.0658171	0.12696	0.868314	0.859212	0.883161	0.0504843	0.239923	0.854707	0.855955	0.866506	0.0348156	0.364015	0.862619	0.890609	0.897575	0.0655364	0.0714074	0.888293	0.896001	0.830429	0.782162	0.877939	0.0454145	0.1231	0.798075	0.840077	0.794595	0.891695	0.859905
20	57428437	cg25367568	GNAS	5'UTR	island	GNAS	NA	0.856814	0.806852	0.825775	0.090353	0.0533933	0.791864	0.815041	0.799037	0.0636146	0.280619	0.845978	0.781066	0.807714	0.0722919	0.183565	0.822115	0.7966	0.804439	0.0690164	0.192366	0.768548	0.782025	0.76778	0.0323578	0.51574	0.731121	0.77124	0.744888	0.00946551	0.891377	0.830715	0.82831	0.77135	0.821082	0.807704	0.0722814	0.0222006	0.738367	0.765425	0.815982	0.828331	0.782797
20	57429277	cg21988465	GNAS	1stExon	island	GNAS	GNASNAXL_DMR	0.69355	0.785609	0.733297	0.139608	0.000392327	0.737156	0.712658	0.720143	0.126454	0.00080522	0.74639	0.738406	0.736112	0.142423	0.00013593	0.716571	0.727542	0.717193	0.123504	0.000905546	0.713669	0.710613	0.704563	0.110874	0.00131319	0.707754	0.747425	0.719521	0.125832	0.000367494	0.737757	0.697924	0.74331	0.67822	0.708906	0.115217	1.25e-05	0.719658	0.769591	0.716821	0.726669	0.728636
20	57429858	cg07284407	GNAS	1stExon	island	GNAS	GNASNAXL_DMR	0.676672	0.693674	0.688994	0.10387	0.0113864	0.666259	0.621691	0.644599	0.0597023	0.245746	0.681687	0.715353	0.705491	0.119871	0.00401921	0.671664	0.765067	0.716964	0.131888	0.00188596	0.706826	0.731303	0.710998	0.127186	0.00115434	0.713218	0.780023	0.74916	0.165071	5.68e-05	0.761022	0.735095	0.71432	0.704696	0.741775	0.156788	1.81e-07	0.670172	0.695402	0.702282	0.781583	0.725317
20	57430313	cg21625881	GNAS	1stExon	island	GNAS	GNASNAXL_DMR	0.652684	0.628649	0.640711	0.057746	0.0272639	0.641984	0.636715	0.640586	0.0578021	0.031793	0.648968	0.690574	0.675103	0.0916286	0.000682941	0.65578	0.69003	0.667003	0.0840994	0.000925401	0.69196	0.708156	0.693882	0.112195	1.69e-05	0.712972	0.72282	0.721314	0.139369	4.97e-07	0.695421	0.616436	0.661197	0.618989	0.653747	0.0709021	0.000150805	0.611602	0.652	0.65118	0.719342	0.66695
20	57430663	cg14203179	GNAS	3'UTR	island	GNAS	GNASNAXL_DMR	0.576851	0.587466	0.580326	0.0360828	0.234275	0.632233	0.619287	0.623565	0.0793222	0.00870348	0.632819	0.586001	0.606859	0.0626167	0.0513792	0.586452	0.616869	0.599765	0.0555226	0.0796909	0.58372	0.609503	0.593683	0.0494398	0.0779067	0.606551	0.586733	0.593894	0.0496514	0.0814701	0.638379	0.616633	0.597447	0.617558	0.614837	0.070594	0.000371906	0.608705	0.584295	0.609958	0.691423	0.620626
20	57431202	cg09437522	GNAS	3'UTR	island	GNAS	GNASNAXL_DMR	0.600463	0.572675	0.578426	0.100077	0.0024973	0.598268	0.569932	0.575865	0.0976212	0.00495797	0.603042	0.607501	0.600069	0.121274	0.000426506	0.605734	0.659012	0.61995	0.141782	5.1e-05	0.638748	0.655597	0.63278	0.155901	6.57e-06	0.633646	0.65621	0.637622	0.160554	3.9e-06	0.662969	0.555788	0.605528	0.609495	0.608487	0.130323	4.12e-07	0.554404	0.603787	0.598386	0.628383	0.59601
20	57431303	cg10468484	GNAS	3'UTR	shore	GNAS	GNASNAXL_DMR	0.6056	0.632949	0.61751	0.096984	0.00286917	0.602664	0.548987	0.574848	0.0543213	0.157263	0.575583	0.642403	0.607397	0.086871	0.0108998	0.600579	0.645844	0.621599	0.101073	0.00208316	0.609547	0.578721	0.592058	0.0715314	0.0172843	0.589089	0.617581	0.601282	0.0807554	0.00739912	0.622385	0.620578	0.61714	0.606346	0.615018	0.0944916	1.86e-05	0.609928	0.626721	0.607026	0.603435	0.610518
20	57463265	cg22741626	GNAS	3'UTR	shore	LOC101927932_GNAS	GNASNAEx1A_DMR	0.785938	0.76921	0.786922	0.0660737	0.0561637	0.788201	0.768892	0.797689	0.0771619	0.0344189	0.835004	0.804399	0.84061	0.119155	0.000775617	0.780179	0.803252	0.7974	0.0765277	0.0313576	0.802095	0.815694	0.809815	0.0899868	0.00569411	0.73242	0.769962	0.752569	0.0324559	0.407231	0.825506	0.726989	0.763926	0.75131	0.78358	0.0627875	0.00876363	0.778549	0.736901	0.767372	0.827175	0.796489
20	57463270	cg18997188	GNAS	3'UTR	shore	LOC101927932_GNAS	GNASNAEx1A_DMR	0.758483	0.766691	0.77067	0.0868993	0.0143014	0.768878	0.731326	0.763553	0.0801791	0.0373665	0.779778	0.750538	0.774889	0.0906043	0.0162765	0.757066	0.807223	0.78406	0.100347	0.00593438	0.776683	0.765054	0.764412	0.0818237	0.0158984	0.746833	0.747778	0.745461	0.0625235	0.0724927	0.796579	0.713668	0.763867	0.727534	0.763091	0.0795135	0.00123186	0.707907	0.734613	0.705995	0.782202	0.744879
20	57463325	cg20213508	GNAS	3'UTR	shore	LOC101927932_GNAS	GNASNAEx1A_DMR	0.777509	0.77543	0.793658	0.0617758	0.142192	0.741802	0.754617	0.765826	0.0344621	0.618941	0.79755	0.764804	0.801148	0.0687004	0.159077	0.776623	0.786702	0.789734	0.0578934	0.228256	0.805907	0.813631	0.815674	0.0849911	0.0305114	0.771439	0.807064	0.80019	0.0690982	0.0918812	0.829421	0.728908	0.769893	0.757651	0.791695	0.0599618	0.0386294	0.681901	0.695518	0.734952	0.830524	0.752983
20	57463330	cg26791489	GNAS	3'UTR	shore	LOC101927932_GNAS	GNASNAEx1A_DMR	0.673803	0.729776	0.696183	0.0671967	0.0387102	0.697034	0.688968	0.688944	0.0599581	0.0909622	0.728259	0.672863	0.695235	0.0662489	0.0595463	0.650952	0.703048	0.672889	0.0439024	0.253022	0.683404	0.682731	0.676848	0.0478616	0.117995	0.705918	0.705689	0.699028	0.0700411	0.0188626	0.724425	0.696789	0.719882	0.666318	0.697265	0.0682785	0.00167042	0.655959	0.682041	0.66802	0.75195	0.685495
20	57463355	cg04779428	GNAS	3'UTR	shore	LOC101927932_GNAS	GNASNAEx1A_DMR	0.765277	0.815605	0.804749	0.115825	0.0100194	0.784481	0.772262	0.797459	0.108902	0.0174848	0.794836	0.718389	0.768974	0.0794175	0.123856	0.764991	0.790366	0.781552	0.0925872	0.0395584	0.776896	0.785434	0.778189	0.0903758	0.0307334	0.776781	0.805072	0.796496	0.108404	0.0101511	0.808117	0.727738	0.726924	0.750764	0.767572	0.0787728	0.00823468	0.676503	0.728471	0.736489	0.79648	0.748512
20	57463357	cg04019914	GNAS	3'UTR	shore	LOC101927932_GNAS	GNASNAEx1A_DMR	0.771243	0.784812	0.791145	0.0553486	0.185773	0.809801	0.772829	0.811866	0.0766384	0.0969186	0.810899	0.754472	0.798012	0.0617323	0.218898	0.800913	0.830038	0.823585	0.0878859	0.0397532	0.806039	0.841729	0.825349	0.0907097	0.0198697	0.817293	0.839521	0.837149	0.102145	0.00844025	0.819917	0.758914	0.802563	0.77227	0.807196	0.0715616	0.00882857	0.71464	0.786343	0.750036	0.83073	0.788724
20	57463397	cg11357538	GNAS	3'UTR	shore	LOC101927932_GNAS	GNASNAEx1A_DMR	0.646474	0.621217	0.63139	0.0714063	0.0372823	0.633209	0.614381	0.621312	0.0615421	0.122953	0.639736	0.621273	0.628231	0.0677434	0.0821009	0.624823	0.676306	0.640124	0.0802437	0.0244313	0.646227	0.649604	0.632516	0.0738308	0.0239564	0.663436	0.698691	0.677498	0.118564	0.000368664	0.708804	0.587007	0.610486	0.633028	0.637131	0.0773027	0.00193263	0.597749	0.601143	0.621414	0.688471	0.630406
20	57463455	cg20008140	GNAS	3'UTR	shore	LOC101927932_GNAS	GNASNAEx1A_DMR	0.655662	0.690983	0.662963	0.0698938	0.2326	0.652903	0.664659	0.652604	0.0598027	0.472199	0.743846	0.756971	0.749157	0.1556	0.00809491	0.718618	0.814409	0.760522	0.167508	0.00420023	0.704932	0.762292	0.710631	0.118911	0.0291641	0.717624	0.707212	0.695894	0.103936	0.0598273	0.705357	0.723404	0.661058	0.637822	0.680593	0.0876437	0.0248631	0.582603	0.683383	0.64451	0.734638	0.660401
20	57463503	cg11480267	GNAS	3'UTR	shore	LOC101927932_GNAS	GNASNAEx1A_DMR	0.640877	0.592912	0.612896	0.0818011	0.129546	0.552798	0.507427	0.513266	-0.0176883	0.891507	0.683768	0.657676	0.675889	0.14425	0.00814606	0.594692	0.629945	0.597329	0.0662359	0.287896	0.688264	0.67073	0.66938	0.139618	0.0049765	0.649687	0.693533	0.668357	0.138368	0.00558712	0.675495	0.59121	0.596238	0.611902	0.620042	0.0890308	0.0117649	0.505372	0.496823	0.605093	0.72428	0.581071
20	57463527	cg10011623	GNAS	3'UTR	shore	LOC101927932_GNAS	GNASNAEx1A_DMR	0.600697	0.659895	0.624793	0.115051	0.035865	0.673651	0.650299	0.662367	0.152878	0.00750099	0.646671	0.633984	0.634976	0.124838	0.0347984	0.632935	0.754441	0.68524	0.17572	0.00244576	0.689771	0.700387	0.679419	0.171207	0.00116034	0.704541	0.685061	0.686926	0.178451	0.000675276	0.687936	0.610772	0.677178	0.638064	0.655378	0.145846	9.29e-05	0.637717	0.691529	0.642037	0.702897	0.673736
20	57463530	cg01748573	GNAS	3'UTR	shore	LOC101927932_GNAS	GNASNAEx1A_DMR	0.68545	0.706653	0.695834	0.12952	0.0429564	0.727472	0.704934	0.723676	0.157716	0.0200903	0.739687	0.674227	0.709617	0.142882	0.0420907	0.70116	0.81978	0.759335	0.193216	0.0039441	0.731323	0.726981	0.716779	0.151918	0.0129061	0.720741	0.739078	0.724644	0.159542	0.0087268	0.715952	0.683604	0.712254	0.669378	0.701371	0.135237	0.00143448	0.661287	0.699708	0.697623	0.749525	0.709675
20	57463572	cg17334845	GNAS	3'UTR	shore	LOC101927932_GNAS	GNASNAEx1A_DMR	0.585376	0.578868	0.573562	0.0647708	0.0805461	0.585941	0.557584	0.561423	0.0527975	0.276996	0.601505	0.61009	0.600682	0.0914852	0.0230729	0.578864	0.648013	0.598307	0.0897044	0.0251499	0.621538	0.647327	0.618228	0.110905	0.00213452	0.60926	0.673489	0.633709	0.126128	0.000587824	0.669075	0.573074	0.589072	0.549447	0.592797	0.0842129	0.00179276	0.556621	0.561455	0.573855	0.669316	0.589381
20	57463615	cg26767990	GNAS	3'UTR	shore	LOC101927932_GNAS	GNASNAEx1A_DMR	0.528304	0.510087	0.518893	0.0577787	0.0135381	0.499578	0.49282	0.496248	0.0351343	0.213474	0.544041	0.534948	0.538738	0.0776236	0.000871657	0.49809	0.529223	0.513458	0.0523438	0.0316083	0.517768	0.478248	0.498145	0.0370313	0.103912	0.515148	0.460969	0.488436	0.0273223	0.282794	0.51122	0.523748	0.514776	0.483882	0.508244	0.0471302	0.00276701	0.51459	0.494358	0.509649	0.505164	0.505842
20	57463653	cg17652507	GNAS	3'UTR	island	LOC101927932_GNAS	GNASNAEx1A_DMR	0.664035	0.689849	0.670889	0.15622	0.00181206	0.666929	0.649569	0.654099	0.13943	0.00606062	0.676275	0.662447	0.663314	0.148645	0.00292182	0.637371	0.714051	0.670318	0.155648	0.00220952	0.647023	0.582353	0.609102	0.0944328	0.04511	0.635054	0.651541	0.636865	0.122196	0.00825017	0.616817	0.671007	0.692488	0.625765	0.647041	0.132371	0.000112768	0.659536	0.742518	0.674054	0.648399	0.676623
20	57463658	cg22407822	GNAS	3'UTR	island	LOC101927932_GNAS	GNASNAEx1A_DMR	0.672752	0.653166	0.658728	0.119295	0.025542	0.728785	0.682731	0.700982	0.161549	0.00317751	0.735958	0.699723	0.711516	0.172084	0.001385	0.657782	0.739224	0.693579	0.154147	0.00499476	0.681842	0.672888	0.670257	0.130825	0.00824173	0.709521	0.680819	0.687636	0.148204	0.0030411	0.683765	0.68611	0.716455	0.670666	0.684463	0.14503	6.77e-05	0.69154	0.708733	0.720965	0.684965	0.697115
20	57463711	cg07341934	GNAS	3'UTR	island	LOC101927932_GNAS	GNASNAEx1A_DMR	0.728119	0.676951	0.707665	0.0978292	0.107032	0.731039	0.690512	0.721189	0.111663	0.0989993	0.740938	0.734254	0.748869	0.1386	0.0286913	0.708177	0.793702	0.753345	0.143615	0.0213759	0.72869	0.754655	0.73525	0.126773	0.0259039	0.751767	0.757878	0.757344	0.148555	0.00835757	0.780979	0.690476	0.704295	0.723155	0.736509	0.126833	0.00151243	0.744946	0.707276	0.72213	0.765813	0.749965
20	57463713	cg02107718	GNAS	3'UTR	island	LOC101927932_GNAS	GNASNAEx1A_DMR	0.678451	0.685994	0.686155	0.144404	0.00430205	0.702964	0.667406	0.69245	0.150936	0.00412148	0.709888	0.689427	0.707044	0.164957	0.00169165	0.709068	0.770317	0.74146	0.199884	0.000142124	0.702409	0.716647	0.701833	0.161546	0.000949218	0.703971	0.718416	0.711129	0.170536	0.000420164	0.695815	0.671065	0.67195	0.655212	0.681266	0.13968	4.5e-05	0.676253	0.710904	0.666667	0.731395	0.708216
20	57463725	cg23496597	GNAS	3'UTR	island	LOC101927932_GNAS	GNASNAEx1A_DMR	0.636873	0.667359	0.648947	0.0973519	0.016443	0.688369	0.666883	0.674558	0.122964	0.0028332	0.702497	0.696976	0.695154	0.143559	0.000397027	0.640109	0.698278	0.666111	0.114516	0.00568103	0.69375	0.653369	0.668294	0.116699	0.00208113	0.675333	0.706706	0.685476	0.133881	0.000482424	0.667561	0.691934	0.697428	0.673415	0.679262	0.127668	6.58e-06	0.667778	0.701793	0.680646	0.703016	0.685178
20	57463763	cg25308079	GNAS	3'UTR	island	LOC101927932_GNAS	GNASNAEx1A_DMR	0.574418	0.559841	0.566684	0.0168855	0.319223	0.5856	0.540379	0.562625	0.012826	0.668181	0.570661	0.587116	0.578352	0.0285535	0.111242	0.562083	0.587497	0.574346	0.0245472	0.18468	0.577154	0.57289	0.574228	0.0244285	0.110172	0.597613	0.578864	0.587444	0.0376445	0.0124624	0.576761	0.577855	0.572456	0.541422	0.56671	0.0169108	0.169386	0.596931	0.585943	0.5596	0.564737	0.576425
20	57463767	cg03014008	GNAS	3'UTR	island	LOC101927932_GNAS	GNASNAEx1A_DMR	0.591118	0.634413	0.611118	0.118997	0.0014203	0.62477	0.63452	0.628126	0.136005	0.000269102	0.631482	0.594893	0.6115	0.119379	0.00122672	0.606254	0.635325	0.619239	0.127118	0.000594186	0.617013	0.576161	0.594388	0.102267	0.00284479	0.609732	0.550885	0.578457	0.0863358	0.0132303	0.601409	0.634855	0.626368	0.584873	0.610436	0.118315	5.51e-06	0.633208	0.657675	0.617203	0.57998	0.620742
20	57463775	cg09772382	GNAS	3'UTR	island	LOC101927932_GNAS	GNASNAEx1A_DMR	0.617395	0.638509	0.626968	0.0432099	0.0304251	0.60955	0.617254	0.612639	0.0288806	0.238257	0.617219	0.628432	0.621826	0.0380683	0.0794518	0.625577	0.613098	0.618528	0.0347702	0.107183	0.629574	0.628537	0.627401	0.043643	0.0176485	0.648113	0.614999	0.630018	0.0462595	0.0146819	0.624942	0.638007	0.642804	0.606337	0.627105	0.0433468	0.00138156	0.651255	0.620154	0.623365	0.621314	0.628225
20	57463783	cg15222215	GNAS	3'UTR	island	LOC101927932_GNAS	GNASNAEx1A_DMR	0.637051	0.681214	0.656869	0.110703	0.00240947	0.651496	0.620044	0.63423	0.0880635	0.018679	0.677313	0.654819	0.663693	0.117527	0.00108396	0.653428	0.696703	0.672974	0.126808	0.000513395	0.642053	0.643579	0.639889	0.0937228	0.0046586	0.635264	0.650192	0.63999	0.0938234	0.00492507	0.64491	0.699372	0.681006	0.628453	0.661456	0.11529	8.43e-06	0.678887	0.70075	0.640439	0.674163	0.671781
20	57463787	cg14263118	GNAS	3'UTR	island	LOC101927932_GNAS	GNASNAEx1A_DMR	0.646755	0.661935	0.652518	0.0679985	0.0306091	0.669388	0.644107	0.655216	0.0706966	0.0347953	0.656488	0.685044	0.668754	0.0842351	0.00922532	0.668702	0.700257	0.682613	0.098094	0.00210526	0.664076	0.698324	0.678004	0.0934851	0.00160879	0.669651	0.673503	0.668923	0.084404	0.00400851	0.691003	0.700534	0.696658	0.665368	0.686364	0.101845	4.92e-06	0.663245	0.676395	0.70372	0.677491	0.678615
20	57463900	cg11244758	GNAS	3'UTR	island	LOC101927932_GNAS	GNASNAEx1A_DMR	0.577397	0.591852	0.583562	0.0609892	0.00703438	0.596673	0.577545	0.586263	0.0636895	0.00588485	0.612721	0.593585	0.601942	0.0793687	0.000460735	0.600565	0.611522	0.60505	0.0824773	0.000288731	0.574748	0.557105	0.564943	0.0423698	0.045384	0.573803	0.604436	0.587831	0.0652581	0.0021821	0.610132	0.573428	0.58402	0.530075	0.573476	0.0509027	0.00194783	0.579141	0.588904	0.594021	0.594281	0.58811
20	57463903	cg18160880	GNAS	3'UTR	island	LOC101927932_GNAS	GNASNAEx1A_DMR	0.761292	0.758543	0.756711	0.113833	0.00255354	0.729142	0.754414	0.739358	0.0964798	0.0128976	0.803931	0.723299	0.760245	0.117367	0.00274886	0.754833	0.751975	0.750612	0.107734	0.00422984	0.722095	0.725919	0.720111	0.0772333	0.0268281	0.749379	0.743087	0.742222	0.0993441	0.00443411	0.751614	0.753032	0.723048	0.704049	0.730423	0.0875452	0.000548879	0.710939	0.761777	0.736597	0.742364	0.735685
20	57463906	cg05926269	GNAS	3'UTR	island	LOC101927932_GNAS	GNASNAEx1A_DMR	0.75572	0.769359	0.758024	0.0909158	0.0123737	0.76869	0.774261	0.76782	0.100712	0.00674543	0.811055	0.774605	0.787917	0.120808	0.000980271	0.769587	0.784746	0.773156	0.106047	0.00366239	0.764396	0.785512	0.768378	0.101269	0.00272529	0.765211	0.786148	0.769788	0.10268	0.00248888	0.798264	0.765099	0.772109	0.734612	0.763572	0.096464	0.000110468	0.764168	0.774269	0.762707	0.796026	0.770853
20	57463925	cg03821543	GNAS	3'UTR	island	LOC101927932_GNAS	GNASNAEx1A_DMR	0.616414	0.632494	0.622345	0.105551	0.00263814	0.646344	0.634843	0.638637	0.121843	0.000592123	0.695843	0.659585	0.674527	0.157732	1.32e-05	0.635335	0.647444	0.639264	0.12247	0.000486895	0.650114	0.585493	0.614718	0.0979239	0.00320476	0.630556	0.611235	0.618042	0.101247	0.00190526	0.616572	0.649276	0.646792	0.588492	0.623379	0.106585	1.67e-05	0.669154	0.657091	0.632091	0.612192	0.640889
20	57463974	cg01538522	GNAS	3'UTR	island	LOC101927932_GNAS	GNASNAEx1A_DMR	0.502016	0.528613	0.49801	0.0548678	0.0749071	0.560325	0.414012	0.463777	0.0205864	0.781579	0.53005	0.574488	0.539243	0.0956095	0.00289974	0.513735	0.610358	0.539739	0.0966992	0.00275967	0.606642	0.587062	0.575638	0.133974	2.04e-05	0.593566	0.600709	0.583572	0.141738	8.23e-06	0.587744	0.54304	0.557228	0.500336	0.53912	0.0960792	1.23e-05	0.52228	0.543321	0.526772	0.589113	0.538764
20	57463984	cg00267746	GNAS	3'UTR	island	LOC101927932_GNAS	GNASNAEx1A_DMR	0.473581	0.493486	0.483829	0.0261266	0.352322	0.5	0.482547	0.491417	0.0337144	0.330091	0.468317	0.531079	0.499701	0.0419991	0.185932	0.521139	0.534106	0.527051	0.0693488	0.00893545	0.533155	0.502518	0.517395	0.059693	0.0152662	0.538157	0.524353	0.530366	0.0726639	0.00303318	0.500953	0.511907	0.511023	0.437586	0.490554	0.0328518	0.10345	0.56519	0.566456	0.534362	0.496022	0.539861
20	57463991	cg09885502	GNAS	3'UTR	island	LOC101927932_GNAS	GNASNAEx1A_DMR	0.466587	0.506667	0.488263	-0.0265651	0.949192	0.0867748	0.062426	0.0821447	-0.432683	0.168648	0.963362	0.93712	0.941355	0.426527	0.162817	0.528173	0.564594	0.545949	0.031121	0.955795	0.514763	0.5363	0.519373	0.00454468	0.990575	0.555427	0.532357	0.535236	0.0204083	0.962322	0.486226	0.496073	0.643974	0.907738	0.628644	0.113816	0.637201	0.0558103	0.0501822	0.509625	0.968287	0.395769
20	57464000	cg03837903	GNAS	3'UTR	island	LOC101927932_GNAS	GNASNAEx1A_DMR	0.683826	0.694943	0.691958	0.0866163	0.10803	0.647614	0.578219	0.608091	0.00300962	0.986249	0.707588	0.738319	0.731804	0.125929	0.0271569	0.643308	0.70578	0.666495	0.0611869	0.364917	0.713947	0.708155	0.699546	0.0954151	0.0633192	0.714977	0.70938	0.707315	0.102956	0.0450837	0.732762	0.70577	0.693143	0.686605	0.713011	0.107792	0.00225163	0.599629	0.635765	0.699404	0.762966	0.680906
20	57464002	cg23159236	GNAS	3'UTR	island	LOC101927932_GNAS	GNASNAEx1A_DMR	0.437034	0.495259	0.466662	0.0557694	0.089617	0.455072	0.413755	0.43539	0.0244976	0.663927	0.406621	0.424849	0.41769	0.00679768	0.89869	0.390618	0.448607	0.421075	0.0101831	0.863424	0.495602	0.469173	0.482945	0.0720523	0.0151586	0.456079	0.51816	0.487258	0.0763654	0.012704	0.47868	0.500382	0.473281	0.389898	0.461329	0.0504365	0.0359794	0.46556	0.441043	0.478219	0.446692	0.458776
20	57464129	cg22798925	GNAS	3'UTR	island	LOC101927932_GNAS	GNASNAEx1A_DMR	0.56738	0.608252	0.585949	0.0505659	0.110846	0.639811	0.576748	0.60653	0.0711468	0.0368129	0.629622	0.668998	0.646229	0.110846	0.000442273	0.615856	0.638546	0.625203	0.0898197	0.00417087	0.58516	0.629126	0.60414	0.0687574	0.0189048	0.621615	0.650799	0.632464	0.0970808	0.000932786	0.654025	0.607818	0.601389	0.602176	0.613779	0.0783957	0.000238581	0.616699	0.630579	0.624514	0.656455	0.629451
20	57464571	cg20126878	GNAS	3'UTR	island	LOC101927932_GNAS	GNASNAEx1A_DMR	0.634204	0.625119	0.628072	0.10808	0.000895415	0.629698	0.611964	0.618846	0.0989746	0.00283089	0.6364	0.657983	0.648812	0.128359	0.000124681	0.653113	0.686792	0.663336	0.143452	1.73e-05	0.668289	0.703268	0.677553	0.158971	3.65e-06	0.684161	0.701755	0.692648	0.173818	5.38e-07	0.697993	0.604915	0.61571	0.580565	0.626867	0.107047	1.58e-05	0.602347	0.620308	0.607147	0.696466	0.636457
20	57464742	cg27027803	GNAS	3'UTR	island	LOC101927932_GNAS	GNASNAEx1A_DMR	0.721051	0.722786	0.732665	0.14071	0.00333982	0.716914	0.695456	0.717978	0.126315	0.0111054	0.738998	0.748514	0.759279	0.166862	0.00060126	0.716784	0.78292	0.754477	0.162642	0.000912332	0.750912	0.764214	0.757831	0.167274	0.000345368	0.756448	0.771354	0.772275	0.181403	0.000104825	0.771994	0.677939	0.717217	0.676828	0.724205	0.132455	7.12e-05	0.679591	0.697535	0.716198	0.783291	0.73478
20	57464970	cg08997444	GNAS	3'UTR	island	LOC101927932_GNAS	GNASNAEx1A_DMR	0.736371	0.72813	0.743281	0.0818591	0.0374698	0.754932	0.71927	0.753039	0.0919661	0.0277344	0.73347	0.78156	0.774098	0.11222	0.00600583	0.736629	0.78494	0.766115	0.104762	0.00914016	0.773532	0.787327	0.782223	0.121985	0.00109468	0.791955	0.799375	0.806665	0.146055	0.000111447	0.813291	0.700354	0.731588	0.719067	0.757048	0.0957534	0.000497822	0.714605	0.728931	0.738488	0.789511	0.760784
20	57464973	cg22639787	GNAS	3'UTR	island	LOC101927932_GNAS	GNASNAEx1A_DMR	0.79572	0.766193	0.777048	0.0826004	0.0264967	0.768944	0.762582	0.762508	0.0680609	0.101856	0.821034	0.796821	0.804343	0.109896	0.00338992	0.757381	0.818092	0.783975	0.0895277	0.0209714	0.767917	0.772633	0.7642	0.0697535	0.0447956	0.784386	0.834342	0.802941	0.108494	0.00206132	0.800737	0.800242	0.79976	0.794646	0.794881	0.100434	6.21e-05	0.800501	0.820486	0.808678	0.84936	0.816024
20	57465123	cg05960039	GNAS	3'UTR	island	LOC101927932_GNAS	GNASNAEx1A_DMR	0.38653	0.420497	0.404678	0.0145012	0.54099	0.434618	0.388304	0.412348	0.022171	0.47238	0.388196	0.423278	0.40699	0.0168134	0.529886	0.36421	0.404754	0.385721	-0.00445557	0.913044	0.41031	0.395403	0.404648	0.0144709	0.504608	0.395296	0.424534	0.411319	0.0211427	0.336406	0.409396	0.379919	0.374931	0.347741	0.379573	-0.0106041	0.57021	0.372132	0.415908	0.389141	0.386951	0.392396
20	57465125	cg09604333	GNAS	3'UTR	island	LOC101927932_GNAS	GNASNAEx1A_DMR	0.487987	0.513202	0.500547	0.0253097	0.128169	0.520613	0.496344	0.5084	0.0331633	0.063663	0.489734	0.509752	0.499737	0.0245002	0.196499	0.478763	0.515613	0.497213	0.0219762	0.273723	0.490974	0.499702	0.495391	0.0201544	0.206176	0.497966	0.518735	0.50822	0.0329826	0.0323123	0.521089	0.492177	0.478645	0.449557	0.485437	0.0101999	0.517656	0.484664	0.4963	0.48748	0.473719	0.485708
20	57465132	cg06047881	GNAS	3'UTR	island	LOC101927932_GNAS	GNASNAEx1A_DMR	0.512451	0.53121	0.504953	0.0391934	0.242928	0.532398	0.486517	0.488952	0.023216	0.703583	0.521275	0.566948	0.529266	0.0629424	0.0815672	0.487483	0.575991	0.504848	0.0392276	0.361215	0.552085	0.607143	0.555562	0.0912658	0.00421863	0.540922	0.590376	0.547283	0.082815	0.0100579	0.613077	0.519126	0.526545	0.484878	0.525444	0.0598223	0.0140748	0.507807	0.558038	0.529696	0.595761	0.541237
20	57465139	cg20018057	GNAS	3'UTR	island	LOC101927932_GNAS	GNASNAEx1A_DMR	0.535092	0.521045	0.512242	0.0412364	0.15007	0.557567	0.545894	0.538142	0.0671796	0.0267244	0.561544	0.565893	0.552369	0.0808868	0.0070043	0.509416	0.592253	0.526907	0.0560283	0.0786039	0.599106	0.633859	0.598224	0.128678	1.43e-05	0.598068	0.629517	0.60255	0.132793	7.15e-06	0.618997	0.534082	0.55391	0.499727	0.5439	0.0730505	0.000703708	0.507919	0.555785	0.542863	0.594799	0.544343
20	57465175	cg10748817	GNAS	3'UTR	island	LOC101927932_GNAS	GNASNAEx1A_DMR	0.574499	0.610754	0.588762	0.0335999	0.511254	0.564589	0.602848	0.580951	0.0257891	0.774151	0.590647	0.634212	0.607464	0.0523016	0.345196	0.595243	0.66328	0.624484	0.0693221	0.182005	0.575902	0.581211	0.573392	0.0182292	0.731757	0.630465	0.69535	0.652326	0.0971631	0.0233061	0.597617	0.621469	0.648287	0.649326	0.624324	0.0691616	0.0244009	0.640392	0.666217	0.619921	0.71886	0.654318
21	15077096	cg08597025	POTED	IGR	island	MIR8069_1_MIR8069_2	NA	0.708049	0.681508	0.69041	0.131486	0.105428	0.69638	0.700361	0.694875	0.135951	0.144959	0.641596	0.611808	0.623473	0.0645488	0.536929	0.680817	0.665672	0.669882	0.110958	0.239433	0.417325	0.432126	0.427496	-0.131428	0.0864565	0.540217	0.518937	0.528652	-0.0302721	0.782643	0.57351	0.652525	0.697354	0.625733	0.634862	0.0759382	0.214041	0.627493	0.659382	0.661369	0.503028	0.611429
21	15077562	cg21916358	POTED	IGR	island	MIR8069_1_MIR8069_2	NA	0.775209	0.77433	0.76853	0.165609	0.116718	0.819252	0.806209	0.80719	0.204268	0.0759293	0.647007	0.58127	0.611478	0.00855613	0.964571	0.702516	0.749155	0.721569	0.118648	0.366918	0.405321	0.371068	0.391827	-0.211095	0.0308748	0.569485	0.525251	0.545831	-0.0570903	0.665491	0.593053	0.698858	0.814707	0.671121	0.690672	0.0877506	0.293579	0.751061	0.705412	0.77591	0.611596	0.707604
21	15352608	cg00566515	C21orf81	Body	island	ANKRD20A11P	NA	0.452373	0.470071	0.436547	0.0506652	0.617742	0.471982	0.409927	0.409684	0.0239167	0.916868	0.404608	0.424011	0.381255	-0.00497618	0.975492	0.567657	0.60294	0.565849	0.180411	0.0503533	0.3785	0.361912	0.320896	-0.0632376	0.49625	0.473115	0.439564	0.424785	0.0406087	0.725203	0.434141	0.517698	0.545645	0.396843	0.457587	0.0718827	0.295492	0.457943	0.422634	0.522552	0.454474	0.446785
21	15352641	cg11324748	C21orf81	Body	island	ANKRD20A11P	NA	0.172478	0.22562	0.203256	0.0332797	0.725905	0.22048	0.179456	0.203421	0.0334446	0.837232	0.118521	0.126177	0.128406	-0.0415706	0.688628	0.210463	0.252899	0.234869	0.0648923	0.527119	0.0905897	0.0883437	0.0984796	-0.0714966	0.347086	0.2572	0.214921	0.240632	0.0706556	0.385225	0.109981	0.195296	0.251358	0.130477	0.177059	0.00708277	0.933062	0.241027	0.208514	0.290605	0.160493	0.229143
21	15352848	cg02197629	C21orf81	TSS200	shore	ANKRD20A11P	NA	0.651522	0.670614	0.653593	0.17971	0.186812	0.671395	0.663589	0.661925	0.188043	0.26076	0.471627	0.530266	0.501379	0.0274969	0.902821	0.593391	0.667138	0.624278	0.150395	0.370874	0.402442	0.436551	0.424017	-0.0498649	0.75562	0.426716	0.473847	0.452905	-0.0209774	0.918194	0.569115	0.6878	0.717422	0.533608	0.62251	0.148628	0.126887	0.681293	0.609407	0.728769	0.49872	0.626597
21	15352940	cg27306467	C21orf81	TSS200	shore	ANKRD20A11P	NA	0.611892	0.658276	0.631014	0.144632	0.0573557	0.59251	0.558584	0.573806	0.0874237	0.410388	0.433245	0.459797	0.448212	-0.0381705	0.726154	0.58176	0.675408	0.625258	0.138876	0.0939176	0.388741	0.511776	0.452505	-0.0338771	0.708503	0.442614	0.424806	0.436362	-0.0500205	0.583566	0.520018	0.584595	0.639204	0.447893	0.546957	0.0605749	0.334819	0.59777	0.531888	0.66822	0.520084	0.578147
21	15352957	cg06343169	C21orf81	TSS200	shore	ANKRD20A11P	NA	0.424933	0.430609	0.400199	0.100026	0.295494	0.414508	0.375244	0.358408	0.0579863	0.740139	0.296535	0.294806	0.254649	-0.0460449	0.725287	0.406631	0.4802	0.405766	0.105789	0.359432	0.280172	0.302439	0.247446	-0.0510067	0.619148	0.336967	0.309921	0.290124	-0.00844717	0.954356	0.319887	0.415126	0.415299	0.323195	0.347205	0.0471226	0.548756	0.434246	0.417881	0.459236	0.328479	0.392417
21	15436260	cg25507885	LIPI	IGR	island	LIPI	NA	0.785613	0.762744	0.769965	0.0228962	0.756095	0.774403	0.802602	0.784655	0.0375862	0.722807	0.860772	0.763486	0.80693	0.0598619	0.408029	0.786873	0.783895	0.781456	0.0343879	0.693439	0.787967	0.761561	0.767995	0.0209262	0.759769	0.797656	0.805912	0.7953	0.0482317	0.449174	0.800198	0.76386	0.790058	0.717397	0.763799	0.0167303	0.757799	0.77142	0.782122	0.776456	0.798973	0.778691
21	15456605	cg19509405	LIPI	IGR	island	LIPI	NA	0.955866	0.932543	0.967375	-0.0102567	0.698395	0.955084	0.962117	0.98168	0.00422261	0.942157	0.978683	0.957767	0.986692	0.00888727	0.763863	0.958008	0.954472	0.97691	-0.000624411	0.989336	0.953642	0.959662	0.968734	-0.00887761	0.7175	0.964001	0.960035	0.978198	0.000547126	0.987485	0.970958	0.948048	0.969476	0.93787	0.979934	0.00251083	0.909187	0.965397	0.935958	0.959229	0.946524	0.975912
21	15457266	cg24114772	LIPI	IGR	shore	LIPI	NA	0.947536	0.901528	0.900529	-0.0313992	0.165665	0.93495	0.949836	0.921119	-0.0108091	0.802652	0.931082	0.921763	0.899023	-0.0329048	0.16979	0.937695	0.927346	0.911416	-0.0205122	0.45707	0.907264	0.917223	0.873381	-0.0585466	0.00254982	0.900296	0.896704	0.863059	-0.0688689	0.000482306	0.88909	0.944513	0.92177	0.868432	0.881071	-0.050857	0.00171291	0.941369	0.928325	0.944166	0.912784	0.909393
21	40757691	cg00606841	WRB	Body	island	WRB	WRB_DMR	0.606814	0.641414	0.62099	0.00087693	0.9918	0.682948	0.666484	0.68045	0.0606628	0.404921	0.688393	0.70581	0.704433	0.083847	0.16694	0.711177	0.737	0.723965	0.103885	0.0546808	0.691545	0.710142	0.692059	0.073158	0.152377	0.708698	0.734965	0.723324	0.104175	0.036788	0.686402	0.678731	0.618746	0.637044	0.660532	0.0405177	0.326006	0.668732	0.666695	0.645482	0.671942	0.671133
21	40757750	cg22858667	WRB	Body	island	WRB	WRB_DMR	0.634711	0.650546	0.640701	0.0518315	0.0280707	0.666547	0.658279	0.660628	0.0717584	0.00280308	0.683445	0.676092	0.677285	0.0884159	0.000198115	0.656551	0.694496	0.673505	0.0846361	0.000495928	0.653244	0.661456	0.654169	0.0653002	0.00287767	0.632111	0.673813	0.650358	0.0614893	0.0064747	0.629188	0.671198	0.627442	0.629685	0.637775	0.0489055	0.00254861	0.663977	0.656331	0.633971	0.64972	0.649492
21	40757899	cg26710963	WRB	Body	island	WRB	WRB_DMR	0.598891	0.596652	0.591303	0.0139797	0.797792	0.645376	0.639877	0.643675	0.0666261	0.172434	0.640513	0.666753	0.655485	0.0776817	0.0933698	0.644071	0.684379	0.656195	0.0789583	0.0662228	0.669564	0.691399	0.670269	0.0942665	0.0144209	0.678667	0.697737	0.686272	0.109997	0.00432464	0.695633	0.602868	0.596111	0.589924	0.622022	0.0448387	0.1517	0.610859	0.6045	0.61497	0.688298	0.633665
21	40758208	cg09916765	WRB	Body	shore	WRB	WRB_DMR	0.54499	0.555525	0.537489	0.14817	0.130614	0.498789	0.457659	0.452792	0.0631985	0.725171	0.541829	0.507748	0.507639	0.117864	0.3209	0.506204	0.533447	0.491218	0.101983	0.40684	0.538375	0.547707	0.515057	0.127221	0.177654	0.471768	0.467347	0.43944	0.05153	0.677707	0.53636	0.446718	0.430854	0.40106	0.433082	0.0437351	0.608968	0.48076	0.46934	0.47516	0.508132	0.468646
21	45619449	cg19116956	ICOSLG	IGR	shelf	ICOSLG	NA	0.937488	0.898447	0.941823	0.0296778	0.778665	0.87739	0.881415	0.914834	0.00308518	0.990884	0.898033	0.877198	0.918388	0.00575251	0.968889	0.900304	0.890593	0.916808	0.00469848	0.978149	0.895839	0.909767	0.917146	0.00571608	0.958914	0.888301	0.910499	0.919275	0.00737314	0.953802	0.916324	0.887278	0.891074	0.918457	0.933984	0.0219887	0.770333	0.819724	0.832503	0.889862	0.895822	0.889313
21	45622096	cg02087289	ICOSLG	IGR	shore	ICOSLG	NA	0.909883	0.878059	0.926455	0.0112503	0.597097	0.853162	0.872518	0.89867	-0.0158751	0.589452	0.887697	0.895444	0.927795	0.0121204	0.614724	0.900421	0.898801	0.925092	0.00995537	0.72639	0.90931	0.919626	0.935397	0.0210709	0.240794	0.887884	0.916705	0.92591	0.011161	0.631707	0.919	0.878688	0.862524	0.891911	0.923089	0.00802304	0.623941	0.877735	0.864254	0.891961	0.931517	0.926811
21	45622122	cg20198819	ICOSLG	IGR	shore	ICOSLG	NA	0.929819	0.904591	0.951899	0.00875834	0.604968	0.913947	0.915109	0.953603	0.0109926	0.666223	0.924437	0.907453	0.952363	0.00909812	0.662968	0.915842	0.919367	0.947278	0.00425696	0.870619	0.923958	0.928973	0.949784	0.00728603	0.665941	0.910736	0.929532	0.946237	0.00340427	0.87788	0.93789	0.892169	0.904955	0.900185	0.946104	0.00314886	0.825026	0.871725	0.902252	0.90709	0.936991	0.941626
21	45622219	cg21305068	ICOSLG	IGR	island	ICOSLG	NA	0.880296	0.88152	0.907734	0.0832429	0.0948557	0.846723	0.841766	0.874688	0.0507238	0.4888	0.891732	0.862336	0.906812	0.0817634	0.15217	0.863239	0.867886	0.883042	0.0585417	0.327027	0.858692	0.871819	0.874442	0.0509228	0.307393	0.815786	0.848372	0.844636	0.0208036	0.756368	0.883737	0.809581	0.782191	0.836485	0.852653	0.0282217	0.50717	0.829738	0.836368	0.852159	0.883791	0.879973
22	42077939	cg06781532	NHP2L1	Body	shore	SNU13	NHP2L1_DMR	0.687523	0.703669	0.700199	0.0372941	0.511981	0.672848	0.673505	0.677598	0.0150801	0.90623	0.731602	0.741784	0.748371	0.0850574	0.143707	0.690306	0.750204	0.71822	0.0554376	0.392854	0.718248	0.749208	0.727114	0.0654464	0.18723	0.709962	0.729189	0.71824	0.0562675	0.289426	0.782838	0.776291	0.704517	0.713854	0.758561	0.0957839	0.0050888	0.600119	0.63453	0.699468	0.73991	0.675605
22	42078217	cg18152773	NHP2L1	Body	island	SNU13	NHP2L1_DMR	0.579549	0.551368	0.554875	0.0619036	0.0711448	0.569193	0.550935	0.548062	0.0552455	0.194208	0.564979	0.582526	0.564238	0.0708315	0.0650874	0.582781	0.636227	0.594176	0.101384	0.00473767	0.599	0.624142	0.593136	0.101642	0.00214727	0.567461	0.628675	0.585495	0.0937618	0.00510309	0.61072	0.527609	0.576887	0.563319	0.565049	0.0722618	0.00218253	0.49769	0.552375	0.547478	0.626328	0.550889
22	42078330	cg05871614	NHP2L1	Body	island	SNU13	NHP2L1_DMR	0.651706	0.652783	0.653398	0.111709	0.00442884	0.663057	0.625826	0.646222	0.104706	0.0107324	0.660966	0.657732	0.662456	0.120328	0.00301339	0.672902	0.712457	0.688953	0.147357	0.000218663	0.68562	0.728591	0.701149	0.160792	4.1e-05	0.701244	0.68992	0.694938	0.154327	5.58e-05	0.689533	0.618655	0.659942	0.641237	0.658435	0.116877	1.9e-05	0.578012	0.64357	0.637086	0.672364	0.637373
22	42078365	cg22083753	NHP2L1	Body	island	SNU13	NHP2L1_DMR	0.574582	0.581613	0.569385	0.0622887	0.0685483	0.607807	0.570346	0.581871	0.0749309	0.0506248	0.580651	0.611858	0.590064	0.0825272	0.026623	0.601946	0.662866	0.620297	0.113363	0.00163115	0.610804	0.645956	0.612266	0.106608	0.00130247	0.625741	0.652951	0.63175	0.125879	0.000185365	0.638106	0.562577	0.601111	0.593889	0.598104	0.0911644	0.000119182	0.520692	0.606143	0.557804	0.647925	0.581793
22	42078388	cg15284719	NHP2L1	Body	island	SNU13	NHP2L1_DMR	0.590348	0.573686	0.573694	0.0736863	0.0525349	0.586482	0.576526	0.572926	0.0730415	0.0925237	0.559332	0.591821	0.566223	0.0658174	0.15217	0.579526	0.651046	0.600673	0.100838	0.0131975	0.639123	0.670789	0.642005	0.143435	0.000134675	0.630911	0.659558	0.638126	0.139338	0.000186526	0.657715	0.559762	0.568156	0.558583	0.582892	0.0830433	0.00219356	0.513944	0.549913	0.562492	0.63119	0.560163
22	42078567	cg08686092	NHP2L1	Body	shore	SNU13	NHP2L1_DMR	0.62339	0.617953	0.616867	0.119996	0.0052959	0.623522	0.577925	0.594903	0.0982315	0.038149	0.630174	0.622834	0.624015	0.126774	0.00486954	0.637376	0.659942	0.637816	0.141154	0.0013821	0.639051	0.64425	0.625913	0.130547	0.00159322	0.61593	0.654657	0.626178	0.130586	0.00155604	0.664072	0.579741	0.623157	0.602211	0.618073	0.121351	4.1e-05	0.520967	0.614784	0.613215	0.644481	0.598169
22	42078707	cg11677105	NHP2L1	Body	shore	SNU13	NHP2L1_DMR	0.549655	0.57375	0.547593	0.113649	0.0533232	0.583392	0.534111	0.54417	0.11038	0.10566	0.557837	0.560078	0.54324	0.108982	0.101156	0.555092	0.600055	0.554164	0.120466	0.0550945	0.619891	0.595898	0.582879	0.150568	0.0071991	0.687298	0.748946	0.713945	0.281368	3.72e-06	0.626901	0.518487	0.569098	0.584491	0.568058	0.134246	0.000667435	0.472973	0.59184	0.528377	0.577876	0.535117
22	42078723	cg11536612	NHP2L1	Body	shore	SNU13	NA	0.571243	0.526408	0.533871	0.0482325	0.268557	0.561453	0.5337	0.532183	0.0466641	0.441201	0.553075	0.572233	0.549215	0.0631448	0.205735	0.588664	0.597387	0.572862	0.0873929	0.0473971	0.607222	0.610069	0.584458	0.100337	0.0116766	0.599873	0.598554	0.58256	0.0981584	0.0125133	0.582671	0.534477	0.539228	0.546893	0.542219	0.0567798	0.0501573	0.455279	0.516746	0.542526	0.568874	0.510386
IGR; intergenic region, TSS1500; 1500 bp to transcription start site, TSS200; 200 bp to transcription start site, UTR; untranslated region, NA; no data
[truncated: 3 more columns]
